# Supplementary material for: Diversification of ergot alkaloids and heritable fungal symbionts in morning glories
Source: Commun Biol. 2021 Dec 6;4:1362. doi: 10.1038/s42003-021-02870-z (PMC8648897; doi:10.1038/s42003-021-02870-z)
Supplement: Supplementary file 3 — Supplementary Data 1 [file 42003_2021_2870_MOESM3_ESM.xlsx]

## Sheet: Table S1
Supplementary Data 1. Sampling information and results. Naming authority and geographic information were collected from the World Checklist of Selected Families at https://wcsp.science.kew.org.
Species	Authority	Number of Accessions	Number of Accessions with Ergot Alkaloids	Average Ergot Alkaloid Concentration (µg/g)	Average Latitude	Average Seed Mass (mg)	Previous Designation (Eich 2008)	Geographical Distribution
A. capitiformis	(Poir.) Ooststr	2	0		19.1	37.5
A. henryi✝	(Craib) Craib	2	2	67.1	19.1	48		China to N. Thailand
A. hirsuta	Wight Arn.	1	0		7.5	110
A. hirsutissima	(C.B.Clarke) Thoth.	1	0		22.2	34
A. kleiniana	(Schult.) Raizada	1	0		7.5	79
A. nervosa	(Burm.f.) Bojer	2	2	46	20.55	43.3	Positive	India to Myanmar
A. obtusifolia	Lour.	4	2	94.2	22.1	50.25	Positive	S. China to Indo-China
A. osyrensis✝	(Roth) Choisy	1	1	117.1	13	27		S. India to Hainan and N. Sumatera
A. roseopurpurea✝	(Kerr) Ooststr.	1	1	181.8	7.6	99		Thailand to Malaysia
A. splendens	(Hornem.) Sweet	1	1	877.6	24.3	153	Positive	N.E. India to China
D. dissectus	(Jacq.) A.R.Simões & Staples	1	0		-19	4.3
I. abrupta✝	R. Br.	1	1	26.7	-13.5	30		N. & NE. Australia
I. abutiloides	(Kunth) G.Don	2	1	248.8	4.2	94	Positive	Panama to S. Trop. America
I. acanthocarpa	(Choisy) Hochst. ex Schweinf. & Asch.	4	0		13.525	38.5
I. aculeata✝	Blume	1	1	529.3	-23.2	137		SW. India, Bangladesh to Hainan and Malesia, N. & E. Queensland
I. adenioides✝	Schinz	1	1	9	-22.1	39	Devoid	S. Trop. & S. Africa
I. alba	L.	1	0			215	Devoid
I. albivenia	(Lindl.) Sweet	2	0		-17	71.5	Devoid
I. alexandrae	D.F.Austin	1	0			36
I. amnicola	Morong	8	7	430.2	18.3	17.4	Positive	W. & S. South America to Brazil
I. anisomeres	B.L.Rob. & Bartlett	2	0		-4.1	19.5
I. antonschmidii✝	R.W.Johnson	1	1	22.9	-18.7	29		NC. Northern Territory to NW. Queensland
I. aquatica✝	Forssk.	4	2	99.8	2.7	36	Contradictory	Tropical & Subtropical Old World
I. arborescens	(Humb. & Bonpl. ex Willd.) G.Don	2	0		23.3	52.5	Devoid
I. argentaurata	Hallier f.	2	0		9.1	7.75
I. argentea	Meisn.	2	0		-14	5.25
I. argillicola	R.W.Johnson	6	6	113.8	-20.3	65.3	Positive	W. & S. South America to Brazil
I. aristolochiifolia	G.Don	3	0		11.9	10.6	Positive
I. aurantiaca✝	L.O.Williams	2	1	6.2	11.8	11		SE. Mexico to C. America
I. barbatisepala✝	A.Gray	2	2	56.2	31.8	23.5		Arizona to Texas, W. Mexico
I. barteri	Baker	2	0		-15.5	23.8
I. batatoides✝	Choisy	3	1	3634.1	-2.1	29	Devoid	Mexico to S. Trop. America
I. biflora	(L.) Pers.	18	0		-8.15	10.4	Devoid
I. blepharophylla	Hallier f.	1	0		9	14
I. bolusiana	Schinz	2	0		-22.6	22
I. bombycina	(Choisy) Benth. & Hook.f. ex Hemsl.	2	0		5	19.7
I. bonariensis	Hook.	1	0		-27.1	33	Devoid
I. brassii✝	C.T.White	1	1	19.9	-18.6	29		N. & NE. Australia
I. cairica	(L.) Sweet	8	0		1.2625	32.4	Contradictory
I. calantha	Griseb.	2	0		9.7	28
I. calobra	F.Muell.	1	0		-25.4	99
I. campanulata	L.	1	0		18.8	9
I. capillacea	(Kunth) G.Don	4	0		12.9	3.3
I. carnea	Jacq.	11	0		6.94545	66.2	Contradictory
I. cavalcantei	D.F.Austin	1	0		-5.3	20
I. chiriquensis	Standl.	1	0			30
I. cholulensis	Kunth	2	0		18.3	10.7
I. chrysochaetia✝	Hallier f.	2	2	19.5	8.6	7.5		W. Trop. Africa to South Sudan and Angola
I. cicatricosa✝	Baker	3	2	242.2	1.9	36.3		Ethiopia to Kenya
I. clausa	Rudolph ex Ledeb.	1	0		19	8
I. clavata	(G.Don) Ooststr. ex J.F.Macbr.	5	0		14	148
I. coccinea	L.	2	0		45.8	12	Contradictory
I. coptica	(L.) Roth ex Roem. & Schult.	6	0		-9.1	7	Devoid
I. cordatotriloba	Dennst.	4	0		29.925	13.75	Contradictory
I. coscinosperma	Hochst. ex Choisy	2	0		8.6	6.75	Devoid
I. costata	F.Muell. ex Benth.	2	0		-15.1	114	Positive
I. costellata	Torr.	6	0		27.2	4.8
I. crassipes	Hook.	1	0		-8.8	5
I. crepidiformis	Hallier f.	1	0		-4.9	17.5
I. cristulata	Hallier f.	3	0		33	11.3
I. decasperma	Hallier f.	1	0		24	14
I. diamantinensis	J.M.Black ex Eardley in J.M.Black	4	0		-23.8	99.75	Positive
I. dichroa	Hochst. ex Choisy	6	0		-1.58333	9.2	Devoid
I. digitata	L.	3	0		7.5	26
I. dubia	Roem. & Schult.	3	0		-6	10.5
I. dumetorum	(Kunth) Willd.	4	0		3.7	24	Positive
I. durangensis	House	1	0		24	9
I. echinocalyx	Meisn.	1	0		-18.1	204
I. eggersiana	Peter	1	0		17.7	14
I. eriocarpa	R.Br.	5	0		-3.5	5.2	Devoid
I. ficifolia	Lindl.	2	0		-11.4	8.3
I. fimbriosepala✝	Choisy	2	2	102.9	-28.1	38.5		WC. Trop. Africa, W. Indian Ocean, SE. China, New Guinea to Pacific, S. Mexico, S. Trop. America
I. fulvicaulis	(Hochst. ex Choisy) Boiss. ex Hallier f.	3	0		-11.5333	14.5
I. gracilis	R.Br.	2	2	131.6	-19.8	19.7		N. & NE. Australia
I. graminea✝	R.Br.	2	1	1.2	-14	31	Devoid	C. Malesia to N. Australia
I. grandifolia	(Dammer) O'Donell	1	0		-25.6	17
I. haenkeana	Choisy	1	0		-17.8	8
I. hederacea	Jacq.	5	0		36	28.1	Contradictory
I. hederifolia	L.	5	0		0.4	9.7
I. heptaphylla	Sweet	4	0		-0.45	15.8	Contradictory
I. heterodoxa	Standl. & Steyerm.	2	0		20.5	3.2
I. heterotricha	Standl. & Steyerm.	3	0		11.3	8.5
I. hieronymi	(Kuntze) O'Donell	1	0		-31.1	33
I. hildebrandtii	Vatke	3	3	1501	1	103	Positive	Ethiopia to Rwanda and Tanzania
I. hochstetteri	House	3	0		-13.6	27	Devoid
I. holubii	Baker	1	0		-24.1	58
I. imperati	(Vahl) Griseb.	9	0		15.7	70.3	Positive
I. incarnata✝	(Vahl) Choisy	1	1	22.9	-12	20		Curaçao to S. Trop. America
I. indica	(Burm.) Merr.	6	0		16.8	24.1	Devoid
I. indivisa✝	(Vell.) Hallier f.	2	1	45.8	-14.4	7.7		Bolivia to Brazil and NE. Argentina
I. intrapilosa	Rose	2	0		20.5	79
I. involucrata	P.Beauv.	2	0		5.9	36.3	Devoid
I. jalapa	(L.) Pursh	2	0		14.8	31.5
I. keraudreniae	Deroin	1	0		-20	19
I. killipiana✝	O'Donell	1	1	778	8.6	11		Colombia, French Guiana
I. kituiensis✝	Vatke	3	3	1196.7	-0.3	101		Ethiopia to S. Trop. Africa
I. kotschyana	Hochst. ex Choisy	4	0		13.4	3.8
I. lacunosa	L.	1	0		30	19	Contradictory
I. lapathifolia	Hallier f.	4	0		-8	5.7
I. lapidosa	Vatke	1	0		1	123
I. leptophylla	Torr.	24	24	27.4	40.6	77.2	Positive	W. & WC. U.S.A.
I. × leucantha	Jacq.	1	0		23.4	6
I. leucanthemum	(Klotzsch) Hallier f.	1	0		-13.5	10.5
I. leucotricha✝	Donn.Sm.	1	1	31	10.3	23		SE. Mexico to C. America
I. lindenii✝	M.Martens & Galeotti	2	1	87.1	11.7	27.5		Mexico to Venezuela and W. Bolivia, Jamaica
I. lindheimeri	A.Gray	3	0		30.6	40.3	Devoid
I. linosepala	Hallier f.	3	0		-8.73333	4.7
I. lonchophylla	J.M.Black	6	0		-23.7	18.3
I. longifolia	Benth.	2	0		24.8	117.5
I. longituba	Hallier f.	1	0		-23.4	28
I. lutea	Hemsl.	1	0		17.4	11
I. luteoviridis	Ekman & Leonard	1	0		19.9	5.7
I. malvaeoides	Meisn.	2	0		-25.2	30
I. marmorata	Britten & Rendle	1	0		8.6	213
I. maurandioides✝	Meisn.	4	2	321.4	-14.6	13.2		Bolivia to Brazil and NE. Argentina
I. mauritiana✝	Jacq.	6	1	7.2	3.4	15.8	Devoid	Trop. America, Africa
I. meyeri	(Spreng.) G.Don	3	0		11.7	4.9	Devoid
I. minutiflora	(M.Martens & Galeotti) House	4	0		15.3	2.3	Positive
I. mombassana	Vatke	2	0		-6.7	6.4
I. muelleri	Benth.	15	15	97.1	-19.7	48	Positive	Australia
I. muricata	(L.) Jacq.	7	0		26.8571	149	Contradictory
I. murucoides	Roem. & Schult.	7	0		4.9	154.3	Devoid
I. neei	(Spreng.) O'Donell	3	0		16	12
I. nil	(L.) Roth	7	0		17.7	24.5	Contradictory
I. obscura	(L.) Ker Gawl.	5	0		-7.9	19	Devoid
I. ochracea	(Lindl.) Sweet	6	0		5.53333	20.2
I. oenotherae	(Vatke) Hallier f.	1	0		0.1	6
I. opulifolia	Rusby	1	0		-17.6	56
I. orizabensis	(G.Pelletan) Ledeb. ex Steud.	1	0			56	Positive
I. paludosa	O'Donell	1	0			10
I. pandurata	(L.) G.Mey.	5	0		35.5	22.2
I. papilio	Hallier f.	3	0		-18	8.5
I. parasitica	(Kunth) G.Don	12	7	919.1	15.2	42.5	Positive	Mexico to Brazil
I. passifloroides	House	1	0		19.3	9.25
I. pauciflora	M.Martens & Galeotti	5	0		16.7	73.6
I. pedicellaris	Benth.	5	0		24.4	93.4	Positive
I. pes-caprae	(L.) R.Br.	101	94	10.9	17.9	110.4	Positive	Coasts of Trop. & Subtrop.
I. pes-tigridis	L.	4	0		14.6	22.3
I. peteri	(Kuntze) Staples & Govaerts	2	0		16.9	7
I. philomega	(Vell.) House	5	1	136.3	12.3	14	Positive	S. Mexico to Trop. America
I. pileata✝	Roxb.	6	1	11.9	2.8	10.8		Trop. & Subtrop. Old World
I. pinifolia	Meisn.	1	0		-15.8	80
I. platensis	Ker Gawl.	1	0		-29.2	5
I. plummerae	A.Gray	1	0		-16.5	17
I. polpha	R.W.Johnson	1	0		-17.1	99
I. polymorpha	Roem. & Schult.	9	0		-8.42222	5.5
I. populina	House	2	0		13.2	65
I. porphyrea✝	J.R.I.Wood & Scotland	1	1	43.5	-22.2	83		Madagascar
I. praecana	House	4	0		13.6	53.8
I. praematura	Eckenw.	1	0			10
I. prismatosyphon✝	Welw.	2	1	1.7	-3.1	71		Trop. Africa
I. pubescens	Lam.	2	0		26.2	47
I. purpurea	(L.) Roth	5	0		11.4	24.3	Contradictory
I. quamoclit	L.	8	0		14.4	11.2	Contradictory
I. racemigera	F.Muell. & Tate	3	0		-23.3	39
I. racemosa✝	Poir.	2	2	1068.4	20.6	71.5		Cuba to Hispaniola
I. ramosissima	(Poir.) Choisy	5	0		5.6	7	Devoid
I. recta	De Wild.	2	0		-13.6	4.5
I. regnellii	Meisn.	1	0		7.9	31	Devoid
I. repanda	Jacq.	1	0		16.2	8
I. rubens	Choisy	6	0		9.11667	23.8333	Devoid
I. rubriflora	O'Donell	1	0		-24.2	9
I. sagittata	Poir.	4	0		29.5	51
I. sagittifolia	Burm.f.	6	0		-0.95	10.1	Devoid
I. saintronanensis	R.W.Johnson	1	0			156
I. santillanii	O'Donell	1	0		13.8	182
I. saopaulista	O'Donell	2	0		-11.3	4.25
I. schomburgkii	Choisy	2	0		8.9	17.5
I. sepacuitensis	Donn.Sm.	1	0		17.2	178
I. sericosepala✝	J.R.I.Wood & Scotland	3	3	54.9333	-10.1	44.3333		Peru to Brazil
I. setifera	Poir.	5	4	67.8	8.5	26.7	Positive	S. Mexico to Trop. America
I. setosa	Ker Gawl.	4	0		13.8	79	Devoid
I. shirambensis	Baker	4	0		-12.8	18.5	Devoid
I. shupangensis	Baker	1	0		-8.3	35
I. simonsiana	Rendle	2	0		-15.2	7.75
I. spathulata✝	Hallier f.	2	1	67.2	5.2	39		Ethiopia to Uganda
I. splendor-sylvae	House	4	0		12.025	7.25
I. squamisepala	O'Donell	1	0		25.2	7.5
I. squamosa	Choisy	4	0		13.7	24
I. stans✝	Cav.	2	2	23.7	18.9	47		Mexico
I. steerei	(Standl.) L.O.Williams	2	0		19.2	10.5
I. stenobasis✝	Brenan	2	2	8	7.7	35.5		W. Trop. Africa to Uganda
I. stenosiphon	Hallier f.	4	0		-10.95	127.25
I. suaveolens	(M.Martens & Galeotti) Hemsl.	2	0		15.3	2
I. subrevoluta	Choisy	1	0		-14.8	71
I. sulphurea	(La Llave) G.Don	1	0			9
I. syringifolia✝	Meisn.	2	2	142.5	-25.9	13.7		Brazil to NE. Argentina
I. tenuipes	Verdc.	2	0		-15.5	18
I. tenuirostris	Choisy	4	0		2.4	7.6
I. ternata	Jacq.	1	0		18.1	12
I. ternifolia	Cav.	2	0		18.8	6	Devoid
I. tiliacea	(Willd.) Choisy	1	0		11.1	6
I. tricolor	Cav.	2	2	164.6	9.7	26.75	Positive	Mexico
I. trifida	(Kunth) G.Don	3	0		13.4	3.8
I. triloba	L.	7	0		13.3	12.5	Devoid
I. tuboides	O.Deg. & Ooststr.	1	0			105
I. urbaniana✝	(Dammer) Hallier f.	5	4	2858.4	-4.3	31.4		EC. & E. Trop. Africa
I. verbascoidea	Choisy	6	0		-19	56.2	Devoid
I. villifera	House	1	0		15.3	41
I. violacea	L.	5	0		-4.2	172	Devoid
I. welwitschii	Vatke ex Hallier f.	1	0		-13.5	15
I. wightii	(Wall.) Choisy	4	0		-7.1	10.2
I. wolcottiana	Rose	2	0		16.5	34.5
J. paniculata	(Burm.f.) Hallier f.	2	0		-20.2	15.5
M. hirta	(L.) Merr.	1	0		23.2	36	Devoid
P. shirensis✝	(Oliv.) Lejoly & Lisowski	3	1	55.9	-15.3	8.75		S. DR Congo to E. South Africa
S. beraviensis	(Vatke) Hallier f.	2	2	1133.3	-7.8	27.7	Positive	Trop. Africa to Botswana, Madagascar
S. macalusoi✝	(Mattei) Verdc.	1	1	1601.4	18	209		Somalia
S. mojangensis	(Vatke) D.F.Austin & Eich	1	0		-18.6	7
S. tiliifolia	(Desr.) Hallier f.	2	2	1213.9	11	233	Positive	Trop. & Subtrop. Asia to Pacific
✝ Previously unreported species identified with ergot alkaloid
