# Supplementary material for: Diversification of ergot alkaloids and heritable fungal symbionts in morning glories
Source: Commun Biol. 2021 Dec 6;4:1362. doi: 10.1038/s42003-021-02870-z (PMC8648897; doi:10.1038/s42003-021-02870-z)
Supplement: Supplementary file 4 — Supplementary Data 2 [file 42003_2021_2870_MOESM4_ESM.xlsx]

## Sheet: Table S3 - Accessions
Supplementary Data 2. Accession information of all sequences included in the ITS phylogeny.
Accession	Species	Accession	Species
AF110918.1	Ipomoea diamantinensis	MN825395.1	Ipomoea lacunosa
AF110926.1	Ipomoea saintronanensis	MN825400.1	Ipomoea lapathifolia
AF110938.1	Ipomoea batatas	MN825401.1	Ipomoea lapidosa
AF309151.1	Argyreia splendens	MN825406.1	Ipomoea leptophylla
AF309152.1	Argyreia capitiformis	MN825410.1	Ipomoea x leucantha
AF309153.1	Argyreia nervosa	MN825416.1	Ipomoea leucanthemum
AF309154.1	Ipomoea eriocarpa	MN825418.1	Ipomoea leucotricha
AF309155.1	Stictocardia tiliifolia	MN825423.1	Ipomoea lindenii
AF309156.1	Stictocardia beraviensis	MN825428.1	Ipomoea lindheimeri
AF309160.1	Ipomoea holubii	MN825433.1	Ipomoea linosepala
AY538299.1+MN825462.1	Ipomoea lutea	MN825440.1	Ipomoea lobata
AY538328.1+MG910327.1	Ipomoea ternifolia	MN825451.1	Ipomoea longifolia
DQ355317.1	Ipomoea sepacuitensis	MN825455.1	Ipomoea longituba
JX974573.1	Argyreia cuneata	MN825486.1	Ipomoea malvaeoides
KP261910.1	Argyreia henryi	MN825496.1	Ipomoea marginisepala
KP261991.1	Merremia verruculosa	MN825497.1	Ipomoea marmorata
KP261994.1	Merremia gemella	MN825505.1	Ipomoea maurandioides
KP261997.1	Merremia incisa	MN825509.1	Ipomoea mauritiana
KU201949.1	Stictocardia macalusoi	MN825523.1	Ipomoea meyeri
MH189757.1	Ipomoea hederacea	MN825528.1	Ipomoea microsepala
MH768129.1	Ipomoea violacea	MN825531.1	Ipomoea minutiflora
MH825855.1	Merremia hederacea	MN825535.1	Ipomoea mirandina
MN824770.1	Ipomoea abrupta	MN825537.1	Stictocardia mojangensis
MN824775.1	Ipomoea abutiloides	MN825549.1	Ipomoea muelleri
MN824781.1	Ipomoea acanthocarpa	MN825552.1	Ipomoea muricata
MN824786.1	Ipomoea aculeata	MN825561.1	Ipomoea murucoides
MN824789.1	Ipomoea adenioides	MN825563.1	Ipomoea neei
MN824790.1	Ipomoea alba	MN825574.1	Ipomoea nil
MN824793.1	Ipomoea albivenia	MN825589.1	Ipomoea obscura
MN824804.1	Ipomoea amnicola	MN825591.1	Argyreia obtusifolia
MN824815.1	Ipomoea aquatica	MN825593.1	Ipomoea ochracea
MN824818.1	Ipomoea arborescens	MN825599.1	Ipomoea oenotherae
MN824825.1	Ipomoea argentaurata	MN825608.1	Ipomoea opulifolia
MN824828.1	Ipomoea argentea	MN825618.1	Ipomoea orizabensis
MN824840.1+MN824841.1	Ipomoea argillicola	MN825628.1	Argyreia osyrensis
MN824843.1	Ipomoea aristolochiifolia	MN825640.1	Ipomoea paludosa
MN824852.1	Ipomoea asarifolia	MN825641.1	Ipomoea pandurata
MN824861.1	Ipomoea aurantiaca	MN825647.1	Ipomoea papilio
MN824874.1	Ipomoea barbatisepala	MN825650.1	Ipomoea parasitica
MN824875.1	Ipomoea barteri	MN825656.1+MN825655.1	Ipomoea pauciflora
MN824950.1	Ipomoea batatoides	MN825660.1	Ipomoea pedicellaris
MN824966.1	Ipomoea biflora	MN825668.1	Ipomoea pes-caprae
MN824972.1	Ipomoea blepharophylla	MN825672.1	Ipomoea pes-tigridis
MN824974.1	Ipomoea bolusiana	MN825674.1	Ipomoea peteri
MN824976.1+MN824977.1	Ipomoea bombycina	MN825681.1	Ipomoea philomega
MN824979.1	Ipomoea bonariensis	MN825688.1	Ipomoea pileata
MN824986.1	Ipomoea bracteata	MN825693.1	Ipomoea pinifolia
MN824998.1	Ipomoea brassii	MN825698.1	Ipomoea platensis
MN825002.1	Stictocardia laxiflora	MN825704.1	Ipomoea plummerae
MN825010.1	Ipomoea cairica	MN825710.1	Ipomoea polpha
MN825012.1	Ipomoea calobra	MN825715.1	Ipomoea polymorpha
MN825019.1	Ipomoea campanulata	MN825716.1	Ipomoea populina
MN825020.1	Ipomoea capillacea	MN825717.1	Ipomoea porphyrea
MN825024.1	Ipomoea cardiophylla	MN825718.1	Ipomoea praecana
MN825025.1	Ipomoea carnea	MN825722.1	Ipomoea prismatosyphon
MN825046.1	Ipomoea chiriquensis	MN825742.1	Ipomoea pubescens
MN825047.1	Ipomoea chloroneura	MN825753.1	Ipomoea purpurea
MN825050.1	Ipomoea cholulensis	MN825758.1	Ipomoea quamoclit
MN825053.1	Ipomoea cicatricosa	MN825776.1	Ipomoea ramosissima
MN825059.1	Ipomoea clausa	MN825783.1	Ipomoea regnellii
MN825063.1	Ipomoea clavata	MN825786.1	Ipomoea repanda
MN825067.1	Ipomoea coccinea	MN825789.1	Ipomoea reticulata
MN825074.1	Ipomoea coptica	MN825792.1	Argyreia ridleyi
MN825100.1	Ipomoea cordatotriloba	MN825799.1	Argyreia roseopurpurea
MN825107.1	Ipomoea corymbosa	MN825801.1	Ipomoea rubens
MN825112.1	Ipomoea coscinosperma	MN825811.1	Ipomoea rubriflora
MN825113.1	Ipomoea costata	MN825819.1	Ipomoea sagittata
MN825119.1	Ipomoea costellata	MN825821.1	Ipomoea sagittifolia
MN825122.1	Ipomoea crassipes	MN825825.1	Ipomoea santillanii
MN825127.1	Ipomoea crepidiformis	MN825826.1	Ipomoea saopaulista
MN825132.1	Ipomoea cristulata	MN825827.1+MN825828.1	Ipomoea schomburgkii
MN825157.1	Ipomoea cynanchifolia	MN825849.1	Argyreia mollis
MN825164.1+MN825168.1	Ipomoea decasperma	MN825853.1	Ipomoea sericosepala vo
MN825187.1	Ipomoea dichroa	MN825861.1+MF171727.1	Ipomoea setifera
MN825191.1	Ipomoea dubia	MN825866.1	Ipomoea setosa
MN825195.1	Ipomoea dumetorum	MN825870.1	Ipomoea shirambensis
MN825205.1	Ipomoea echinocalyx	MN825877.1	Ipomoea shupangensis
MN825207.1	Ipomoea eggersiana	MN825884.1	Ipomoea simonsiana
MN825223.1	Ipomoea ficifolia	MN825892.1	Ipomoea spathulata
MN825224.1	Ipomoea fimbriosepala	MN825894.1	Ipomoea splendor-sylvae
MN825227.1	Ipomoea fulvicaulis	MN825897.1	Ipomoea squamisepala
MN825242.1	Ipomoea gracilis	MN825903.1	Ipomoea squamosa
MN825244.1	Ipomoea graminea	MN825905.1	Ipomoea stans
MN825246.1+MN825247.1	Ipomoea grandifolia	MN825907.1	Argyreia wallichii
MN825273.1	Ipomoea haenkeana	MN825911.1	Ipomoea stenobasis
MN825290.1	Ipomoea hederifolia	MN825914.1	Ipomoea stenosiphon
MN825300.1	Ipomoea heptaphylla	MN825927.1	Ipomoea subrevoluta
MN825303.1	Ipomoea heterodoxa	MN825939.1	Ipomoea syringifolia
MN825306.1	Ipomoea heterotricha	MN825952.1+MN825953.1	Ipomoea tenuipes
MN825308.1	Ipomoea hieronymi	MN825955.1	Ipomoea tenuirostris
MN825311.1	Argyreia hookeri	MN825961.1	Ipomoea ternata
MN825315.1	Ipomoea hochstetteri	MN825967.1	Ipomoea tiliacea
MN825327.1	Ipomoea imperati	MN825985.1	Ipomoea tricolor
MN825334.1	Ipomoea incarnata	MN825986.1	Ipomoea trifida
MN825347.1	Ipomoea indica	MN825999.1	Ipomoea triloba
MN825355.1	Ipomoea intrapilosa	MN826015.1	Ipomoea tuboides
MN825357.1	Ipomoea involucrata	MN826024.1	Ipomoea urbaniana
MN825368.1	Ipomoea jalapa	MN826033.1	Ipomoea verbascoidea
MN825372.1	Ipomoea jujuyensis	MN826037.1	Ipomoea villifera
MN825376.1	Ipomoea keraudreniae	MN826048.1	Ipomoea welwitschii
MN825378.1	Ipomoea kituiensis	MN826050.1	Ipomoea wightii
MN825379.1	Argyreia kleiniana	MN826051.1	Ipomoea wolcottiana
MN825380.1	Ipomoea kotschyana	OL348665	Ipomoea indivisa
