# Supplementary material for: Diversification of ergot alkaloids and heritable fungal symbionts in morning glories
Source: Commun Biol. 2021 Dec 6;4:1362. doi: 10.1038/s42003-021-02870-z (PMC8648897; doi:10.1038/s42003-021-02870-z)
Supplement: Supplementary file 5 — Supplementary Data 3 [file 42003_2021_2870_MOESM5_ESM.zip]

Archive with 1 entries (1 files):
- Supplementary Data 3 - Muñoz-Rodríguez tree with EA colors.png
