# Supplementary material for: Diversification of ergot alkaloids and heritable fungal symbionts in morning glories
Source: Commun Biol. 2021 Dec 6;4:1362. doi: 10.1038/s42003-021-02870-z (PMC8648897; doi:10.1038/s42003-021-02870-z)
Supplement: Supplementary file 6 — Supplementary Data 4 [file 42003_2021_2870_MOESM6_ESM.xlsx]

## Sheet: All data
	File	Source	Number	Country	Continent	Latitude	Longitude	Intraspp	Exclude.1.Combine.2.Averaged.3.	Name	Old Name	Original.Name	Filter	ID	ID2	Year	summed.ug.g	ergine.ug.g	LAH.ug.g	ergonovine.ug.g	chanoclavine.ug.g	ergobalansine.ug.g	lys.acid.ug.g	lysergylala.ug.g	ergovaline.ug.g	ergosine.ug.g	lysergol.ug.g	cycloclavine.ug.g	agroclavine.ug.g	notes	Whole.Seed.Mass	X..Seeds	Ground.Seed.Mass	Year	Notes2	CodingScheme	chemotype	INF	H	D	rich	seed.mass	world	trop	clavine	SAL	epep
3	iu mobot summer 2011	MBG	77	China	asia	19.1224	109.744	NA		Argyreia capitiformis	Argyreia capitata	Argyreia capitata	1	3737365		1934	0	0	0	0	0	0	0	0	0	0	0	0	0		0.035	1	0.033	NA			0 0 0 0 0 0 0 0 0 0 0 0	0	0	Inf	0	0.033	Old World	Tropical	0	0	0
4	iu mobot summer 2011	MBG	78	China	asia	NA	NA	NA		Argyreia capitiformis	Argyreia capitata	Argyreia capitata	1	107589		#N/A	0	0	0	0	0	0	0	0	0	0	0	0	0		0.046	1	0.042	NA			0 0 0 0 0 0 0 0 0 0 0 0	0	0	Inf	0	0.042	Old World	NA	0	0	0
5	iu mobot summer 2011	MBG	79	Thailand	asia	18.7883	98.9912	NA		Argyreia henryi		Argyreia henryi	1	4304693		1990	79.3	63.6	0	8.3	0	0	0	0	0	0	0	0	7.3		0.058	1	0.053	NA			1 0 1 0 0 0 0 0 0 0 0 1	1	0.632297	1.50526	3	0.053	Old World	Tropical	7.3	71.9	0
6	iu mobot summer 2011	MBG	84	Thailand	asia	19.4692	98.9319	NA		Argyreia henryi		Argyreia henryi	1	4308350		1990	54.6	49.9	0	0	0	0.3	0	0	0	0	0	0	4.4		0.048	1	0.043	NA			1 0 0 0 1 0 0 0 0 0 0 1	1	0.313808	1.18797	3	0.043	Old World	Tropical	4.4	49.9	0.3
7	iu mobot summer 2011	MBG	80	Sri Lanka	asia	7.5346	80.7113	NA		Argyreia hirsuta		Argyreia hirsuta	1	4382126		1985	0	0	0	0	0	0	0	0	0	0	0	0	0		0.425	1	0.11	NA			0 0 0 0 0 0 0 0 0 0 0 0	0	0	Inf	0	0.11	Old World	Tropical	0	0	0
1000	iu mobot summer 2011	MBG	83	China	asia	22.1651	100.765	NA		Argyreia hirsutissima	Lettsomia hirsutissima	Lettsomia hirsutissima	1	4098795		1989	0	0	0	0	0	0	0	0	0	0	0	0	0		0.038	1	0.034	NA			0 0 0 0 0 0 0 0 0 0 0 0	0	0	Inf	0	0.034	Old World	Tropical	0	0	0
14	iu mobot summer 2011	MBG	85	Ceylon (Sri Lanka)	asia	7.48246	80.3668	NA		Argyreia kleiniana	Argyreia populifolia	Argyreia populifolia	1	2909525		1970	0	0	0	0	0	0	0	0	0	0	0	0	0		0.197	1	0.079	NA			0 0 0 0 0 0 0 0 0 0 0 0	0	0	Inf	0	0.079	Old World	Tropical	0	0	0
16	iu mobot summer 2011	MBG	325	Dominican Republic	caribbean	19.0008	-70.3934	NA		Argyreia nervosa	Argyreia speciosa	Argyreia speciosa	1	5932331		1980	51.3	0	0	12.5	0.9	0	0	0	0	0	37.8	0	0			2	0.044	NA			0 0 1 1 0 0 0 0 0 1 0 0	1	0.639293	1.65297	3	0.022	New World	Tropical	38.7	12.5	0
10	iu mobot summer 2011	MBG	88	Hawaii	oceania	22.0967	-159.571	NA		Argyreia nervosa		Argyreia nervosa	1	1105440		1935	40.7	20.2	0	15.5	0	0	0	0	0	5.1	0	0	0		0.098	1	0.086	NA			1 0 1 0 0 0 0 0 1 0 0 0	1	0.975669	2.46869	3	0.086	Old World	Tropical	5.1	35.7	0
1	iu mobot summer 2011	MBG	56	China	asia	23.1066	113.284	NA		Argyreia obtusifolia	Argyreia acuta	Argyreia acuta	1	3997936		1935	8.2	0	0	0	3.5	0	0	0	0	4.7	0	0	0		0.148	1	0.082	NA			0 0 0 1 0 0 0 0 1 0 0 0	1	0.682401	1.95807	2	0.082	Old World	Tropical	8.2	0	0
2	iu mobot summer 2011	MBG	57	China	asia	23.0408	112.462	NA		Argyreia obtusifolia	Argyreia acuta	Argyreia acuta	1	4203654		#N/A	0	0	0	0	0	0	0	0	0	0	0	0	0		0.066	1	0.052	NA			0 0 0 0 0 0 0 0 0 0 0 0	0	0	Inf	0	0.052	Old World	Tropical	0	0	0
13	MOBOT Restest & Others (IU MG 10 10 12)	MBG	5	China	asia	19.1224	109.744	NA		Argyreia obtusifolia		Argyreia obtusifolia	1	3748862		1934	0	0	0	0	0	0	0	0	0	0	0	0	0		0.043	1	0.039	NA			0 0 0 0 0 0 0 0 0 0 0 0	0	0	Inf	0	0.039	Old World	Tropical	0	0	0
11	iu mobot summer 2011	MBG	67	China	asia	23.1066	113.284	NA		Argyreia obtusifolia		Argyreia obtusifolia	1	916429		1921	180.2	15	0	1.1	29.4	5.3	0	0	0	129.4	0	0	0		0.03	1	0.028	NA			1 0 1 1 1 0 0 0 1 0 0 0	1	0.875388	1.81784	5	0.028	Old World	Tropical	158.8	16.1	5.3
8	iu mobot summer 2011	MBG	58	India	asia	13.0057	76.1015	NA		Argyreia osyrensis	Argyreia imbricata	Argyreia imbricata	1	2334502		1968	117.1	0	0	0	0	10	0	0	0	107.1	0	0	0		0.033	1	0.027	NA			0 0 0 0 1 0 0 0 1 0 0 0	1	0.291757	1.18513	2	0.027	Old World	Tropical	107.1	0	10
15	iu mobot summer 2011	MBG	68	Thailand	asia	7.61296	99.6205	NA		Argyreia roseopurpurea		Argyreia roseopurpurea	1	3945572		1986	181.8	25.7	0	0	8	4.3	0	0	0	143.8	0	0	0		0.28	1	0.099	NA			1 0 0 1 1 0 0 0 1 0 0 0	1	0.688046	1.54291	4	0.099	Old World	Tropical	151.8	25.7	4.3
17	iu mobot summer 2011	MBG	87	China	asia	24.3346	102.105	NA		Argyreia splendens		Argyreia splendens	1	90634		#N/A	877.6	284.6	0	0	0	10.7	0	0	0	582.1	0	0	0.2		0.621	1	0.153	NA			1 0 0 0 1 0 0 0 1 0 0 1	1	0.693143	1.83398	4	0.153	Old World	Northern Subtropical	582.3	284.6	10.7
22	iu mobot summer 2011	MBG	119	Mexico	central america	23.4167	-99	NA		Ipomoea × leucantha		Ipomoea × leucantha	1	3475914		1987	0	0	0	0	0	0	0	0	0	0	0	0	0		0.007	1	0.006	NA			0 0 0 0 0 0 0 0 0 0 0 0	0	0	Inf	0	0.006	New World	Tropical	0	0	0
23	WB 2014 Samples (Australian)	ANH	1	Australia	australia	-13.4966	130.857	NA		Ipomoea abrupta		Ipomoea abrupta	1	CANB596783	1445	1996	26.6	3.5	3.3	1.9	2.9	15.1	0	0	0	0	0	0	0		0.032	1	0.03	NA			1 1 1 1 1 0 0 0 0 0 0 0	1	1.27629	2.70886	5	0.03	Old World	Tropical	2.9	8.7	15.1
1023	MOBOT Restest & Others (IU MG 10 10 12)	MBG	2	Colombia	south america	10.3667	-73.1333	NA		Ipomoea abutiloides	Turbina abutiloides	Turbina abutiloides	1	3583398		1988	0	0	0	0	0	0	0	0	0	0	0	0	0		0.102	1	0.089	NA			0 0 0 0 0 0 0 0 0 0 0 0	0	0	Inf	0	0.089	New World	Tropical	0	0	0
1021	iu mobot summer 2011	MBG	43	Ecuador	south america	-2	-79.9667	NA		Ipomoea abutiloides	Turbina abutiloides	Turbina abutiloides	1	3431803		1986	248.8	0	0	0	0.4	3	0	0	0	245.4	0	0	0		0.109	1	0.099	NA			0 0 0 1 1 0 0 0 1 0 0 0	1	0.0771863	1.02775	3	0.099	New World	Tropical	245.8	0	3
775	iu mobot summer 2011	MBG	50	Costa Rica	central america	10.9275	-83.105	NA		Ipomoea acanthocarpa	Ipomoea piurensis	Ipomoea piurensis	1	3424980		1983	0	0	0	0	0	0	0	0	0	0	0	0	0		0.039	1	0.036	NA			0 0 0 0 0 0 0 0 0 0 0 0	0	0	Inf	0	0.036	New World	Tropical	0	0	0
24	IU MG Big Survey March 2011 Final	MBG	10	Senegal	africa	14.4229	-14.6281	NA		Ipomoea acanthocarpa		Ipomoea acanthocarpa	1	2114358		1955	0	0	0	0	0	0	0	0	0	0	0	0	0			1	0.059	NA			0 0 0 0 0 0 0 0 0 0 0 0	0	0	Inf	0	0.059	Old World	Tropical	0	0	0
25	IU MG Big Survey March 2011 Final	MBG	11	Senegal	africa	14.4229	-14.6281	NA		Ipomoea acanthocarpa		Ipomoea acanthocarpa	1	2114336		1948	0	0	0	0	0	0	0	0	0	0	0	0	0			1	0.032	NA			0 0 0 0 0 0 0 0 0 0 0 0	0	0	Inf	0	0.032	Old World	Tropical	0	0	0
26	IU MG Big Survey March 2011 Final	MBG	12	Senegal	africa	14.4229	-14.6281	NA		Ipomoea acanthocarpa		Ipomoea acanthocarpa	1	2113687		1948	0	0	0	0	0	0	0	0	0	0	0	0	0			1	0.027	NA			0 0 0 0 0 0 0 0 0 0 0 0	0	0	Inf	0	0.027	Old World	Tropical	0	0	0
27	WB 2014 Samples (Australian)	ANH	2	Australia	australia	-23.18	150.8	NA		Ipomoea aculeata		Ipomoea aculeata	1	CBA7703065	5657	#N/A	529.2	268.1	0	258.5	2.7	0	0	0	0	0	0	0	0		0.147	1	0.137	NA			1 0 1 1 0 0 0 0 0 0 0 0	1	0.721459	2.01978	3	0.137	Old World	Tropical	2.7	526.6	0
28	iu mobot summer 2011	MBG	209	Bostwana (Bechuanland)	africa	-22.0682	24.0499	NA		Ipomoea adenioides		Ipomoea adenioides	1	1767853		1960	9	0.8	0.2	0	0	1.9	0	0	0	6.1	0	0	0		0.049	1	0.039	NA			1 1 0 0 1 0 0 0 1 0 0 0	1	0.891704	1.95181	4	0.039	Old World	Tropical	6.1	1	1.9
31	IU April 2010 (GRIN Seeds)	GRIN	1	NA	NA	NA	NA	NA		Ipomoea alba		Ipomoea alba	1	PI 657625		#N/A	0	0	0	0	0	0	0	0	0	0	0	0	0			1	0.215	2009	Not sure if mass for this file is whole or ground. Probably ground		0 0 0 0 0 0 0 0 0 0 0 0	0	0	Inf	0	0.215	NA	NA	0	0	0
33	iu mobot summer 2011	MBG	520	Zambia	africa	-15.2317	82.2511	NA		Ipomoea albivenia		Ipomoea albivenia	1	5710299		2003	0	0	0	0	0	0	0	0	0	0	0	0	0			1	0.05	NA			0 0 0 0 0 0 0 0 0 0 0 0	0	0	Inf	0	0.05	Old World	Tropical	0	0	0
34	iu mobot summer 2011	MBG	524	Mozambique	africa	-18.6847	34.0701	NA		Ipomoea albivenia		Ipomoea albivenia	1	4396812		1963	0	0	0	0	0	0	0	0	0	0	0	0	0			1	0.093	NA			0 0 0 0 0 0 0 0 0 0 0 0	0	0	Inf	0	0.093	Old World	Tropical	0	0	0
35	MOBOT Restest & Others (IU MG 10 10 12)	MBG	29	NA	NA	NA	NA	NA		Ipomoea alexandrae		Ipomoea alexandrae	1	3706896		#N/A	0	0	0	0	0	0	0	0	0	0	0	0	0		0.046	1	0.036	NA			0 0 0 0 0 0 0 0 0 0 0 0	0	0	Inf	0	0.036	NA	NA	0	0	0
39	IU April 2010 (GRIN Seeds)	GRIN	2	USA	north america	31.6325	-99.1987	NA		Ipomoea amnicola		Ipomoea amnicola	1	PI 553010		#N/A	753.2	5.4	0	0	155.4	591	0	0	0	0	1.5	0	0			1	0.018	1991			1 0 0 1 1 0 0 0 0 1 0 0	1	0.563775	1.51946	4	0.018	New World	Northern Subtropical	156.9	5.4	591
40	IU April 2010 (GRIN Seeds)	GRIN	41	USA	north america	31.6325	-99.1987	NA		Ipomoea amnicola		Ipomoea amnicola	1	PI 645613		#N/A	577.5	4.3	0	0	114	457.8	0	0	0	0	1.4	0	0			2	0.04	2004			1 0 0 1 1 0 0 0 0 1 0 0	1	0.555504	1.49825	4	0.02	New World	Northern Subtropical	115.4	4.3	457.8
41	IU April 2010 (GRIN Seeds)	GRIN	42	USA	north america	31.6325	-99.1987	NA		Ipomoea amnicola		Ipomoea amnicola	1	PI 645614		#N/A	726.7	5.2	0	0	168	551.9	0	0	0	0	1.7	0	0			2	0.028	2004			1 0 0 1 1 0 0 0 0 1 0 0	1	0.597116	1.58703	4	0.014	New World	Northern Subtropical	169.7	5.2	551.9
44	iu mobot summer 2011	REM	403	NA	NA	NA	NA	NA		Ipomoea amnicola		Ipomoea amnicola	1	REM 036		#N/A	470.1	0	0	0	0	464.7	0	0	0	5.4	0	0	0			1	0.024	NA			0 0 0 0 1 0 0 0 1 0 0 0	1	0.0627275	1.02324	2	0.024	NA	NA	5.4	0	464.7
45	MOBOT Restest & Others (IU MG 10 10 12)	MBG	41	NA	NA	NA	NA	NA		Ipomoea amnicola		Ipomoea amnicola	1	3696057		#N/A	209.3	39.8	0	6.9	27.9	134.8	0	0	0	0	0	0	0		0.026	1	0.017	NA			1 0 1 1 1 0 0 0 0 0 0 0	1	0.980133	2.13052	4	0.017	NA	NA	27.9	46.7	134.8
46	MOBOT Restest & Others (IU MG 10 10 12)	MBG	42	NA	NA	NA	NA	NA		Ipomoea amnicola		Ipomoea amnicola	1	5583448		#N/A	0	0	0	0	0	0	0	0	0	0	0	0	0		0.037	1	0.024	NA			0 0 0 0 0 0 0 0 0 0 0 0	0	0	Inf	0	0.024	NA	NA	0	0	0
42	IU MG Big Survey March 2011 Final	MBG	45	Argentina	south america	-29.4266	-66.8886	NA		Ipomoea amnicola		Ipomoea amnicola	1	4221996		1960	9.9	0	0	0	0.3	5.6	0	0	0	3.3	0	0	0.8	another new chemotype; first ergosine in I. amnicola		1	0.013	NA			0 0 0 1 1 0 0 0 1 0 0 1	1	0.997812	2.32666	4	0.013	New World	Southern Subtropical	4.4	0	5.6
43	iu mobot summer 2011	MBG	315	USA	north america	25.9934	-97.4907	NA		Ipomoea amnicola		Ipomoea amnicola	1	2229861		1942	263.7	0	0	0	87.9	169.3	0	0	0	6.4	0	0	0			2	0.027	NA			0 0 0 1 1 0 0 0 1 0 0 0	1	0.740858	1.90736	3	0.0135	New World	Northern Subtropical	94.3	0	169.3
865	iu mobot summer 2011	MBG	365	Peru	south america	-4.5	-78.5	NA		Ipomoea anisomeres		Ipomoea ser. Anisomeres	1	2709320		1978	0	0	0	0	0	0	0	0	0	0	0	0	0			1	0.016	NA			0 0 0 0 0 0 0 0 0 0 0 0	0	0	Inf	0	0.016	New World	Tropical	0	0	0
47	iu mobot summer 2011	MBG	366	Peru	south america	-3.75934	-73.2673	NA		Ipomoea anisomeres		Ipomoea anisomeres	1	2020910		1967	0	0	0	0	0	0	0	0	0	0	0	0	0			1	0.023	NA			0 0 0 0 0 0 0 0 0 0 0 0	0	0	Inf	0	0.023	New World	Tropical	0	0	0
48	WB 2014 Samples (Australian)	ANH	3	Australia	australia	-18.66	138.4	NA		Ipomoea antonschmidii		Ipomoea antonschmidii	1	CANB596219	MRS1022	1995	22.9	7.1	3	3.2	1.3	8.3	0	0	0	0	0	0	0		0.032	1	0.029	NA			1 1 1 1 1 0 0 0 0 0 0 0	1	1.43504	3.73964	5	0.029	Old World	Tropical	1.3	13.3	8.3
53	WB 2014 Samples (Australian)	ANH	4	Australia	australia	-12.93	135.03	NA		Ipomoea aquatica		Ipomoea aquatica	1	CANB596775	172	1986	155.3	25.2	23.2	3	6.2	97.7	0	0	0	0	0	0	0		0.062	1	0.06	NA			1 1 1 1 1 0 0 0 0 0 0 0	1	1.07549	2.24021	5	0.06	Old World	Tropical	6.2	51.4	97.7
54	WB 2014 Samples (Australian)	ANH	5	Australia	australia	-15.6516	128.703	NA		Ipomoea aquatica		Ipomoea aquatica	1	CANB53750	5774	1958	44	6	7	8.1	8.5	14.5	0	0	0	0	0	0	0		0.055	1	0.052	NA			1 1 1 1 1 0 0 0 0 0 0 0	1	1.55785	4.49034	5	0.052	Old World	Tropical	8.5	21.1	14.5
49	IU MG Big Survey March 2011 Final	MBG	13	Hong Kong	asia	22.5504	114.153	NA		Ipomoea aquatica		Ipomoea aquatica	1	5321809		2000	0	0	0	0	0	0	0	0	0	0	0	0	0			1	0.049	NA			0 0 0 0 0 0 0 0 0 0 0 0	0	0	Inf	0	0.049	Old World	Tropical	0	0	0
52	iu mobot summer 2011	MBG	532	Thailand	asia	17.0213	98.7805	NA		Ipomoea aquatica		Ipomoea aquatica	1	2822082		1973	0	0	0	0	0	0	0	0	0	0	0	0	0			2	0.019	NA			0 0 0 0 0 0 0 0 0 0 0 0	0	0	Inf	0	0.0095	Old World	Tropical	0	0	0
56	iu mobot summer 2011	MBG	305	Mexico	central america	28.6182	-111.034	NA		Ipomoea arborescens		Ipomoea arborescens	1	2634357		1978	0	0	0	0	0	0	0	0	0	0	0	0	0			1	0.021	NA			0 0 0 0 0 0 0 0 0 0 0 0	0	0	Inf	0	0.021	New World	Northern Subtropical	0	0	0
57	iu mobot summer 2011	MBG	306	Mexico	central america	17.9535	-98.618	NA		Ipomoea arborescens		Ipomoea arborescens	1	4005131		1979	0	0	0	0	0	0	0	0	0	0	0	0	0			1	0.084	NA			0 0 0 0 0 0 0 0 0 0 0 0	0	0	Inf	0	0.084	New World	Tropical	0	0	0
58	iu mobot summer 2011	MBG	150	Cote D'Ivoire	africa	8.75	-3.58333	NA		Ipomoea argentaurata		Ipomoea argentaurata	1	5672746		1987	0	0	0	0	0	0	0	0	0	0	0	0	0		0.005	2	0.007	NA			0 0 0 0 0 0 0 0 0 0 0 0	0	0	Inf	0	0.0035	Old World	Tropical	0	0	0
59	iu mobot summer 2011	MBG	151	Nigeria	africa	9.5006	7.8425	NA		Ipomoea argentaurata		Ipomoea argentaurata	1	4397752		1980	0	0	0	0	0	0	0	0	0	0	0	0	0		0.027	2	0.024	NA			0 0 0 0 0 0 0 0 0 0 0 0	0	0	Inf	0	0.012	Old World	Tropical	0	0	0
61	MOBOT Restest & Others (IU MG 10 10 12)	MBG	28	NA	NA	NA	NA	NA		Ipomoea argentea		Ipomoea argentea	1	3291038		#N/A	0	0	0	0	0	0	0	0	0	0	0	0	0		0.01	1	0.008	NA			0 0 0 0 0 0 0 0 0 0 0 0	0	0	Inf	0	0.008	NA	NA	0	0	0
60	iu mobot summer 2011	MBG	367	Brazil	south america	-14.0389	-47.6229	NA		Ipomoea argentea		Ipomoea argentea	1	2615936		1969	0	0	0	0	0	0	0	0	0	0	0	0	0			3	0.013	NA			0 0 0 0 0 0 0 0 0 0 0 0	0	0	Inf	0	0.00433333	New World	Tropical	0	0	0
62	IU April 2010 (GRIN Seeds)	GRIN	3	Australia	australia	-20.8437	144.206	NA		Ipomoea argillicola		Ipomoea argillicola	1	PI 538265		#N/A	435.6	39.6	74.7	180	37.6	103.7	0	0	0	0	0	0	0			3	0.122	1989			1 1 1 1 1 0 0 0 0 0 0 0	1	1.43869	3.66905	5	0.0406667	Old World	Tropical	37.6	294.3	103.7
63	IU June 2013 Samples	REM	24	Longreach, Queensland	australia	-23.4332	144.25	NA		Ipomoea argillicola		Ipomoea argillicola	1	REM983		#N/A	44.7	1.7	5.9	26.8	2.6	7.8	0	0	0	0	0	0	0		0.108	2	0.09	NA			1 1 1 1 1 0 0 0 0 0 0 0	1	1.16806	2.43709	5	0.045	Old World	Tropical	2.6	34.4	7.8
64	IU June 2013 Samples	REM	25	Longreach, Queensland	australia	-23.4332	144.25	NA		Ipomoea argillicola		Ipomoea argillicola	1	REM 1025		#N/A	98.8	10	25.5	7.3	6.9	49.1	0	0	0	0	0	0	0		0.136	1	0.123	NA			1 1 1 1 1 0 0 0 0 0 0 0	1	1.30727	2.99251	5	0.123	Old World	Tropical	6.9	42.8	49.1
67	WB 2014 Samples (Australian)	ANH	6	Australia	australia	-22.95	144.6	NA		Ipomoea argillicola		Ipomoea argillicola	1	CBA8301740	9501	#N/A	43.8	2.2	1.5	22	10.5	7.7	0	0	0	0	0	0	0		0.127	1	0.122	NA			1 1 1 1 1 0 0 0 0 0 0 0	1	1.25908	2.91723	5	0.122	Old World	Tropical	10.5	25.7	7.7
68	WB 2014 Samples (Australian)	ANH	7	Australia	australia	-16.33	133.66	NA		Ipomoea argillicola		Ipomoea argillicola	1	CANB399492	8505	1987	44.7	6.7	7.1	11.4	4.9	14.5	0	0	0	0	0	0	0		0.09	1	0.086	NA			1 1 1 1 1 0 0 0 0 0 0 0	1	1.53391	4.32878	5	0.086	Old World	Tropical	4.9	25.2	14.5
69	WB 2014 Samples (Australian)	ANH	8	Australia	australia	-14.5758	132.488	NA		Ipomoea argillicola		Ipomoea argillicola	1	CANB581442	109	1965	14.8	2	1.4	0.4	2.5	8.5	0	0	0	0	0	0	0		0.048	1	0.045	NA			1 1 1 1 1 0 0 0 0 0 0 0	1	1.21002	2.58851	5	0.045	Old World	Tropical	2.5	3.8	8.5
71	iu mobot summer 2011	MBG	307	Nicaragua	central america	12.6967	-86.9686	NA		Ipomoea aristolochiifolia		Ipomoea aristolochiifolia	1	5940125		2004	0	0	0	0	0	0	0	0	0	0	0	0	0			2	0.019	NA			0 0 0 0 0 0 0 0 0 0 0 0	0	0	Inf	0	0.0095	New World	Tropical	0	0	0
72	iu mobot summer 2011	MBG	308	Costa Rica	central america	9.97778	-84.0694	NA		Ipomoea aristolochiifolia		Ipomoea aristolochiifolia	1	4327714		1992	0	0	0	0	0	0	0	0	0	0	0	0	0			1	0.012	NA			0 0 0 0 0 0 0 0 0 0 0 0	0	0	Inf	0	0.012	New World	Tropical	0	0	0
73	iu mobot summer 2011	MBG	309	Nicaragua	central america	12.9667	-86.3167	NA		Ipomoea aristolochiifolia		Ipomoea aristolochiifolia	1	3190142		1984	0	0	0	0	0	0	0	0	0	0	0	0	0			2	0.022	NA			0 0 0 0 0 0 0 0 0 0 0 0	0	0	Inf	0	0.011	New World	Tropical	0	0	0
75	iu mobot summer 2011	MBG	310	Costa Rica	central america	10.9275	-83.105	NA		Ipomoea aurantiaca		Ipomoea aurantiaca	1	3386459		1985	0	0	0	0	0	0	0	0	0	0	0	0	0			2	0.014	NA			0 0 0 0 0 0 0 0 0 0 0 0	0	0	Inf	0	0.007	New World	Tropical	0	0	0
76	iu mobot summer 2011	MBG	311	Nicaragua	central america	12.6	-85.75	NA		Ipomoea aurantiaca		Ipomoea aurantiaca	1	4003914		1983	6.2	0	0	0	0	6.2	0	0	0	0	0	0	0			2	0.03	NA			0 0 0 0 1 0 0 0 0 0 0 0	1	0	1	1	0.015	New World	Tropical	0	0	6.2
77	IU MG Big Survey March 2011 Final	MBG	14	USA	north america	31.8263	-110.774	NA		Ipomoea barbatisepala		Ipomoea barbatisepala	1	1798426		1903	25.4	7	7.2	2.7	7.5	0	0.6	0.3	0	0	0	0	0			1	0.026	NA			1 1 1 1 0 1 1 0 0 0 0 0	1	1.4537	3.88333	6	0.026	New World	Northern Subtropical	8.1	16.9	0.3
81		MBG		USA	north america	31.8262	-110.774	NA	averaged	Ipomoea barbatisepala			1	1798425		1880	87.8	62.2	0	15.9	9.8	0	0	0	0	0	0	0	0			1	0.021	NA			1 0 1 1 0 0 0 0 0 0 0 0	1	0.798613	1.83191	3	0.021	New World	Northern Subtropical	9.8	78.1	0
82	iu mobot summer 2011	MBG	318	Mozambique	africa	-17.479	35.2197	NA		Ipomoea barteri		Ipomoea barteri	1	2830515		1905	0	0	0	0	0	0	0	0	0	0	0	0	0			1	0.106	NA			0 0 0 0 0 0 0 0 0 0 0 0	0	0	Inf	0	0.106	Old World	Tropical	0	0	0
83	iu mobot summer 2011	MBG	319	Malawi	africa	-13.4948	34.2905	NA		Ipomoea barteri		Ipomoea barteri	1	2278636		1973	0	0	0	0	0	0	0	0	0	0	0	0	0			4	0.013	NA			0 0 0 0 0 0 0 0 0 0 0 0	0	0	Inf	0	0.00325	Old World	Tropical	0	0	0
90	MOBOT Restest & Others (IU MG 10 10 12)	MBG	22	Costa Rica	central america	9.97639	-84.1847	NA		Ipomoea batatoides		Ipomoea batatoides	1	5196773		1994	0	0	0	0	0	0	0	0	0	0	0	0	0		0.055	1	0.042	NA			0 0 0 0 0 0 0 0 0 0 0 0	0	0	Inf	0	0.042	New World	Tropical	0	0	0
91	MOBOT Restest & Others (IU MG 10 10 12)	MBG	46	Peru	south america	-14.245	-69.4311	NA		Ipomoea batatoides		Ipomoea batatoides	1	3585459		1986	0	0	0	0	0	0	0	0	0	0	0	0	0		0.013	2	0.009	NA			0 0 0 0 0 0 0 0 0 0 0 0	0	0	Inf	0	0.0045	New World	Tropical	0	0	0
88	iu mobot summer 2011	MBG	312	NA	NA	NA	NA	NA		Ipomoea batatoides		Ipomoea batatoides	1	2452277		#N/A	3634	0	0	0	172.1	588.1	0	0	0	68.5	2805.4	0	0			1	0.065	NA			0 0 0 1 1 0 0 0 1 1 0 0	1	0.713818	1.60072	4	0.065	NA	NA	3046	0	588.1
778	iu mobot summer 2011	MBG	82	Tanzania	africa	-7.66667	35.1667	NA		Ipomoea biflora	Ipomoea plebeia	Ipomoea plebeia	1	3497818		1987	0	0	0	0	0	0	0	0	0	0	0	0	0		0.008	1	0.008	NA			0 0 0 0 0 0 0 0 0 0 0 0	0	0	Inf	0	0.008	Old World	Tropical	0	0	0
779	iu mobot summer 2011	MBG	540	Malawi	africa	-13.4948	34.2905	NA		Ipomoea biflora	Ipomoea plebeia	Ipomoea plebia subsp. africana	1	2275485		1973	0	0	0	0	0	0	0	0	0	0	0	0	0			1	0.013	NA			0 0 0 0 0 0 0 0 0 0 0 0	0	0	Inf	0	0.013	Old World	Tropical	0	0	0
780	iu mobot summer 2011	MBG	541	Zimbabwe	africa	-18.9258	29.8259	NA		Ipomoea biflora	Ipomoea plebeia	Ipomoea plebia subsp. africana	1	2835829		1976	0	0	0	0	0	0	0	0	0	0	0	0	0			2	0.013	NA			0 0 0 0 0 0 0 0 0 0 0 0	0	0	Inf	0	0.0065	Old World	Tropical	0	0	0
888	iu mobot summer 2011	MBG	193	Namibia	africa	-22.5367	19.3133	NA		Ipomoea biflora	Ipomoea sinensis	Ipomoea sinensis	1	5673033		1997	0	0	0	0	0	0	0	0	0	0	0	0	0		0.018	2	0.018	NA			0 0 0 0 0 0 0 0 0 0 0 0	0	0	Inf	0	0.009	Old World	Tropical	0	0	0
889	iu mobot summer 2011	MBG	556	Rhodesia (Zimbabwe)	africa	-18.9806	29.779	NA		Ipomoea biflora	Ipomoea sinensis	Ipomoea sinensis	1	2763573		1955	0	0	0	0	0	0	0	0	0	0	0	0	0			1	0.01	NA			0 0 0 0 0 0 0 0 0 0 0 0	0	0	Inf	0	0.01	Old World	Tropical	0	0	0
92	iu mobot summer 2011	MBG	233	Tanzania	africa	-5.02778	34.8333	NA		Ipomoea biflora		Ipomoea biflora	1	5694823		2001	0	0	0	0	0	0	0	0	0	0	0	0	0		0.022	1	0.021	NA			0 0 0 0 0 0 0 0 0 0 0 0	0	0	Inf	0	0.021	Old World	Tropical	0	0	0
781	WB 2014 Samples (Australian)	ANH	46	Australia	australia	-20.6177	139.482	NA		Ipomoea biflora	Ipomoea plebeia	Ipomoea plebeia	1	CANB603080	221	1997	0	0	0	0	0	0	0	0	0	0	0	0	0		0.18	1	0.016	NA			0 0 0 0 0 0 0 0 0 0 0 0	0	0	Inf	0	0.016	Old World	Tropical	0	0	0
782	WB 2014 Samples (Australian)	ANH	47	Australia	australia	-20.85	144.2	NA		Ipomoea biflora	Ipomoea plebeia	Ipomoea plebeia	1	CANB91338	3517	1953	0	0	0	0	0	0	0	0	0	0	0	0	0		0.017	2	0.016	NA			0 0 0 0 0 0 0 0 0 0 0 0	0	0	Inf	0	0.008	Old World	Tropical	0	0	0
783	WB 2014 Samples (Australian)	ANH	48	Australia	australia	-19.5841	147.53	NA		Ipomoea biflora	Ipomoea plebeia	Ipomoea plebeia	1	CANB22066	90	1950	0	0	0	0	0	0	0	0	0	0	0	0	0		0.014	2	0.013	NA			0 0 0 0 0 0 0 0 0 0 0 0	0	0	Inf	0	0.0065	Old World	Tropical	0	0	0
784	WB 2014 Samples (Australian)	ANH	49	Australia	australia	-13.8	136.13	NA		Ipomoea biflora	Ipomoea plebeia	Ipomoea plebeia	1	CANB28245	542	1948	0	0	0	0	0	0	0	0	0	0	0	0	0		0.014	1	0.013	NA			0 0 0 0 0 0 0 0 0 0 0 0	0	0	Inf	0	0.013	Old World	Tropical	0	0	0
785	WB 2014 Samples (Australian)	ANH	50	Australia	australia	-20.01	137.48	NA		Ipomoea biflora	Ipomoea plebeia	Ipomoea plebeia	1	CANB16128	17	1947	0	0	0	0	0	0	0	0	0	0	0	0	0		0.028	1	0.024	NA			0 0 0 0 0 0 0 0 0 0 0 0	0	0	Inf	0	0.024	Old World	Tropical	0	0	0
786	Dutch Herbarium Samples	WAG	33	Mozambique	africa	-17.4371	35.1318	NA		Ipomoea biflora	Ipomoea plebeia	Ipomoea plebia subsp. africana	0	336		1983	0	0	0	0	0	0	0	0	0	0	0	0	0		0.12	1	0.011	NA			0 0 0 0 0 0 0 0 0 0 0 0	0	0	Inf	0	0.011	Old World	Tropical	0	0	0
787	Dutch Herbarium Samples	WAG	34	Chad	africa	14.8138	18.2113	NA		Ipomoea biflora	Ipomoea plebeia	Ipomoea plebia subsp. africana	0	B-2042		1985	0	0	0	0	0	0	0	0	0	0	0	0	0		0.016	1	0.014	NA			0 0 0 0 0 0 0 0 0 0 0 0	0	0	Inf	0	0.014	Old World	Tropical	0	0	0
788	Dutch Herbarium Samples	WAG	35	Kenya	africa	0.825035	37.7545	NA		Ipomoea biflora	Ipomoea plebeia	Ipomoea plebia subsp. africana	0	74/801		1974	0	0	0	0	0	0	0	0	0	0	0	0	0		0.016	2	0.014	NA			0 0 0 0 0 0 0 0 0 0 0 0	0	0	Inf	0	0.007	Old World	Tropical	0	0	0
93	iu mobot summer 2011	MBG	320	Tanzania	africa	-4.70556	35.0792	NA		Ipomoea biflora		Ipomoea biflora	1	6067622		2001	0	0	0	0	0	0	0	0	0	0	0	0	0			3	0.012	NA			0 0 0 0 0 0 0 0 0 0 0 0	0	0	Inf	0	0.004	Old World	Tropical	0	0	0
884	Dutch Herbarium Samples	WAG	50	Ethiopia	africa	8.19755	39.1232	NA		Ipomoea biflora	Ipomoea sinensis	Ipomoea sinensis	1	273990		1969	0	0	0	0	0	0	0	0	0	0	0	0	0		0.012	1	0.011	NA			0 0 0 0 0 0 0 0 0 0 0 0	0	0	Inf	0	0.011	Old World	Tropical	0	0	0
885	Dutch Herbarium Samples	WAG	51	Sudan	africa	16.3245	30.1117	NA		Ipomoea biflora	Ipomoea sinensis	Ipomoea sinensis	1	5701		1965	0	0	0	0	0	0	0	0	0	0	0	0	0		0.02	1	0.019	NA			0 0 0 0 0 0 0 0 0 0 0 0	0	0	Inf	0	0.019	Old World	Tropical	0	0	0
886	Dutch Herbarium Samples	WAG	52	Sudan	africa	16.3245	30.1117	NA		Ipomoea biflora	Ipomoea sinensis	Ipomoea sinensis	1	5774		1965	0	0	0	0	0	0	0	0	0	0	0	0	0		0.016	1	0.014	NA			0 0 0 0 0 0 0 0 0 0 0 0	0	0	Inf	0	0.014	Old World	Tropical	0	0	0
94	iu mobot summer 2011	MBG	526	Bounaensis	africa	9	-3.5	NA		Ipomoea blepharophylla		Ipomoea blepharophylla	1	2421420		1968	0	0	0	0	0	0	0	0	0	0	0	0	0			1	0.014	NA			0 0 0 0 0 0 0 0 0 0 0 0	0	0	Inf	0	0.014	Old World	Tropical	0	0	0
95	iu mobot summer 2011	MBG	215	Madagascar	africa	-22.5562	45.4174	NA		Ipomoea bolusiana		Ipomoea bolusiana	1	5180105		1955	0	0	0	0	0	0	0	0	0	0	0	0	0		0.025	1	0.024	NA			0 0 0 0 0 0 0 0 0 0 0 0	0	0	Inf	0	0.024	Old World	Tropical	0	0	0
96	iu mobot summer 2011	MBG	234	Namibia	africa	-22.5717	17.0182	NA		Ipomoea bolusiana		Ipomoea bolusiana	1	2008423		1965	0	0	0	0	0	0	0	0	0	0	0	0	0		0.023	1	0.02	NA			0 0 0 0 0 0 0 0 0 0 0 0	0	0	Inf	0	0.02	Old World	Tropical	0	0	0
97	iu mobot summer 2011	MBG	97	Brazil	south america	-6.8688	-39.8718	NA		Ipomoea bombycina		Ipomoea bombycina	1	1627020		1945	0	0	0	0	0	0	0	0	0	0	0	0	0		0.016	2	0.015	NA			0 0 0 0 0 0 0 0 0 0 0 0	0	0	Inf	0	0.0075	New World	Tropical	0	0	0
98	iu mobot summer 2011	MBG	314	Acapulco	NA	16.8634	-99.8692	NA		Ipomoea bombycina		Ipomoea bombycina	1	1801494		1905	0	0	0	0	0	0	0	0	0	0	0	0	0			1	0.044	NA			0 0 0 0 0 0 0 0 0 0 0 0	0	0	Inf	0	0.044	NA	Tropical	0	0	0
99	iu mobot summer 2011	MBG	98	Argentina	south america	-27.1122	-54.9731	NA		Ipomoea bonariensis		Ipomoea bonariensis	1	5948841		2000	0	0	0	0	0	0	0	0	0	0	0	0	0		0.037	1	0.033	NA			0 0 0 0 0 0 0 0 0 0 0 0	0	0	Inf	0	0.033	New World	Southern Subtropical	0	0	0
100	WB 2014 Samples (Australian)	ANH	9	Australia	australia	-18.6	137.48	NA		Ipomoea brassii		Ipomoea brassii	1	CANB493811	MRS69	1995	19.9	6.8	5.6	0.1	2.9	4.5	0	0	0	0	0	0	0		0.035	1	0.029	NA			1 1 1 1 1 0 0 0 0 0 0 0	1	1.36719	3.72645	5	0.029	Old World	Tropical	2.9	12.5	4.5
484	iu mobot summer 2011	MBG	232	USA	north america	29.6757	-96.555	NA		Ipomoea cairica	Ipomoea palmata	Ipomoea palmata	1	755035		1914	0	0	0	0	0	0	0	0	0	0	0	0	0		0.036	1	0.033	NA			0 0 0 0 0 0 0 0 0 0 0 0	0	0	Inf	0	0.033	New World	Northern Subtropical	0	0	0
915	iu mobot summer 2011	MBG	377	Brazil	south america	-16.5871	-49.385	NA		Ipomoea cairica	Ipomoea stipulacea	Ipomoea stipulacea	1	1580859		1986	0	0	0	0	0	0	0	0	0	0	0	0	0			1	0.03	NA			0 0 0 0 0 0 0 0 0 0 0 0	0	0	Inf	0	0.03	New World	Tropical	0	0	0
101	IU April 2010 (GRIN Seeds)	GRIN	7	Mexico	central america	23.9283	-103.153	NA		Ipomoea cairica		Ipomoea cairica	1	PI 161592		#N/A	0	0	0	0	0	0	0	0	0	0	0	0	0			2	0.066	1947			0 0 0 0 0 0 0 0 0 0 0 0	0	0	Inf	0	0.033	New World	Northern Subtropical	0	0	0
102	IU April 2010 (GRIN Seeds)	GRIN	8	Uruguay	south america	-34.4656	-57.8378	NA		Ipomoea cairica		Ipomoea cairica	1	PI 404785		#N/A	0	0	0	0	0	0	0	0	0	0	0	0	0			1	0.065	1975			0 0 0 0 0 0 0 0 0 0 0 0	0	0	Inf	0	0.065	New World	Southern Subtropical	0	0	0
104	iu mobot summer 2011	MBG	100	Argentina	south america	-34.187	-58.2821	NA		Ipomoea cairica		Ipomoea cairica	1	5961107		1994	0	0	0	0	0	0	0	0	0	0	0	0	0		0.031	1	0.027	NA			0 0 0 0 0 0 0 0 0 0 0 0	0	0	Inf	0	0.027	New World	Southern Subtropical	0	0	0
105	iu mobot summer 2011	MBG	235	Ethiopia	africa	11.4167	39.6	NA		Ipomoea cairica		Ipomoea cairica	1	2265338		1969	0	0	0	0	0	0	0	0	0	0	0	0	0		0.045	1	0.035	NA			0 0 0 0 0 0 0 0 0 0 0 0	0	0	Inf	0	0.035	Old World	Tropical	0	0	0
106	iu mobot summer 2011	MBG	236	Kenya	africa	-0.270072	34.9724	NA		Ipomoea cairica		Ipomoea cairica	1	2222305		1966	0	0	0	0	0	0	0	0	0	0	0	0	0		0.044	2	0.04	NA			0 0 0 0 0 0 0 0 0 0 0 0	0	0	Inf	0	0.02	Old World	Tropical	0	0	0
107	iu mobot summer 2011	MBG	316	USA	north america	30.456	-87.198	NA		Ipomoea cairica		Ipomoea cairica	1	1798572		1899	0	0	0	0	0	0	0	0	0	0	0	0	0			1	0.028	NA			0 0 0 0 0 0 0 0 0 0 0 0	0	0	Inf	0	0.028	New World	Northern Subtropical	0	0	0
109	MOBOT Restest & Others (IU MG 10 10 12)	MBG	31	NA	NA	NA	NA	NA		Ipomoea calantha		Ipomoea calantha	1	1801714		#N/A	0	0	0	0	0	0	0	0	0	0	0	0	0		0.026	1	0.021	NA			0 0 0 0 0 0 0 0 0 0 0 0	0	0	Inf	0	0.021	NA	NA	0	0	0
108	iu mobot summer 2011	MBG	101	Venezuela	south america	9.68333	-69.5167	NA		Ipomoea calantha		Ipomoea calantha	1	2669049		1973	0	0	0	0	0	0	0	0	0	0	0	0	0		0.047	1	0.035	NA			0 0 0 0 0 0 0 0 0 0 0 0	0	0	Inf	0	0.035	New World	Tropical	0	0	0
110	WB 2014 Samples (Australian)	ANH	10	Australia	australia	-25.41	144.93	NA		Ipomoea calobra		Ipomoea calobra	1	CBA8404151	2060	#N/A	0	0	0	0	0	0	0	0	0	0	0	0	0		0.107	1	0.099	NA			0 0 0 0 0 0 0 0 0 0 0 0	0	0	Inf	0	0.099	Old World	Southern Subtropical	0	0	0
891	iu mobot summer 2011	MBG	211	India	asia	18.7678	73.3794	NA		Ipomoea campanulata	Ipomoea soluta	Ipomoea soluta	1	1630439		1952	0	0	0	0	0	0	0	0	0	0	0	0	0		0.012	1	0.009	NA			0 0 0 0 0 0 0 0 0 0 0 0	0	0	Inf	0	0.009	Old World	Tropical	0	0	0
113	iu mobot summer 2011	MBG	99	Ecuador	south america	0.65	-78.1667	NA		Ipomoea capillacea		Ipomoea capillacea	1	5948809		1980	0	0	0	0	0	0	0	0	0	0	0	0	0		0.018	5	0.013	NA			0 0 0 0 0 0 0 0 0 0 0 0	0	0	Inf	0	0.0026	New World	Tropical	0	0	0
114	iu mobot summer 2011	MBG	333	Mexico	central america	19.0435	-100.041	NA		Ipomoea capillacea		Ipomoea capillacea	1	1102022		1933	0	0	0	0	0	0	0	0	0	0	0	0	0			1	0.005	NA			0 0 0 0 0 0 0 0 0 0 0 0	0	0	Inf	0	0.005	New World	Tropical	0	0	0
115	iu mobot summer 2011	MBG	334	Mexico	central america	19.0432	-100.041	NA		Ipomoea capillacea		Ipomoea capillacea	1	1207430		1935	0	0	0	0	0	0	0	0	0	0	0	0	0			5	0.015	NA			0 0 0 0 0 0 0 0 0 0 0 0	0	0	Inf	0	0.003	New World	Tropical	0	0	0
116	iu mobot summer 2011	MBG	335	Nicaragua	central america	12.9	-85.9	NA		Ipomoea capillacea		Ipomoea capillacea	1	3771955		1983	0	0	0	0	0	0	0	0	0	0	0	0	0			3	0.013	NA			0 0 0 0 0 0 0 0 0 0 0 0	0	0	Inf	0	0.00433333	New World	Tropical	0	0	0
209	iu mobot summer 2011	MBG	28	?Mexico	NA	16.8634	-99.8692	NA		Ipomoea carnea	Ipomoea fistulosa	Ipomoea fistulosa	1	1801530		1894	0	0	0	0	0	0	0	0	0	0	0	0	0		0.053	1	0.04	NA			0 0 0 0 0 0 0 0 0 0 0 0	0	0	Inf	0	0.04	NA	Tropical	0	0	0
210	iu mobot summer 2011	MBG	29	Mexico	central america	22.3674	-97.9101	NA		Ipomoea carnea	Ipomoea fistulosa	Ipomoea fistulosa	1	1287641		1935	0	0	0	0	0	0	0	0	0	0	0	0	0		0.102	1	0.08	NA			0 0 0 0 0 0 0 0 0 0 0 0	0	0	Inf	0	0.08	New World	Tropical	0	0	0
211	iu mobot summer 2011	MBG	30	Costa Rica	central america	10.9275	-83.105	NA		Ipomoea carnea	Ipomoea fistulosa	Ipomoea fistulosa	1	4003246		1983	0	0	0	0	0	0	0	0	0	0	0	0	0		0.066	1	0.044	NA			0 0 0 0 0 0 0 0 0 0 0 0	0	0	Inf	0	0.044	New World	Tropical	0	0	0
214	MOBOT Restest & Others (IU MG 10 10 12)	MBG	48	Argentina	south america	-29.1443	-59.2644	NA		Ipomoea carnea	Ipomoea fistulosa	Ipomoea fistulosa	1	2821136		1979	0	0	0	0	0	0	0	0	0	0	0	0	0		0.082	1	0.063	NA			0 0 0 0 0 0 0 0 0 0 0 0	0	0	Inf	0	0.063	New World	Southern Subtropical	0	0	0
213	iu mobot summer 2011	MBG	339	El Salvador	central america	13.7462	-88.8306	NA		Ipomoea carnea	Ipomoea fistulosa	Ipomoea fistulosa	1	1840081		1964	0	0	0	0	0	0	0	0	0	0	0	0	0			1	0.084	NA			0 0 0 0 0 0 0 0 0 0 0 0	0	0	Inf	0	0.084	New World	Tropical	0	0	0
119	IU MG Big Survey March 2011 Final	MBG	16	Mexico	central america	18.8252	-95.9581	NA		Ipomoea carnea		Ipomoea carnea	1	2901895		1977	0	0	0	0	0	0	0	0	0	0	0	0	0			1	0.099	NA			0 0 0 0 0 0 0 0 0 0 0 0	0	0	Inf	0	0.099	New World	Tropical	0	0	0
120	IU MG Big Survey March 2011 Final	MBG	60	Ecuador	south america	-1.50179	-78.4471	NA		Ipomoea carnea		Ipomoea carnea	1	2728929		1971	0	0	0	0	0	0	0	0	0	0	0	0	0			1	0.139	NA			0 0 0 0 0 0 0 0 0 0 0 0	0	0	Inf	0	0.139	New World	Tropical	0	0	0
121	IU MG Big Survey March 2011 Final	MBG	75	Brazil	south america	-5.8	-75.3833	NA		Ipomoea carnea		Ipomoea carnea	1	3585445		1983	0	0	0	0	0	0	0	0	0	0	0	0	0			1	0.114	NA			0 0 0 0 0 0 0 0 0 0 0 0	0	0	Inf	0	0.114	New World	Tropical	0	0	0
126	iu mobot summer 2011	MBG	237	Malawi	africa	-13.4948	34.2905	NA		Ipomoea carnea		Ipomoea carnea	1	3260376		1977	0	0	0	0	0	0	0	0	0	0	0	0	0		0.011	3	0.007	NA			0 0 0 0 0 0 0 0 0 0 0 0	0	0	Inf	0	0.00233333	Old World	Tropical	0	0	0
128	iu mobot summer 2011	MBG	337	Mexico	central america	22.6468	-99.1604	NA		Ipomoea carnea		Ipomoea carnea subsp. fistulosa	1	2911174		1979	0	0	0	0	0	0	0	0	0	0	0	0	0			1	0.112	NA			0 0 0 0 0 0 0 0 0 0 0 0	0	0	Inf	0	0.112	New World	Tropical	0	0	0
127	iu mobot summer 2011	MBG	338	Mexico	central america	20.691	-88.8548	NA		Ipomoea carnea		Ipomoea carnea	1	805023		2016	0	0	0	0	0	0	0	0	0	0	0	0	0			1	0.078	NA			0 0 0 0 0 0 0 0 0 0 0 0	0	0	Inf	0	0.078	New World	Tropical	0	0	0
129	iu mobot summer 2011	MBG	102	Brazil	south america	-5.34489	-49.1062	NA		Ipomoea cavalcantei		Ipomoea cavalcantei	1	5961379		1982	0	0	0	0	0	0	0	0	0	0	0	0	0		0.023	1	0.02	NA			0 0 0 0 0 0 0 0 0 0 0 0	0	0	Inf	0	0.02	New World	Tropical	0	0	0
133	MOBOT Restest & Others (IU MG 10 10 12)	MBG	47	NA	NA	NA	NA	NA		Ipomoea chiriquensis		Ipomoea chiriquensis	1	1801980		#N/A	0	0	0	0	0	0	0	0	0	0	0	0	0		0.033	1	0.03	NA			0 0 0 0 0 0 0 0 0 0 0 0	0	0	Inf	0	0.03	NA	NA	0	0	0
134	iu mobot summer 2011	MBG	341	Mexico	central america	17.0667	-92.8601	NA		Ipomoea cholulensis		Ipomoea cholulensis	1	2293566		1971	0	0	0	0	0	0	0	0	0	0	0	0	0			2	0.019	NA			0 0 0 0 0 0 0 0 0 0 0 0	0	0	Inf	0	0.0095	New World	Tropical	0	0	0
135	iu mobot summer 2011	MBG	342	Mexico	central america	19.45	-103.7	NA		Ipomoea cholulensis		Ipomoea cholulensis	1	3895014		1990	0	0	0	0	0	0	0	0	0	0	0	0	0			1	0.013	NA			0 0 0 0 0 0 0 0 0 0 0 0	0	0	Inf	0	0.013	New World	Tropical	0	0	0
971	iu mobot summer 2011	MBG	271	Sierra-Leone	africa	8.56377	-11.8348	NA		Ipomoea chrysochaetia	Ipomoea velutipes	Ipomoea velutipes	1	2113468		1966	38.2	0	0	0	0	0	0	0	0	38.2	0	0	0		0.013	3	0.012	NA			0 0 0 0 0 0 0 0 1 0 0 0	1	0	1	1	0.004	Old World	Tropical	38.2	0	0
972	iu mobot summer 2011	MBG	272	Sierra-Leone	africa	8.56377	-11.8348	NA		Ipomoea chrysochaetia	Ipomoea velutipes	Ipomoea velutipes	1	2113475		1966	0.7	0	0	0	0	0	0	0	0	0.7	0	0	0		0.022	1	0.018	NA			0 0 0 0 0 0 0 0 1 0 0 0	1	0	1	1	0.018	Old World	Tropical	0.7	0	0
138	MOBOT Restest & Others (IU MG 10 10 12)	MBG	21	Ethiopia	africa	9.56667	41.8667	NA		Ipomoea cicatricosa		Ipomoea cicatricosa	1	2730802		1968	1074.2	11.2	28.2	2.2	19.8	0	1009.1	3.7	0	0	0	0	0		0.044	1	0.034	NA			1 1 1 1 0 1 1 0 0 0 0 0	1	0.307691	1.13171	6	0.034	Old World	Tropical	1028.9	41.6	3.7
136	iu mobot summer 2011	MBG	527	Kenya	africa	0.495467	37.9303	NA		Ipomoea cicatricosa		Ipomoea cicatricosa	1	2742604		1975	423	0	0	0	0	0.5	0	0	0	0	0	422.4	0			1	0.015	NA			0 0 0 0 1 0 0 0 0 0 1 0	1	0.00915074	1.00237	2	0.015	Old World	Tropical	422.4	0	0.5
137	iu mobot summer 2011	MBG	528	Tanzania	africa	-4.26667	38.0167	NA		Ipomoea cicatricosa		Ipomoea cicatricosa	1	5710808		2001	0	0	0	0	0	0	0	0	0	0	0	0	0			1	0.06	NA			0 0 0 0 0 0 0 0 0 0 0 0	0	0	Inf	0	0.06	Old World	Tropical	0	0	0
981	iu mobot summer 2011	MBG	207	Hispanola	caribbean	18.9863	-71.5834	NA		Ipomoea clausa	Ipomoea viridiflora	Ipomoea viridiflora	1	3617989		1930	0	0	0	0	0	0	0	0	0	0	0	0	0		0.008	1	0.008	NA			0 0 0 0 0 0 0 0 0 0 0 0	0	0	Inf	0	0.008	New World	Tropical	0	0	0
141	IU MG Big Survey March 2011 Final	MBG	17	NA	NA	NA	NA	NA		Ipomoea clavata		Ipomoea clavata	1	3852165		#N/A	0	0	0	0	0	0	0	0	0	0	0	0	0			1	0.016	NA			0 0 0 0 0 0 0 0 0 0 0 0	0	0	Inf	0	0.016	NA	NA	0	0	0
142	IU MG Big Survey March 2011 Final	MBG	18	Mexico	central america	18.0102	-102.052	NA		Ipomoea clavata		Ipomoea clavata	1	1207980		1937	0	0	0	0	0	0	0	0	0	0	0	0	0			1	0.142	NA			0 0 0 0 0 0 0 0 0 0 0 0	0	0	Inf	0	0.142	New World	Tropical	0	0	0
143	IU MG Big Survey March 2011 Final	MBG	19	NA	NA	NA	NA	NA		Ipomoea clavata		Ipomoea clavata	1	2998587		#N/A	0	0	0	0	0	0	0	0	0	0	0	0	0			1	0.185	NA			0 0 0 0 0 0 0 0 0 0 0 0	0	0	Inf	0	0.185	NA	NA	0	0	0
144	IU MG Big Survey March 2011 Final	MBG	20	NA	NA	NA	NA	NA		Ipomoea clavata		Ipomoea clavata	1	3289931		#N/A	0	0	0	0	0	0	0	0	0	0	0	0	0			1	0.209	NA			0 0 0 0 0 0 0 0 0 0 0 0	0	0	Inf	0	0.209	NA	NA	0	0	0
146	IU MG Big Survey March 2011 Final	MBG	22	Colombia	south america	9.92753	-84.105	NA		Ipomoea clavata		Ipomoea clavata	1	4009548		1990	0	0	0	0	0	0	0	0	0	0	0	0	0			1	0.188	NA			0 0 0 0 0 0 0 0 0 0 0 0	0	0	Inf	0	0.188	New World	Tropical	0	0	0
148	IU April 2010 (GRIN Seeds)	GRIN	10	NA	NA	NA	NA	NA		Ipomoea coccinea		Ipomoea coccinea	1	Grif 6272		#N/A	0	0	0	0	0	0	0	0	0	0	0	0	0			2	0.029	1991			0 0 0 0 0 0 0 0 0 0 0 0	0	0	Inf	0	0.0145	NA	NA	0	0	0
149	IU April 2010 (GRIN Seeds)	GRIN	11	Romania	europe	45.8311	24.9765	NA		Ipomoea coccinea		Ipomoea coccinea	1	PI 634782		#N/A	0	0	0	0	0	0	0	0	0	0	0	0	0			2	0.019	1991			0 0 0 0 0 0 0 0 0 0 0 0	0	0	Inf	0	0.0095	Old World	Northern Temperate	0	0	0
154	WB 2014 Samples (Australian)	ANH	11	Australia	australia	-15.48	128.11	NA		Ipomoea coptica		Ipomoea coptica	1	CANB91397	2553	#N/A	0	0	0	0	0	0	0	0	0	0	0	0	0		0.012	1	0.01	NA			0 0 0 0 0 0 0 0 0 0 0 0	0	0	Inf	0	0.01	Old World	Tropical	0	0	0
155	WB 2014 Samples (Australian)	ANH	12	Australia	australia	-12.58	132.41	NA		Ipomoea coptica		Ipomoea coptica	1	CANB277506	436	1977	0	0	0	0	0	0	0	0	0	0	0	0	0		0.019	2	0.015	NA			0 0 0 0 0 0 0 0 0 0 0 0	0	0	Inf	0	0.0075	Old World	Tropical	0	0	0
156	WB 2014 Samples (Australian)	ANH	13	Australia	australia	-17.75	140.13	NA		Ipomoea coptica		Ipomoea coptica	1	CANB294955	8989	1974	0	0	0	0	0	0	0	0	0	0	0	0	0		0.012	1	0.011	NA			0 0 0 0 0 0 0 0 0 0 0 0	0	0	Inf	0	0.011	Old World	Tropical	0	0	0
151	iu mobot summer 2011	MBG	139	Zambia	africa	-17.4731	27.3303	NA		Ipomoea coptica		Ipomoea coptica	1	5200631		1998	0	0	0	0	0	0	0	0	0	0	0	0	0		0.013	2	0.012	NA			0 0 0 0 0 0 0 0 0 0 0 0	0	0	Inf	0	0.006	Old World	Tropical	0	0	0
152	iu mobot summer 2011	MBG	301	Burkina Faso	africa	14.35	-0.283333	NA		Ipomoea coptica		Ipomoea coptica	1	567278		1996	0	0	0	0	0	0	0	0	0	0	0	0	0			2	0.015	NA			0 0 0 0 0 0 0 0 0 0 0 0	0	0	Inf	0	0.0075	Old World	Tropical	0	0	0
153	iu mobot summer 2011	MBG	529	German Easy Africa (D. Ost Afrika)	africa	-5.96243	34.2188	NA		Ipomoea coptica		Ipomoea coptica	1	4243698		1915	0	0	0	0	0	0	0	0	0	0	0	0	0			3	0.014	NA			0 0 0 0 0 0 0 0 0 0 0 0	0	0	Inf	0	0.00466667	Old World	Tropical	0	0	0
933	iu mobot summer 2011	MBG	95	USA	north america	29.9848	-91.7629	NA		Ipomoea cordatotriloba	Ipomoea trichocarpa	Ipomoea trichocarpa	1	4028324		1991	0	0	0	0	0	0	0	0	0	0	0	0	0		0.008	1	0.007	NA			0 0 0 0 0 0 0 0 0 0 0 0	0	0	Inf	0	0.007	New World	Northern Subtropical	0	0	0
157	IU April 2010 (GRIN Seeds)	GRIN	43	USA	north america	30.931	-92.3755	NA		Ipomoea cordatotriloba		Ipomoea cordatotriloba	0	PI 645625		#N/A	0	0	0	0	0	0	0	0	0	0	0	0	0			2	0.033	2004			0 0 0 0 0 0 0 0 0 0 0 0	0	0	Inf	0	0.0165	New World	Northern Subtropical	0	0	0
158	IU April 2010 (GRIN Seeds)	GRIN	44	USA	north america	27.7961	-81.6248	NA		Ipomoea cordatotriloba		Ipomoea cordatotriloba	0	PI 645626		#N/A	0	0	0	0	0	0	0	0	0	0	0	0	0			2	0.022	2004			0 0 0 0 0 0 0 0 0 0 0 0	0	0	Inf	0	0.011	New World	Northern Subtropical	0	0	0
159	iu mobot summer 2011	MBG	226	USA	north america	30.8243	-94.7532	NA		Ipomoea cordatotriloba		Ipomoea cordatotriloba	0	5791770		1996	0	0	0	0	0	0	0	0	0	0	0	0	0		0.023	1	0.021	NA			0 0 0 0 0 0 0 0 0 0 0 0	0	0	Inf	0	0.021	New World	Northern Subtropical	0	0	0
160	iu mobot summer 2011	MBG	240	NA	NA	NA	NA	NA		Ipomoea coscinosperma		Ipomoea coscinosperma	1	2134131		#N/A	0	0	0	0	0	0	0	0	0	0	0	0	0		0.012	2	0.011	NA			0 0 0 0 0 0 0 0 0 0 0 0	0	0	Inf	0	0.0055	NA	NA	0	0	0
161	iu mobot summer 2011	MBG	241	Ethiopia	africa	8.62398	39.0834	NA		Ipomoea coscinosperma		Ipomoea coscinosperma	1	2318741		1971	0	0	0	0	0	0	0	0	0	0	0	0	0		0.018	2	0.016	NA			0 0 0 0 0 0 0 0 0 0 0 0	0	0	Inf	0	0.008	Old World	Tropical	0	0	0
162	WB 2014 Samples (Australian)	ANH	14	Australia	australia	-12.83	132.86	NA		Ipomoea costata		Ipomoea costata	1	CANB309131	5764	#N/A	0	0	0	0	0	0	0	0	0	0	0	0	0		0.106	1	0.092	NA			0 0 0 0 0 0 0 0 0 0 0 0	0	0	Inf	0	0.092	Old World	Tropical	0	0	0
163	WB 2014 Samples (Australian)	ANH	15	Australia	australia	-17.45	128.96	NA		Ipomoea costata		Ipomoea costata	1	CANB263941	10805	1977	0	0	0	0	0	0	0	0	0	0	0	0	0		0.169	1	0.136	NA			0 0 0 0 0 0 0 0 0 0 0 0	0	0	Inf	0	0.136	Old World	Tropical	0	0	0
483	iu mobot summer 2011	MBG	291	Mexico	central america	20.7386	-99.9394	NA		Ipomoea costellata	Ipomoea painteri	Ipomoea painteri	1	4249707		1988	0	0	0	0	0	0	0	0	0	0	0	0	0		0.016	4	0.01	NA			0 0 0 0 0 0 0 0 0 0 0 0	0	0	Inf	0	0.0025	New World	Tropical	0	0	0
164	iu mobot summer 2011	MBG	223	USA	north america	31.3645	-110.936	NA		Ipomoea costellata		Ipomoea costellata	1	1034351		1926	0	0	0	0	0	0	0	0	0	0	0	0	0		0.015	2	0.014	NA			0 0 0 0 0 0 0 0 0 0 0 0	0	0	Inf	0	0.007	New World	Northern Subtropical	0	0	0
165	iu mobot summer 2011	MBG	224	USA	north america	31.8258	-110.776	NA		Ipomoea costellata		Ipomoea costellata	1	129561		1880	0	0	0	0	0	0	0	0	0	0	0	0	0		0.01	2	0.01	NA			0 0 0 0 0 0 0 0 0 0 0 0	0	0	Inf	0	0.005	New World	Northern Subtropical	0	0	0
166	iu mobot summer 2011	MBG	225	USA	north america	39.058	-91.0197	NA		Ipomoea costellata		Ipomoea costellata	1	802121		1914	0	0	0	0	0	0	0	0	0	0	0	0	0		0.018	2	0.015	NA			0 0 0 0 0 0 0 0 0 0 0 0	0	0	Inf	0	0.0075	New World	Northern Temperate	0	0	0
167	iu mobot summer 2011	MBG	344	Mexico	central america	23.6468	-103.153	NA		Ipomoea costellata		Ipomoea costellata	1	711823		#N/A	0	0	0	0	0	0	0	0	0	0	0	0	0			2	0.01	NA			0 0 0 0 0 0 0 0 0 0 0 0	0	0	Inf	0	0.005	New World	Northern Subtropical	0	0	0
168	iu mobot summer 2011	MBG	345	Mexico	central america	16.7508	-93.1669	NA		Ipomoea costellata		Ipomoea costellata	1	2293806		1971	0	0	0	0	0	0	0	0	0	0	0	0	0			2	0.008	NA			0 0 0 0 0 0 0 0 0 0 0 0	0	0	Inf	0	0.004	New World	Tropical	0	0	0
169	iu mobot summer 2011	MBG	242	Tanzania	africa	-8.83333	33.3333	NA		Ipomoea crassipes		Ipomoea crassipes	1	5673064		1990	0	0	0	0	0	0	0	0	0	0	0	0	0		0.01	2	0.01	NA			0 0 0 0 0 0 0 0 0 0 0 0	0	0	Inf	0	0.005	Old World	Tropical	0	0	0
170	iu mobot summer 2011	MBG	141	Tanzania	africa	-4.8925	35.2494	NA		Ipomoea crepidiformis		Ipomoea crepidiformis	1	5673950		2001	0	0	0	0	0	0	0	0	0	0	0	0	0		0.034	2	0.035	NA			0 0 0 0 0 0 0 0 0 0 0 0	0	0	Inf	0	0.0175	Old World	Tropical	0	0	0
171	iu mobot summer 2011	MBG	147	USA	north america	31.9116	-109.837	NA		Ipomoea cristulata		Ipomoea cristulata	1	1313915		1947	0	0	0	0	0	0	0	0	0	0	0	0	0		0.008	1	0.007	NA			0 0 0 0 0 0 0 0 0 0 0 0	0	0	Inf	0	0.007	New World	Northern Subtropical	0	0	0
172	iu mobot summer 2011	MBG	148	USA	north america	31.8258	-110.776	NA		Ipomoea cristulata		Ipomoea cristulata	1	1798620		1880	0	0	0	0	0	0	0	0	0	0	0	0	0		0.013	1	0.01	NA			0 0 0 0 0 0 0 0 0 0 0 0	0	0	Inf	0	0.01	New World	Northern Subtropical	0	0	0
173	iu mobot summer 2011	MBG	149	USA	north america	35.1831	-106.449	NA		Ipomoea cristulata		Ipomoea cristulata	1	758166		1914	0	0	0	0	0	0	0	0	0	0	0	0	0		0.009	1	0.017	NA			0 0 0 0 0 0 0 0 0 0 0 0	0	0	Inf	0	0.017	New World	Northern Subtropical	0	0	0
174	iu mobot summer 2011	MBG	299	Mexico	central america	24.0247	-104.65	NA		Ipomoea decasperma		Ipomoea decasperma	1	1801516		1896	0	0	0	0	0	0	0	0	0	0	0	0	0			1	0.014	NA			0 0 0 0 0 0 0 0 0 0 0 0	0	0	Inf	0	0.014	New World	Northern Subtropical	0	0	0
176	IU April 2010 (GRIN Seeds)	GRIN	12	Australia	australia	NA	NA	NA		Ipomoea diamantinensis		Ipomoea diamantinensis	1	PI 549256		#N/A	0	0	0	0	0	0	0	0	0	0	0	0	0			1	0.117	1991			0 0 0 0 0 0 0 0 0 0 0 0	0	0	Inf	0	0.117	Old World	NA	0	0	0
177	WB 2014 Samples (Australian)	ANH	16	Australia	australia	-25.46	143.05	NA		Ipomoea diamantinensis		Ipomoea diamantinensis	1	CANB468451	629	1991	0	0	0	0	0	0	0	0	0	0	0	0	0		0.088	1	0.079	NA			0 0 0 0 0 0 0 0 0 0 0 0	0	0	Inf	0	0.079	Old World	Southern Subtropical	0	0	0
178	WB 2014 Samples (Australian)	ANH	17	Australia	australia	-21.66	136.65	NA		Ipomoea diamantinensis		Ipomoea diamantinensis	1	CANB44471	3455	1953	0	0	0	0	0	0	0	0	0	0	0	0	0		0.102	1	0.096	NA			0 0 0 0 0 0 0 0 0 0 0 0	0	0	Inf	0	0.096	Old World	Tropical	0	0	0
179	WB 2014 Samples (Australian)	ANH	18	Australia	australia	-24.33	143.28	NA		Ipomoea diamantinensis		Ipomoea diamantinensis	1	CBA8404155	2093	#N/A	0	0	0	0	0	0	0	0	0	0	0	0	0		0.112	1	0.107	NA			0 0 0 0 0 0 0 0 0 0 0 0	0	0	Inf	0	0.107	Old World	Southern Subtropical	0	0	0
29	iu mobot summer 2011	MBG	244	Ivory Coast	africa	7.57811	-5.53609	NA		Ipomoea dichroa	Ipomoea aitonii	Ipomoea aitonii	1	2115702		1943	0	0	0	0	0	0	0	0	0	0	0	0	0		0.008	1	0.007	NA			0 0 0 0 0 0 0 0 0 0 0 0	0	0	Inf	0	0.007	Old World	Tropical	0	0	0
30	iu mobot summer 2011	MBG	521	Nigeria	africa	9.5006	7.8425	NA		Ipomoea dichroa	Ipomoea aitonii	Ipomoea aitonii	1	2955236		1980	0	0	0	0	0	0	0	0	0	0	0	0	0			1	0.017	NA			0 0 0 0 0 0 0 0 0 0 0 0	0	0	Inf	0	0.017	Old World	Tropical	0	0	0
55	iu mobot summer 2011	MBG	153	Rhodesia (Zimbabwe)	africa	-18.9806	29.779	NA		Ipomoea dichroa	Ipomoea arachnosperma	Ipomoea arachnosperma	1	1772328		1960	0	0	0	0	0	0	0	0	0	0	0	0	0		0.016	2	0.012	NA			0 0 0 0 0 0 0 0 0 0 0 0	0	0	Inf	0	0.006	Old World	Tropical	0	0	0
180	iu mobot summer 2011	MBG	140	Guinea (Afrique Occidentale)	africa	8.43616	-8.68561	NA		Ipomoea dichroa		Ipomoea dichroa	1	2114345		1949	0	0	0	0	0	0	0	0	0	0	0	0	0		0.022	3	0.015	NA			0 0 0 0 0 0 0 0 0 0 0 0	0	0	Inf	0	0.005	Old World	Tropical	0	0	0
181	iu mobot summer 2011	MBG	142	NA	NA	NA	NA	NA		Ipomoea dichroa		Ipomoea dichroa	1	4396506		#N/A	0	0	0	0	0	0	0	0	0	0	0	0	0		0.032	2	0.029	NA			0 0 0 0 0 0 0 0 0 0 0 0	0	0	Inf	0	0.0145	NA	NA	0	0	0
182	iu mobot summer 2011	MBG	143	Malawi	africa	-13.4948	34.2905	NA		Ipomoea dichroa		Ipomoea dichroa	1	4395907		1985	0	0	0	0	0	0	0	0	0	0	0	0	0		0.016	1	0.012	NA			0 0 0 0 0 0 0 0 0 0 0 0	0	0	Inf	0	0.012	Old World	Tropical	0	0	0
183	iu mobot summer 2011	MBG	245	Tanzania	africa	-6.03333	38.7833	NA		Ipomoea digitata		Ipomoea digitata	1	4573965		1989	0	0	0	0	0	0	0	0	0	0	0	0	0		0.02	1	0.017	NA			0 0 0 0 0 0 0 0 0 0 0 0	0	0	Inf	0	0.017	Old World	Tropical	0	0	0
184	iu mobot summer 2011	MBG	246	Liberia	africa	6.2863	-9.33295	NA		Ipomoea digitata		Ipomoea digitata	1	1602467		1950	0	0	0	0	0	0	0	0	0	0	0	0	0		0.025	1	0.022	NA			0 0 0 0 0 0 0 0 0 0 0 0	0	0	Inf	0	0.022	Old World	Tropical	0	0	0
185	iu mobot summer 2011	MBG	555	Hong Kong	asia	22.2342	114.196	NA		Ipomoea digitata		Ipomoea digitata	1	5024355		1992	0	0	0	0	0	0	0	0	0	0	0	0	0			1	0.039	NA			0 0 0 0 0 0 0 0 0 0 0 0	0	0	Inf	0	0.039	Old World	Tropical	0	0	0
186	iu mobot summer 2011	MBG	145	Rhodesia (Zimbabwe)	africa	-18.9806	29.779	NA		Distimake dissectus	Ipomoea dissecta	Ipomoea dissecta	1	1634796		1952	0	0	0	0	0	0	0	0	0	0	0	0	0		0.016	3	0.013	NA			0 0 0 0 0 0 0 0 0 0 0 0	0	0	Inf	0	0.00433333	Old World	Tropical	0	0	0
189	MOBOT Restest & Others (IU MG 10 10 12)	MBG	40	NA	NA	NA	NA	NA		Ipomoea dubia		Ipomoea dubia	1	5001356		#N/A	0	0	0	0	0	0	0	0	0	0	0	0	0		0.029	2	0.021	NA			0 0 0 0 0 0 0 0 0 0 0 0	0	0	Inf	0	0.0105	NA	NA	0	0	0
187	iu mobot summer 2011	MBG	185	Peru	south america	-3.84139	-80.2592	NA		Ipomoea dubia		Ipomoea dubia	1	5953343		1992	0	0	0	0	0	0	0	0	0	0	0	0	0		0.015	1	0.014	NA			0 0 0 0 0 0 0 0 0 0 0 0	0	0	Inf	0	0.014	New World	Tropical	0	0	0
188	iu mobot summer 2011	MBG	361	Peru	south america	-8.11123	-79.023	NA		Ipomoea dubia		Ipomoea dubia	1	2916309		1976	0	0	0	0	0	0	0	0	0	0	0	0	0			1	0.007	NA			0 0 0 0 0 0 0 0 0 0 0 0	0	0	Inf	0	0.007	New World	Tropical	0	0	0
812	iu mobot summer 2011	MBG	21	USA	north america	NA	NA	NA		Ipomoea dumetorum	Ipomoea pulchella	Ipomoea pulchella	1	2174890		#N/A	0	0	0	0	0	0	0	0	0	0	0	0	0		0.03	1	0.024	NA			0 0 0 0 0 0 0 0 0 0 0 0	0	0	Inf	0	0.024	New World	NA	0	0	0
191	iu mobot summer 2011	MBG	111	Venezuela	south america	6.20585	-63.2341	NA		Ipomoea dumetorum		Ipomoea dumetorum	1	2745408		1955	0	0	0	0	0	0	0	0	0	0	0	0	0		0.03	1	0.027	NA			0 0 0 0 0 0 0 0 0 0 0 0	0	0	Inf	0	0.027	New World	Tropical	0	0	0
192	iu mobot summer 2011	MBG	186	Bolivia	south america	-15.8514	-64.6844	NA		Ipomoea dumetorum		Ipomoea dumetorum	1	5997011		2003	0	0	0	0	0	0	0	0	0	0	0	0	0		0.016	1	0.015	NA			0 0 0 0 0 0 0 0 0 0 0 0	0	0	Inf	0	0.015	New World	Tropical	0	0	0
811	Dutch Herbarium Samples	WAG	38	Curacao	caribbean	12.186	-69.0202	NA		Ipomoea dumetorum	Ipomoea pulchella	Ipomoea pulchella	1	69		1962	0	0	0	0	0	0	0	0	0	0	0	0	0		0.032	1	0.03	NA			0 0 0 0 0 0 0 0 0 0 0 0	0	0	Inf	0	0.03	New World	Tropical	0	0	0
194	iu mobot summer 2011	MBG	27	Mexico	central america	24.026	-104.654	NA		Ipomoea durangensis		Ipomoea durangensis	1	1801526		1896	0	0	0	0	0	0	0	0	0	0	0	0	0		0.015	1	0.009	NA			0 0 0 0 0 0 0 0 0 0 0 0	0	0	Inf	0	0.009	New World	Northern Subtropical	0	0	0
195	iu mobot summer 2011	MBG	373	Bolivia	south america	-18.125	-63.9667	NA		Ipomoea echinocalyx		Ipomoea echinocalyx	1	5804067		1998	0	0	0	0	0	0	0	0	0	0	0	0	0			1	0.204	NA			0 0 0 0 0 0 0 0 0 0 0 0	0	0	Inf	0	0.204	New World	Tropical	0	0	0
196	iu mobot summer 2011	MBG	203	St. Croix (US Virgin Islands)	caribbean	17.7321	-64.7399	NA		Ipomoea eggersiana		Ipomoea eggersiana	1	3479003		1981	0	0	0	0	0	0	0	0	0	0	0	0	0		0.015	1	0.014	NA			0 0 0 0 0 0 0 0 0 0 0 0	0	0	Inf	0	0.014	New World	Tropical	0	0	0
201	WB 2014 Samples (Australian)	ANH	19	Australia	australia	-12.48	132.96	NA		Ipomoea eriocarpa		Ipomoea eriocarpa	1	CANB309123	6027	1980	0	0	0	0	0	0	0	0	0	0	0	0	0		0.016	2	0.014	NA			0 0 0 0 0 0 0 0 0 0 0 0	0	0	Inf	0	0.007	Old World	Tropical	0	0	0
197	iu mobot summer 2011	MBG	259	Australia	australia	-11.8833	130.917	NA		Ipomoea eriocarpa		Ipomoea eriocarpa	1	3919641		1986	0	0	0	0	0	0	0	0	0	0	0	0	0		0.011	2	0.009	NA			0 0 0 0 0 0 0 0 0 0 0 0	0	0	Inf	0	0.0045	Old World	Tropical	0	0	0
198	iu mobot summer 2011	MBG	358	Tanzania	africa	-8.78333	33.25	NA		Ipomoea eriocarpa		Ipomoea eriocarpa	1	4578261		1990	0	0	0	0	0	0	0	0	0	0	0	0	0			4	0.019	NA			0 0 0 0 0 0 0 0 0 0 0 0	0	0	Inf	0	0.00475	Old World	Tropical	0	0	0
199	iu mobot summer 2011	MBG	359	Democratic Republic of the Congo (formerly Zaire)	africa	4.1	22.3833	NA		Ipomoea eriocarpa		Ipomoea eriocarpa	1	4395876		1984	0	0	0	0	0	0	0	0	0	0	0	0	0			1	0.002	NA			0 0 0 0 0 0 0 0 0 0 0 0	0	0	Inf	0	0.002	Old World	Tropical	0	0	0
200	iu mobot summer 2011	MBG	360	Burkina Faso	africa	11.5	-4.08333	NA		Ipomoea eriocarpa		Ipomoea eriocarpa	1	5657862		1994	0	0	0	0	0	0	0	0	0	0	0	0	0			3	0.018	NA			0 0 0 0 0 0 0 0 0 0 0 0	0	0	Inf	0	0.006	Old World	Tropical	0	0	0
202	iu mobot summer 2011	MBG	154	Tanzania	africa	-5.24167	34.6833	NA		Ipomoea ficifolia		Ipomoea ficifolia	1	5694821		2001	0	0	0	0	0	0	0	0	0	0	0	0	0		0.024	2	0.011	NA			0 0 0 0 0 0 0 0 0 0 0 0	0	0	Inf	0	0.0055	Old World	Tropical	0	0	0
203	iu mobot summer 2011	MBG	247	Mozambique	africa	-17.479	35.2197	NA		Ipomoea ficifolia		Ipomoea ficifolia	1	4397005		1981	0	0	0	0	0	0	0	0	0	0	0	0	0		0.016	1	0.014	NA			0 0 0 0 0 0 0 0 0 0 0 0	0	0	Inf	0	0.014	Old World	Tropical	0	0	0
205	IU MG Big Survey March 2011 Final	MBG	24	NA	NA	NA	NA	NA		Ipomoea fimbriosepala		Ipomoea fimbriosepala	1	2825157		#N/A	54.5	10.2	28.3	7.9	2.4	4	1.6	0.2	0	0	0	0	0			1	0.039	NA			1 1 1 1 1 1 1 0 0 0 0 0	1	1.38655	3.00611	7	0.039	NA	NA	4	46.4	4.2
208		MBG		Argentina	south america	-28.0833	-56.6667	NA	averaged	Ipomoea fimbriosepala			1	5961085		1995	152.7	0	0	0	17.6	135.1	0	0	0	0	0	0	0			1	0.038	NA			0 0 0 1 1 0 0 0 0 0 0 0	1	0.357371	1.2562	2	0.038	New World	Southern Subtropical	17.6	0	135.1
175	iu mobot summer 2011	MBG	243	Rhodesia (Zimbabwe)	africa	-18.9806	29.779	NA		Ipomoea fulvicaulis	Ipomoea dehniae	Ipomoea dehniae	1	2356858		1952	0	0	0	0	0	0	0	0	0	0	0	0	0		0.023	1	0.02	NA			0 0 0 0 0 0 0 0 0 0 0 0	0	0	Inf	0	0.02	Old World	Tropical	0	0	0
215	iu mobot summer 2011	MBG	249	Malawi	africa	-13.4948	34.2905	NA		Ipomoea fulvicaulis		Ipomoea fulvicaulis	1	2949217		1977	0	0	0	0	0	0	0	0	0	0	0	0	0		0.023	1	0.021	NA			0 0 0 0 0 0 0 0 0 0 0 0	0	0	Inf	0	0.021	Old World	Tropical	0	0	0
216	iu mobot summer 2011	MBG	250	Rwanda	africa	-2.06105	29.8519	NA		Ipomoea fulvicaulis		Ipomoea fulvicaulis	1	3137082		1975	0	0	0	0	0	0	0	0	0	0	0	0	0		0.017	2	0.017	NA			0 0 0 0 0 0 0 0 0 0 0 0	0	0	Inf	0	0.0085	Old World	Tropical	0	0	0
218	IU April 2010 (GRIN Seeds)	GRIN	13	Australia	australia	-22.8517	144.895	NA		Ipomoea gracilis		Ipomoea gracilis	1	PI 538270		#N/A	261.2	20.5	43.6	36.8	64.4	95.8	0	0	0	0	0	0	0			2	0.037	1989			1 1 1 1 1 0 0 0 0 0 0 0	1	1.48795	4.01008	5	0.0185	Old World	Tropical	64.4	100.9	95.8
219	iu mobot summer 2011	MBG	260	Society Islands	oceania	-16.7367	-152.067	NA		Ipomoea gracilis		Ipomoea gracilis	1	2196094		1927	1.9	0	0	0	0	0	0	0	0	1.9	0	0	0		0.025	1	0.022	NA			0 0 0 0 0 0 0 0 1 0 0 0	1	0	1	1	0.022	Old World	Tropical	1.9	0	0
220	WB 2014 Samples (Australian)	ANH	20	Australia	australia	-12.28	133.31	NA		Ipomoea graminea		Ipomoea graminea	1	CANB286769	2199	1979	1.2	0	0	0	1.2	0	0	0	0	0	0	0	0		0.028	1	0.018	NA			0 0 0 1 0 0 0 0 0 0 0 0	1	0	1	1	0.018	Old World	Tropical	1.2	0	0
221	WB 2014 Samples (Australian)	ANH	21	Australia	australia	-15.65	128.7	NA		Ipomoea graminea		Ipomoea graminea	1	CANB265512	690518-5	1969	0	0	0	0	0	0	0	0	0	0	0	0	0		0.048	1	0.044	NA			0 0 0 0 0 0 0 0 0 0 0 0	0	0	Inf	0	0.044	Old World	Tropical	0	0	0
222	iu mobot summer 2011	MBG	189	Paraguay	south america	-25.6	-57.4167	NA		Ipomoea grandifolia		Ipomoea grandifolia	1	5758749		1990	0	0	0	0	0	0	0	0	0	0	0	0	0		0.017	1	0.017	NA			0 0 0 0 0 0 0 0 0 0 0 0	0	0	Inf	0	0.017	New World	Southern Subtropical	0	0	0
223	iu mobot summer 2011	MBG	376	Bolivia	south america	-17.7992	-63.2736	NA		Ipomoea haenkeana		Ipomoea haenkeana	1	5879746		1997	0	0	0	0	0	0	0	0	0	0	0	0	0			2	0.016	NA			0 0 0 0 0 0 0 0 0 0 0 0	0	0	Inf	0	0.008	New World	Tropical	0	0	0
226	iu mobot summer 2011	MBG	218	Japan	asia	35.0413	135.584	NA		Ipomoea hederacea		Ipomoea hederacea	1	5089777		1996	0	0	0	0	0	0	0	0	0	0	0	0	0		0.05	1	0.049	NA			0 0 0 0 0 0 0 0 0 0 0 0	0	0	Inf	0	0.049	Old World	Northern Subtropical	0	0	0
227	iu mobot summer 2011	MBG	406	NA	NA	NA	NA	NA		Ipomoea hederacea		Ipomoea hederacea	1	5391065		#N/A	0	0	0	0	0	0	0	0	0	0	0	0	0			1	0.05	NA			0 0 0 0 0 0 0 0 0 0 0 0	0	0	Inf	0	0.05	NA	NA	0	0	0
228	iu mobot summer 2011	MBG	407	NA	NA	NA	NA	NA		Ipomoea hederacea		Ipomoea hederacea	1	787167		#N/A	0	0	0	0	0	0	0	0	0	0	0	0	0			2	0.025	NA			0 0 0 0 0 0 0 0 0 0 0 0	0	0	Inf	0	0.0125	NA	NA	0	0	0
229	iu mobot summer 2011	MBG	408	NA	NA	NA	NA	NA		Ipomoea hederacea		Ipomoea hederacea	1	1184509		#N/A	0	0	0	0	0	0	0	0	0	0	0	0	0			2	0.043	NA			0 0 0 0 0 0 0 0 0 0 0 0	0	0	Inf	0	0.0215	NA	NA	0	0	0
230	iu mobot summer 2011	MBG	522	USA	north america	36.8801	-89.997	NA		Ipomoea hederacea		Ipomoea hederacea var. integriuscula	1	3916709		#N/A	0	0	0	0	0	0	0	0	0	0	0	0	0			1	0.03	NA			0 0 0 0 0 0 0 0 0 0 0 0	0	0	Inf	0	0.03	New World	Northern Subtropical	0	0	0
231	IU April 2010 (GRIN Seeds)	GRIN	14	Indonesia	asia	-7.03142	107.66	NA		Ipomoea hederifolia		Ipomoea hederifolia	1	Grif 6264		#N/A	0	0	0	0	0	0	0	0	0	0	0	0	0			2	0.021	1993			0 0 0 0 0 0 0 0 0 0 0 0	0	0	Inf	0	0.0105	Old World	Tropical	0	0	0
232	IU April 2010 (GRIN Seeds)	GRIN	15	Brazil	south america	NA	NA	NA		Ipomoea hederifolia		Ipomoea hederifolia	1	PI 249287		#N/A	0	0	0	0	0	0	0	0	0	0	0	0	0			2	0.025	1958			0 0 0 0 0 0 0 0 0 0 0 0	0	0	Inf	0	0.0125	New World	NA	0	0	0
233	IU April 2010 (GRIN Seeds)	GRIN	16	Mexico	central america	27.3819	-108.843	NA		Ipomoea hederifolia		Ipomoea hederifolia	1	PI 319355		#N/A	0	0	0	0	0	0	0	0	0	0	0	0	0			2	0.025	1967			0 0 0 0 0 0 0 0 0 0 0 0	0	0	Inf	0	0.0125	New World	Northern Subtropical	0	0	0
234	IU April 2010 (GRIN Seeds)	GRIN	17	Papua New Guinea	asia	-6.14855	143.649	NA		Ipomoea hederifolia		Ipomoea hederifolia	1	PI 587177		#N/A	0	0	0	0	0	0	0	0	0	0	0	0	0			2	0.02	1995			0 0 0 0 0 0 0 0 0 0 0 0	0	0	Inf	0	0.01	Old World	Tropical	0	0	0
237	iu mobot summer 2011	MBG	214	Madagascar	africa	-12.7281	49.2406	NA		Ipomoea hederifolia		Ipomoea hederifolia	1	6144664		2007	0	0	0	0	0	0	0	0	0	0	0	0	0		0.007	2	0.006	NA			0 0 0 0 0 0 0 0 0 0 0 0	0	0	Inf	0	0.003	Old World	Tropical	0	0	0
895	iu mobot summer 2011	MBG	208	Jamaica	caribbean	18.1461	-77.3415	NA		Ipomoea heptaphylla	Ipomoea spiralis	Ipomoea spiralis	1	2017062		1962	0	0	0	0	0	0	0	0	0	0	0	0	0		0.02	2	0.02	NA			0 0 0 0 0 0 0 0 0 0 0 0	0	0	Inf	0	0.01	New World	Tropical	0	0	0
991	MOBOT Restest & Others (IU MG 10 10 12)	MBG	26	NA	NA	NA	NA	NA		Ipomoea heptaphylla	Ipomoea wrightii	Ipomoea wrightii	1	3895001		#N/A	0	0	0	0	0	0	0	0	0	0	0	0	0		0.029	1	0.023	NA			0 0 0 0 0 0 0 0 0 0 0 0	0	0	Inf	0	0.023	NA	NA	0	0	0
992	MOBOT Restest & Others (IU MG 10 10 12)	MBG	27	NA	NA	NA	NA	NA		Ipomoea heptaphylla	Ipomoea wrightii	Ipomoea wrightii	1	1017127		#N/A	0	0	0	0	0	0	0	0	0	0	0	0	0		0.03	1	0.025	NA			0 0 0 0 0 0 0 0 0 0 0 0	0	0	Inf	0	0.025	NA	NA	0	0	0
239	iu mobot summer 2011	MBG	252	Rhodesia (Zimbabwe)	africa	-18.9806	29.779	NA		Ipomoea heptaphylla		Ipomoea heptaphylla	1	1767539		1969	0	0	0	0	0	0	0	0	0	0	0	0	0		0.012	1	0.011	NA			0 0 0 0 0 0 0 0 0 0 0 0	0	0	Inf	0	0.011	Old World	Tropical	0	0	0
240	iu mobot summer 2011	MBG	167	Mexico	central america	20.1769	-89.6525	NA		Ipomoea heterodoxa		Ipomoea heterodoxa	1	6081187		2006	0	0	0	0	0	0	0	0	0	0	0	0	0		0.008	3	0.007	NA			0 0 0 0 0 0 0 0 0 0 0 0	0	0	Inf	0	0.00233333	New World	Tropical	0	0	0
241	iu mobot summer 2011	MBG	177	Mexico	central america	20.8417	-89.55	NA		Ipomoea heterodoxa		Ipomoea heterodoxa	1	6081215		2005	0	0	0	0	0	0	0	0	0	0	0	0	0		0.01	2	0.009	NA			0 0 0 0 0 0 0 0 0 0 0 0	0	0	Inf	0	0.0045	New World	Tropical	0	0	0
242	iu mobot summer 2011	MBG	331	Guinea (Afrique Occidentale)	africa	8.76967	-8.61722	NA		Ipomoea heterotricha		Ipomoea heterotricha	1	2114514		1949	0	0	0	0	0	0	0	0	0	0	0	0	0			1	0.013	NA			0 0 0 0 0 0 0 0 0 0 0 0	0	0	Inf	0	0.013	Old World	Tropical	0	0	0
243	iu mobot summer 2011	MBG	332	Mali	africa	12.6624	-7.91509	NA		Ipomoea heterotricha		Ipomoea heterotricha	1	2114513		1955	0	0	0	0	0	0	0	0	0	0	0	0	0			2	0.01	NA			0 0 0 0 0 0 0 0 0 0 0 0	0	0	Inf	0	0.005	Old World	Tropical	0	0	0
244	iu mobot summer 2011	MBG	357	Guinea (Afrique Occidentale)	africa	12.5288	-13.1158	NA		Ipomoea heterotricha		Ipomoea heterotricha	1	2114374		1948	0	0	0	0	0	0	0	0	0	0	0	0	0			1	0.011	NA			0 0 0 0 0 0 0 0 0 0 0 0	0	0	Inf	0	0.011	Old World	Tropical	0	0	0
245	iu mobot summer 2011	MBG	192	Argentina	south america	-31.1176	-64.1396	NA		Ipomoea hieronymi		Ipomoea hieronymi	1	4221997		1951	0	0	0	0	0	0	0	0	0	0	0	0	0		0.035	1	0.033	NA			0 0 0 0 0 0 0 0 0 0 0 0	0	0	Inf	0	0.033	New World	Southern Subtropical	0	0	0
246	IU April 2010 (GRIN Seeds)	GRIN	18	Uganda	africa	1.3622	34.3948	NA		Ipomoea hildebrandtii		Ipomoea hildebrandtii	0	PI 643125		#N/A	2993.4	3.3	17.3	12.5	0	0	0	0	0	0	0	2960.3	0			2	0.195	2002			1 1 1 0 0 0 0 0 0 0 1 0	1	0.071165	1.02243	4	0.0975	Old World	Tropical	2960.3	33.1	0
248	iu mobot summer 2011	GRIN	400	NA	NA	NA	NA	NA		Ipomoea hildebrandtii		Ipomoea hildebrandtii	0	GRIN		#N/A	97	0	0	0	0	0	0	0	0	0	0	97	0			1	0.102	NA			0 0 0 0 0 0 0 0 0 0 1 0	1	0	1	1	0.102	NA	NA	97	0	0
247	iu mobot summer 2011	MBG	355	Uganda	africa	0.546109	30.2446	NA		Ipomoea hildebrandtii		Ipomoea hildebrandtii	0	2278243		1953	1412.3	0	0	0	11	0	0	0	0	0	0	1401.3	0			1	0.115	NA			0 0 0 1 0 0 0 0 0 0 1 0	1	0.0455731	1.0157	2	0.115	Old World	Tropical	1412.3	0	0
252	MOBOT Restest & Others (IU MG 10 10 12)	MBG	24	Tanzania	africa	-4.75694	34.6167	NA		Ipomoea hochstetteri		Ipomoea hochstetteri	1	5694822		2001	0	0	0	0	0	0	0	0	0	0	0	0	0		0.042	1	0.033	NA			0 0 0 0 0 0 0 0 0 0 0 0	0	0	Inf	0	0.033	Old World	Tropical	0	0	0
249	iu mobot summer 2011	MBG	76	Namibia	africa	-22.5717	17.0182	NA		Ipomoea hochstetteri		Ipomoea hochstetteri	1	5856779		1984	0	0	0	0	0	0	0	0	0	0	0	0	0		0.025	1	0.022	NA			0 0 0 0 0 0 0 0 0 0 0 0	0	0	Inf	0	0.022	Old World	Tropical	0	0	0
250	iu mobot summer 2011	MBG	353	Malawi	africa	-13.4948	34.2905	NA		Ipomoea hochstetteri		Ipomoea hochstetteri	1	2949212		1977	0	0	0	0	0	0	0	0	0	0	0	0	0			1	0.026	NA			0 0 0 0 0 0 0 0 0 0 0 0	0	0	Inf	0	0.026	Old World	Tropical	0	0	0
1028	iu mobot summer 2011	MBG	26	South Africa	africa	-24.1094	27.9974	NA		Ipomoea holubii	Turbina holubii	Turbina holubii	1	2684461		1977	0	0	0	0	0	0	0	0	0	0	0	0	0		0.072	1	0.058	NA			0 0 0 0 0 0 0 0 0 0 0 0	0	0	Inf	0	0.058	Old World	Southern Subtropical	0	0	0
264	iu mobot summer 2011	MBG	2	USA	north america	28.368	-81.6687	NA		Ipomoea imperati		Ipomoea stolonifera	1	1798298		#N/A	0	0	0	0	0	0	0	0	0	0	0	0	0		0.081	1	0.073	NA			0 0 0 0 0 0 0 0 0 0 0 0	0	0	Inf	0	0.073	New World	Northern Subtropical	0	0	0
253	Dutch Herbarium Samples	WAG	56	Cameroon	africa	5.61226	12.6742	NA		Ipomoea imperati		Ipomoea stolonifera	1	273964		1972	0	0	0	0	0	0	0	0	0	0	0	0	0		0.042	1	0.038	NA			0 0 0 0 0 0 0 0 0 0 0 0	0	0	Inf	0	0.038	Old World	Tropical	0	0	0
265	iu mobot summer 2011	KC	404	NA	NA	NA	NA	NA		Ipomoea imperati		Ipomoea imperati	1	KC-TX2		#N/A	0	0	0	0	0	0	0	0	0	0	0	0	0			1	0.068	NA			0 0 0 0 0 0 0 0 0 0 0 0	0	0	Inf	0	0.068	NA	NA	0	0	0
254	IU MG Big Survey March 2011 Final	MBG	56	Cameroon	africa	5.12117	9.94838	NA		Ipomoea imperati		Ipomoea stolonifera	1	4393921		1972	0	0	0	0	0	0	0	0	0	0	0	0	0			1	0.024	NA			0 0 0 0 0 0 0 0 0 0 0 0	0	0	Inf	0	0.024	Old World	Tropical	0	0	0
255	IU MG Big Survey March 2011 Final	MBG	57	Senegal	africa	14.4229	-14.6281	NA		Ipomoea imperati		Ipomoea stolonifera	1	2113469		1948	0	0	0	0	0	0	0	0	0	0	0	0	0			1	0.11	NA			0 0 0 0 0 0 0 0 0 0 0 0	0	0	Inf	0	0.11	Old World	Tropical	0	0	0
257	IU MG Big Survey March 2011 Final	MBG	70	USA	north america	30.3919	-86.3967	NA		Ipomoea imperati		Ipomoea imperati	1	4650772		1994	0	0	0	0	0	0	0	0	0	0	0	0	0			1	0.116	NA			0 0 0 0 0 0 0 0 0 0 0 0	0	0	Inf	0	0.116	New World	Northern Subtropical	0	0	0
259	IU MG Big Survey March 2011 Final	MBG	80	Nicaragua	central america	12	-83.75	NA		Ipomoea imperati		Ipomoea imperati	1	4003698		1981	0	0	0	0	0	0	0	0	0	0	0	0	0			1	0.088	NA			0 0 0 0 0 0 0 0 0 0 0 0	0	0	Inf	0	0.088	New World	Tropical	0	0	0
260	IU MG Big Survey March 2011 Final	MBG	81	Nicaragua	central america	14.0167	-83.4	NA		Ipomoea imperati		Ipomoea imperati	1	2709343		1978	0	0	0	0	0	0	0	0	0	0	0	0	0			1	0.071	NA			0 0 0 0 0 0 0 0 0 0 0 0	0	0	Inf	0	0.071	New World	Tropical	0	0	0
263	IU MG March 2011 (IPC & MOBOT1)	MBG	2895824	NA	south america	NA	NA	NA		Ipomoea imperati		Ipomoea imperati	1	2895824		#N/A	0	0	0	0	0	0	0	0	0	0	0	0	0			1	0.045	NA			0 0 0 0 0 0 0 0 0 0 0 0	0	0	Inf	0	0.045	New World	NA	0	0	0
267	iu mobot summer 2011	MBG	191	Brazil	south america	-11.9865	-43.2373	NA		Ipomoea incarnata		Ipomoea incarnata	1	5999161		#N/A	22.9	4.4	7.4	5.5	5.6	0	0	0	0	0	0	0	0		0.023	1	0.02	NA			1 1 1 1 0 0 0 0 0 0 0 0	1	1.36897	3.86363	4	0.02	New World	Tropical	5.6	17.3	0
459	MOBOT Restest & Others (IU MG 10 10 12)	MBG	19	Mexico	central america	21.2582	-98.7862	NA		Ipomoea indica	Ipomoea mutabilis	Ipomoea mutabilis	1	1181539		1937	0	0	0	0	0	0	0	0	0	0	0	0	0		0.012	1	0.009	NA			0 0 0 0 0 0 0 0 0 0 0 0	0	0	Inf	0	0.009	New World	Tropical	0	0	0
268	IU April 2010 (GRIN Seeds)	GRIN	19	NA	NA	NA	NA	NA		Ipomoea indica		Ipomoea indica	1	PI 643990		#N/A	0	0	0	0	0	0	0	0	0	0	0	0	0			2	0.057	1997			0 0 0 0 0 0 0 0 0 0 0 0	0	0	Inf	0	0.0285	NA	NA	0	0	0
269	iu mobot summer 2011	MBG	173	Mexico	central america	18.6056	-89.8511	NA		Ipomoea indica		Ipomoea indica	1	5850389		2002	0	0	0	0	0	0	0	0	0	0	0	0	0		0.056	2	0.055	NA			0 0 0 0 0 0 0 0 0 0 0 0	0	0	Inf	0	0.0275	New World	Tropical	0	0	0
270	iu mobot summer 2011	MBG	174	Mexico	central america	16.652	-92.5646	NA		Ipomoea indica		Ipomoea indica	1	2313847		1971	0	0	0	0	0	0	0	0	0	0	0	0	0		0.024	1	0.023	NA			0 0 0 0 0 0 0 0 0 0 0 0	0	0	Inf	0	0.023	New World	Tropical	0	0	0
271	iu mobot summer 2011	MBG	175	Mexico	central america	17.1667	-91.75	NA		Ipomoea indica		Ipomoea indica	1	3887166		1988	0	0	0	0	0	0	0	0	0	0	0	0	0		0.033	1	0.032	NA			0 0 0 0 0 0 0 0 0 0 0 0	0	0	Inf	0	0.032	New World	Tropical	0	0	0
272	iu mobot summer 2011	MBG	176	Nicaragua	central america	11.3667	-84.0167	NA		Ipomoea indica		Ipomoea indica	1	5618381		1999	0	0	0	0	0	0	0	0	0	0	0	0	0		0.018	1	0.017	NA			0 0 0 0 0 0 0 0 0 0 0 0	0	0	Inf	0	0.017	New World	Tropical	0	0	0
274	MOBOT Restest & Others (IU MG 10 10 12)	MBG	34	NA	NA	NA	NA	NA		Ipomoea indivisa		Ipomoea indivisa	1	5948839		#N/A	45.9	0.9	0	0.6	6.3	38	0	0	0	0	0	0	0		N/A	2	0.018	NA			1 0 1 1 1 0 0 0 0 0 0 0	1	0.561786	1.41269	4	0.009	NA	NA	6.3	1.5	38
273	iu mobot summer 2011	MBG	374	Argentina	south america	-14.4481	-0.902222	NA		Ipomoea indivisa		Ipomoea indivisa	1	5961390		1997	0	0	0	0	0	0	0	0	0	0	0	0	0			1	0.005	NA			0 0 0 0 0 0 0 0 0 0 0 0	0	0	Inf	0	0.005	New World	Tropical	0	0	0
275	iu mobot summer 2011	MBG	115	Mexico	central america	17.0447	-96.7682	NA		Ipomoea intrapilosa		Ipomoea intrapilosa	1	1801556		1894	0	0	0	0	0	0	0	0	0	0	0	0	0		0.127	1	0.106	NA			0 0 0 0 0 0 0 0 0 0 0 0	0	0	Inf	0	0.106	New World	Tropical	0	0	0
276	iu mobot summer 2011	MBG	116	Mexico	central america	24.026	-104.654	NA		Ipomoea intrapilosa		Ipomoea intrapilosa	1	1801555		1985	0	0	0	0	0	0	0	0	0	0	0	0	0		0.055	1	0.052	NA			0 0 0 0 0 0 0 0 0 0 0 0	0	0	Inf	0	0.052	New World	Northern Subtropical	0	0	0
279	MOBOT Restest & Others (IU MG 10 10 12)	MBG	23	Liberia	africa	6.2863	-9.33295	NA		Ipomoea involucrata		Ipomoea involucrata	1	5086704		1970	0	0	0	0	0	0	0	0	0	0	0	0	0		0.023	2	0.019	NA			0 0 0 0 0 0 0 0 0 0 0 0	0	0	Inf	0	0.0095	Old World	Tropical	0	0	0
277	Dutch Herbarium Samples	WAG	29	Cameroon	africa	5.61226	12.6742	NA		Ipomoea involucrata		Ipomoea Involucrata	1	254947		2001	0	0	0	0	0	0	0	0	0	0	0	0	0		0.011	1	0.09	NA		Multiple positives have been combined and are makred as "3"	0 0 0 0 0 0 0 0 0 0 0 0	0	0	Inf	0	0.09	Old World	Tropical	0	0	0
280	IU MG Big Survey March 2011 Final	MBG	25	NA	NA	NA	NA	NA		Ipomoea jalapa		Ipomoea jalapa	1	4233147		#N/A	0	0	0	0	0	0	0	0	0	0	0	0	0			1	0.018	NA			0 0 0 0 0 0 0 0 0 0 0 0	0	0	Inf	0	0.018	NA	NA	0	0	0
281	IU MG Big Survey March 2011 Final	MBG	26	Honduras	central america	14.8233	-86.8791	NA		Ipomoea jalapa		Ipomoea jalapa	1	4004666		1980	0	0	0	0	0	0	0	0	0	0	0	0	0			1	0.045	NA			0 0 0 0 0 0 0 0 0 0 0 0	0	0	Inf	0	0.045	New World	Tropical	0	0	0
284	IU June 2013 Samples	WAG	1	Madagascar	africa	-20.0021	46.8345	NA		Ipomoea keraudreniae		Ipomoea keraudreniae	1	17330		1998	0	0	0	0	0	0	0	0	0	0	0	0	0		0.02	1	0.019	NA			0 0 0 0 0 0 0 0 0 0 0 0	0	0	Inf	0	0.019	Old World	Tropical	0	0	0
285	iu mobot summer 2011	MBG	375	Venezuela	south america	8.6318	-70.2796	NA		Ipomoea killipiana		Ipomoea killipiana	1	2708220		1971	778	0.8	0	0	0	0	0	0	0	0	0	777.2	0			2	0.022	NA			1 0 0 0 0 0 0 0 0 0 1 0	1	0.00810216	1.00206	2	0.011	New World	Tropical	777.2	0.8	0
288	IU MG Big Survey March 2011 Final	MBG	29	Tanzania	africa	-4.75	34.9583	NA		Ipomoea kituiensis		Ipomoea kituiensis	1	5694857		2001	2560.9	69.8	39.7	11	46.2	0	6.2	199.1	0	1685.2	211	0	292.7			1	0.135	NA			1 1 1 1 0 1 1 0 1 1 0 1	1	1.20075	2.17269	9	0.135	Old World	Tropical	2241.3	120.5	199.1
290	iu mobot summer 2011	MBG	351	Tanzania	africa	-4.85	34.855	NA		Ipomoea kituiensis		Ipomoea kituiensis	1	5341263		1999	810.8	0	0	0	0	6.1	0	0	0	685.5	36.1	0	83.1			1	0.094	NA			0 0 0 0 1 0 0 0 1 1 0 1	1	0.550737	1.37486	4	0.094	Old World	Tropical	804.7	0	6.1
291		MBG		Ethiopia	africa	8.62398	39.0834	NA	averaged	Ipomoea kituiensis			1	2316661		1972	423.7	0	0	0	0	4.5	0	0	0	359.5	18.1	0	41.6			1	0.074	NA			0 0 0 0 1 0 0 0 1 1 0 1	1	0.550258	1.36707	4	0.074	Old World	Tropical	419.2	0	4.5
292	IU June 2013 Samples	WAG	2	Chad	africa	14.8138	18.2113	NA		Ipomoea kotschyana		Ipomoea kotschyana	1	960		1966	0	0	0	0	0	0	0	0	0	0	0	0	0		0.013	4	0.012	NA			0 0 0 0 0 0 0 0 0 0 0 0	0	0	Inf	0	0.003	Old World	Tropical	0	0	0
293	IU June 2013 Samples	WAG	3	Senegal	africa	14.5587	-14.4722	NA		Ipomoea kotschyana		Ipomoea kotschyana	1	274252		1948	0	0	0	0	0	0	0	0	0	0	0	0	0		0.011	4	0.01	NA			0 0 0 0 0 0 0 0 0 0 0 0	0	0	Inf	0	0.0025	Old World	Tropical	0	0	0
294	IU June 2013 Samples	WAG	4	Senegal	africa	14.5587	-14.4722	NA		Ipomoea kotschyana		Ipomoea kotschyana	1	274253		1963	0	0	0	0	0	0	0	0	0	0	0	0	0		0.011	4	0.01	NA			0 0 0 0 0 0 0 0 0 0 0 0	0	0	Inf	0	0.0025	Old World	Tropical	0	0	0
295	IU June 2013 Samples	WAG	5	Benin	africa	9.51904	2.29386	NA		Ipomoea kotschyana		Ipomoea kotschyana	1	129866		1999	0	0	0	0	0	0	0	0	0	0	0	0	0		0.039	4	0.029	NA			0 0 0 0 0 0 0 0 0 0 0 0	0	0	Inf	0	0.00725	Old World	Tropical	0	0	0
299	MOBOT Restest & Others (IU MG 10 10 12)	MBG	8	USA	north america	29.9765	-91.7945	NA		Ipomoea lacunosa		Ipomoea lacunosa	1	5841941		1990	0	0	0	0	0	0	0	0	0	0	0	0	0		0.021	1	0.019	NA			0 0 0 0 0 0 0 0 0 0 0 0	0	0	Inf	0	0.019	New World	Northern Subtropical	0	0	0
301	Dutch Herbarium Samples	WAG	30	East Africa	africa	1.63364	36.9259	NA		Ipomoea lapathifolia		Ipomoea lapathifolia	1	51639		1915	0	0	0	0	0	0	0	0	0	0	0	0	0		0.018	1	0.016	NA		4=Second test of intraspecific species and can be dropped for other analyses	0 0 0 0 0 0 0 0 0 0 0 0	0	0	Inf	0	0.016	Old World	Tropical	0	0	0
302	Dutch Herbarium Samples	WAG	31	Tanzania	africa	-6.64571	35.1342	NA		Ipomoea lapathifolia		Ipomoea lapathifolia	1	3842		1966	0	0	0	0	0	0	0	0	0	0	0	0	0		0.007	2	0.007	NA		5=KHK seeds… probably not worth include. Lots of missing info	0 0 0 0 0 0 0 0 0 0 0 0	0	0	Inf	0	0.0035	Old World	Tropical	0	0	0
303	iu mobot summer 2011	MBG	348	Malawi	africa	-13.4948	34.2905	NA		Ipomoea lapathifolia		Ipomoea lapathifolia	1	2837797		1980	0	0	0	0	0	0	0	0	0	0	0	0	0			2	0.004	NA			0 0 0 0 0 0 0 0 0 0 0 0	0	0	Inf	0	0.002	Old World	Tropical	0	0	0
304	iu mobot summer 2011	MBG	349	Malawi	africa	-13.4948	34.2905	NA		Ipomoea lapathifolia		Ipomoea lapathifolia	1	4393952		1984	0	0	0	0	0	0	0	0	0	0	0	0	0			2	0.013	NA			0 0 0 0 0 0 0 0 0 0 0 0	0	0	Inf	0	0.0065	Old World	Tropical	0	0	0
305	iu mobot summer 2011	MBG	347	Kenya	africa	0.95	37.3167	NA		Ipomoea lapidosa		Ipomoea lapidosa	1	2465497		1974	0	0	0	0	0	0	0	0	0	0	0	0	0			1	0.123	NA			0 0 0 0 0 0 0 0 0 0 0 0	0	0	Inf	0	0.123	Old World	Tropical	0	0	0
306	IU April 2010 (GRIN Seeds)	GRIN	20	USA	north america	41.7191	-103.737	NA		Ipomoea leptophylla		Ipomoea leptophylla	1	PI 303327		#N/A	72.6	15.6	11.4	11.9	33.7	0	0	0	0	0	0	0	0			2	0.089	1964			1 1 1 1 0 0 0 0 0 0 0 0	1	1.27379	3.1932	4	0.0445	New World	Northern Temperate	33.7	38.9	0
312	WB 2014 Samples (leptophylla)	WTB	11-L	USA	north america	43.364	-103.775	1		Ipomoea leptophylla		Ipomoea leptophylla	1	Site 12	Plant C	#N/A	26	6.1	1.9	8.4	9.7	0	0	0	0	0	0	0	0		0.102	1	0.091	NA			1 1 1 1 0 0 0 0 0 0 0 0	1	1.26321	3.31537	4	0.091	New World	Northern Temperate	9.7	16.4	0
320	WB 2014 Samples (leptophylla)	WTB	19-L	USA	north america	38.5272	-102.788	1		Ipomoea leptophylla		Ipomoea leptophylla	1	Site 21	Plant A	#N/A	32.1	6.5	3.5	7.6	14.5	0	0	0	0	0	0	0	0		0.09	1	0.078	NA			1 1 1 1 0 0 0 0 0 0 0 0	1	1.2651	3.19497	4	0.078	New World	Northern Temperate	14.5	17.6	0
324	WB 2014 Samples (leptophylla)	WTB	22-L	USA	north america	38.7765	-102.738	1		Ipomoea leptophylla		Ipomoea leptophylla	1	Site 24	Plant B	#N/A	24.7	3.9	1.5	6.1	13.3	0	0	0	0	0	0	0	0		0.076	1	0.067	NA			1 1 1 1 0 0 0 0 0 0 0 0	1	1.13972	2.65607	4	0.067	New World	Northern Temperate	13.3	11.5	0
343	WB 2014 Samples (leptophylla)	WTB	3-L	USA	north america	40.2475	-103.397	1		Ipomoea leptophylla		Ipomoea leptophylla	1	Site 3	Plant B	#N/A	20.1	2.6	1.3	4.9	11.3	0	0	0	0	0	0	0	0		0.076	1	0.062	NA			1 1 1 1 0 0 0 0 0 0 0 0	1	1.10953	2.5227	4	0.062	New World	Northern Temperate	11.3	8.8	0
346	WB 2014 Samples (leptophylla)	WTB	4-L	USA	north america	40.8529	-102.69	1		Ipomoea leptophylla		Ipomoea leptophylla	1	Site 4	Plant Y	#N/A	19	4.1	1.9	4.8	8.2	0	0	0	0	0	0	0	0		0.086	1	0.077	NA			1 1 1 1 0 0 0 0 0 0 0 0	1	1.2714	3.26107	4	0.077	New World	Northern Temperate	8.2	10.8	0
352	WB 2014 Samples (leptophylla)	WTB		USA	north america	40.1746	-104.118	1	averaged	Ipomoea leptophylla		Ipomoea leptophylla	1	Site 1		#N/A	22.7	5.2	3.5	5.2	8.8	0	0	0	0	0	0	0	0		0.089	1	0.082	NA			1 1 1 1 0 0 0 0 0 0 0 0	1	1.3308	3.58413	4	0.082	New World	Northern Temperate	8.8	13.9	0
353	WB 2014 Samples (leptophylla)	WTB		USA	north america	43.3388	-103.508	1	averaged	Ipomoea leptophylla		Ipomoea leptophylla	1	Site 10		#N/A	29	7	4	6.5	11.5	0	0	0	0	0	0	0	0		0.088	1	0.079	NA			1 1 1 1 0 0 0 0 0 0 0 0	1	1.31832	3.51148	4	0.079	New World	Northern Temperate	11.5	17.5	0
354	WB 2014 Samples (leptophylla)	WTB		USA	north america	43.3261	-103.446	1	averaged	Ipomoea leptophylla		Ipomoea leptophylla	1	Site 11		#N/A	25.9	6.1	3.8	5.8	10.2	0	0	0	0	0	0	0	0		0.088	1	0.08	NA			1 1 1 1 0 0 0 0 0 0 0 0	1	1.32422	3.54307	4	0.08	New World	Northern Temperate	10.2	15.7	0
355	WB 2014 Samples (leptophylla)	WTB		USA	north america	42.182	-104.308	1	averaged	Ipomoea leptophylla		Ipomoea leptophylla	1	Site 13		#N/A	27.5	6.5	3.9	6.2	10.8	0	0	0	0	0	0	0	0		0.088	1	0.079	NA			1 1 1 1 0 0 0 0 0 0 0 0	1	1.32201	3.53232	4	0.079	New World	Northern Temperate	10.8	16.6	0
356	WB 2014 Samples (leptophylla)	WTB		USA	north america	42.2362	-104.558	1	averaged	Ipomoea leptophylla		Ipomoea leptophylla	1	Site 14		#N/A	26.7	6.3	3.8	6	10.5	0	0	0	0	0	0	0	0		0.088	1	0.08	NA			1 1 1 1 0 0 0 0 0 0 0 0	1	1.32195	3.53109	4	0.08	New World	Northern Temperate	10.5	16.1	0
357	WB 2014 Samples (leptophylla)	WTB		USA	north america	38.715	-103.507	1	averaged	Ipomoea leptophylla		Ipomoea leptophylla	1	Site 15		#N/A	27.1	6.4	3.9	6.1	10.7	0	0	0	0	0	0	0	0		0.088	1	0.08	NA			1 1 1 1 0 0 0 0 0 0 0 0	1	1.3224	3.53303	4	0.08	New World	Northern Temperate	10.7	16.4	0
358	WB 2014 Samples (leptophylla)	WTB		USA	north america	38.928	-103.437	1	averaged	Ipomoea leptophylla		Ipomoea leptophylla	1	Site 16		#N/A	26.9	6.4	3.9	6	10.6	0	0	0	0	0	0	0	0		0.088	1	0.08	NA			1 1 1 1 0 0 0 0 0 0 0 0	1	1.32321	3.53792	4	0.08	New World	Northern Temperate	10.6	16.3	0
359	WB 2014 Samples (leptophylla)	WTB		USA	north america	38.3237	-103.304	1	averaged	Ipomoea leptophylla		Ipomoea leptophylla	1	Site 18		#N/A	27	6.4	3.9	6.1	10.6	0	0	0	0	0	0	0	0		0.088	1	0.08	NA			1 1 1 1 0 0 0 0 0 0 0 0	1	1.32385	3.54331	4	0.08	New World	Northern Temperate	10.6	16.4	0
360	WB 2014 Samples (leptophylla)	WTB		USA	north america	38.2201	-103.161	1	averaged	Ipomoea leptophylla		Ipomoea leptophylla	1	Site 19		#N/A	26.9	6.4	3.9	6	10.6	0	0	0	0	0	0	0	0		0.088	1	0.08	NA			1 1 1 1 0 0 0 0 0 0 0 0	1	1.32321	3.53792	4	0.08	New World	Northern Temperate	10.6	16.3	0
361	WB 2014 Samples (leptophylla)	WTB		USA	north america	40.2887	-104.157	1	averaged	Ipomoea leptophylla		Ipomoea leptophylla	1	Site 2		#N/A	26.9	6.4	3.9	6.1	10.6	0	0	0	0	0	0	0	0		0.088	1	0.08	NA			1 1 1 1 0 0 0 0 0 0 0 0	1	1.32385	3.54331	4	0.08	New World	Northern Temperate	10.6	16.4	0
362	WB 2014 Samples (leptophylla)	WTB		USA	north america	38.0812	-102.946	1	averaged	Ipomoea leptophylla		Ipomoea leptophylla	1	Site 20		#N/A	26.9	6.4	3.9	6	10.6	0	0	0	0	0	0	0	0		0.088	1	0.08	NA			1 1 1 1 0 0 0 0 0 0 0 0	1	1.32321	3.53792	4	0.08	New World	Northern Temperate	10.6	16.3	0
363	WB 2014 Samples (leptophylla)	WTB		USA	north america	38.6911	-102.73	1	averaged	Ipomoea leptophylla		Ipomoea leptophylla	1	Site 22		#N/A	26.9	6.4	3.9	6.1	10.6	0	0	0	0	0	0	0	0		0.088	1	0.08	NA			1 1 1 1 0 0 0 0 0 0 0 0	1	1.32385	3.54331	4	0.08	New World	Northern Temperate	10.6	16.4	0
364	WB 2014 Samples (leptophylla)	WTB		USA	north america	38.7065	-102.665	1	averaged	Ipomoea leptophylla		Ipomoea leptophylla	1	Site 23		#N/A	26.9	6.4	3.9	6.1	10.6	0	0	0	0	0	0	0	0		0.088	1	0.08	NA			1 1 1 1 0 0 0 0 0 0 0 0	1	1.32385	3.54331	4	0.08	New World	Northern Temperate	10.6	16.4	0
365	WB 2014 Samples (leptophylla)	WTB		USA	north america	41.2364	-101.671	1	averaged	Ipomoea leptophylla		Ipomoea leptophylla	1	Site 5		#N/A	26.9	6.4	3.9	6.1	10.6	0	0	0	0	0	0	0	0		0.088	1	0.08	NA			1 1 1 1 0 0 0 0 0 0 0 0	1	1.32385	3.54331	4	0.08	New World	Northern Temperate	10.6	16.4	0
366	WB 2014 Samples (leptophylla)	WTB		USA	north america	42.0768	-102.675	1	averaged	Ipomoea leptophylla		Ipomoea leptophylla	1	Site 7		#N/A	26.9	6.4	3.9	6.1	10.6	0	0	0	0	0	0	0	0		0.088	1	0.08	NA			1 1 1 1 0 0 0 0 0 0 0 0	1	1.32385	3.54331	4	0.08	New World	Northern Temperate	10.6	16.4	0
367	WB 2014 Samples (leptophylla)	WTB		USA	north america	42.7407	-103.008	1	averaged	Ipomoea leptophylla		Ipomoea leptophylla	1	Site 8		#N/A	26.9	6.4	3.9	6.1	10.6	0	0	0	0	0	0	0	0		0.088	1	0.08	NA			1 1 1 1 0 0 0 0 0 0 0 0	1	1.32385	3.54331	4	0.08	New World	Northern Temperate	10.6	16.4	0
368	WB 2014 Samples (leptophylla)	WTB		USA	north america	42.7764	-103.009	1	averaged	Ipomoea leptophylla		Ipomoea leptophylla	1	Site 9		#N/A	26.9	6.4	3.9	6.1	10.6	0	0	0	0	0	0	0	0		0.088	1	0.08	NA			1 1 1 1 0 0 0 0 0 0 0 0	1	1.32385	3.54331	4	0.08	New World	Northern Temperate	10.6	16.4	0
310	iu mobot summer 2011	MBG	93	USA	north america	NA	NA	NA		Ipomoea leptophylla		Ipomoea leptophylla	1	1798495		#N/A	10.8	10.4	0	0	0	0	0	0	0	0.4	0	0	0		0.113	1	0.107	NA			1 0 0 0 0 0 0 0 1 0 0 0	1	0.158411	1.07681	2	0.107	New World	NA	0.4	10.4	0
371	iu mobot summer 2011	MBG	253	Malawi	africa	-13.4948	34.2905	NA		Ipomoea leucanthemum		Ipomoea leucanthemum	1	2949218		1977	0	0	0	0	0	0	0	0	0	0	0	0	0		0.021	2	0.021	NA			0 0 0 0 0 0 0 0 0 0 0 0	0	0	Inf	0	0.0105	Old World	Tropical	0	0	0
372	iu mobot summer 2011	MBG	120	Costa Rica	central america	10.2833	-84.8	NA		Ipomoea leucotricha		Ipomoea leucotricha	1	4282091		1990	31.1	28.6	0	0	2.4	0	0	0	0	0	0	0	0		0.024	1	0.023	NA			1 0 0 1 0 0 0 0 0 0 0 0	1	0.272421	1.16666	2	0.023	New World	Tropical	2.4	28.6	0
374	iu mobot summer 2011	MBG	548	Nicaragua	central america	12.6167	-85.7167	NA		Ipomoea lindenii		Ipomoea lindenii	1	4003906		1983	0	0	0	0	0	0	0	0	0	0	0	0	0			1	0.025	NA			0 0 0 0 0 0 0 0 0 0 0 0	0	0	Inf	0	0.025	New World	Tropical	0	0	0
375	iu mobot summer 2011	MBG	549	Costa Rica	central america	10.8333	-85.5833	NA		Ipomoea lindenii		Ipomoea lindenii	1	3157030		1983	87.1	0	0	0	10.2	76.9	0	0	0	0	0	0	0			1	0.03	NA			0 0 0 1 1 0 0 0 0 0 0 0	1	0.361121	1.26069	2	0.03	New World	Tropical	10.2	0	76.9
379	MOBOT Restest & Others (IU MG 10 10 12)	MBG	7	USA	north america	30.8548	-102.74	NA		Ipomoea lindheimeri		Ipomoea lindheimeri	1	1277430		1943	0	0	0	0	0	0	0	0	0	0	0	0	0		0.066	1	0.055	NA			0 0 0 0 0 0 0 0 0 0 0 0	0	0	Inf	0	0.055	New World	Northern Subtropical	0	0	0
376	IU April 2010 (GRIN Seeds)	GRIN	21	NA	NA	NA	NA	NA		Ipomoea lindheimeri		Ipomoea lindheimeri	1	PI 553011		#N/A	0	0	0	0	0	0	0	0	0	0	0	0	0			1	0.045	1990			0 0 0 0 0 0 0 0 0 0 0 0	0	0	Inf	0	0.045	NA	NA	0	0	0
378	iu mobot summer 2011	MBG	550	Mexico	central america	30.376	-107.955	NA		Ipomoea lindheimeri		Ipomoea lindheimeri	1	4005171		1982	0	0	0	0	0	0	0	0	0	0	0	0	0			1	0.021	NA			0 0 0 0 0 0 0 0 0 0 0 0	0	0	Inf	0	0.021	New World	Northern Subtropical	0	0	0
36	iu mobot summer 2011	MBG	525	NA	NA	NA	NA	NA		Ipomoea linosepala	Ipomoea alpina	Ipomoea alpina	1	491665		#N/A	0	0	0	0	0	0	0	0	0	0	0	0	0			2	0.01	NA			0 0 0 0 0 0 0 0 0 0 0 0	0	0	Inf	0	0.005	NA	NA	0	0	0
37	iu mobot summer 2011	MBG	530	Democratic Republic of the Congo (formerly Zaire)	africa	-11.4686	27.5822	NA		Ipomoea linosepala	Ipomoea alpina	Ipomoea alpina	1	3895791		1990	0	0	0	0	0	0	0	0	0	0	0	0	0			1	0.008	NA			0 0 0 0 0 0 0 0 0 0 0 0	0	0	Inf	0	0.008	Old World	Tropical	0	0	0
380	IU June 2013 Samples	WAG	6	Democratic Republic of the Congo (Zaire)	africa	-3.17829	23.4639	NA		Ipomoea linosepala		Ipomoea linosepala	1	274251		1986	0	0	0	0	0	0	0	0	0	0	0	0	0		0.012	3	0.01	NA			0 0 0 0 0 0 0 0 0 0 0 0	0	0	Inf	0	0.00333333	Old World	Tropical	0	0	0
382	WB 2014 Samples (Australian)	ANH	22	Australia	australia	-28.31	134.95	NA		Ipomoea lonchophylla		Ipomoea lonchophylla	1	CBA8905863	10040	#N/A	0	0	0	0	0	0	0	0	0	0	0	0	0		0.017	1	0.013	NA			0 0 0 0 0 0 0 0 0 0 0 0	0	0	Inf	0	0.013	Old World	Southern Subtropical	0	0	0
383	WB 2014 Samples (Australian)	ANH	23	Australia	australia	-19.53	136.9	NA		Ipomoea lonchophylla		Ipomoea lonchophylla	1	CANB39329	NT 1857	1956	0	0	0	0	0	0	0	0	0	0	0	0	0		0.014	1	0.011	NA			0 0 0 0 0 0 0 0 0 0 0 0	0	0	Inf	0	0.011	Old World	Tropical	0	0	0
384	WB 2014 Samples (Australian)	ANH	24	Australia	australia	-29.06	141.8	NA		Ipomoea lonchophylla		Ipomoea lonchophylla	1	CANB646069	628	1973	0	0	0	0	0	0	0	0	0	0	0	0	0		0.027	1	0.023	NA			0 0 0 0 0 0 0 0 0 0 0 0	0	0	Inf	0	0.023	Old World	Southern Subtropical	0	0	0
385	WB 2014 Samples (Australian)	ANH	25	Australia	australia	-24.45	148.61	NA		Ipomoea lonchophylla		Ipomoea lonchophylla	1	CANB112261	1826	1961	0	0	0	0	0	0	0	0	0	0	0	0	0		0.019	1	0.016	NA			0 0 0 0 0 0 0 0 0 0 0 0	0	0	Inf	0	0.016	Old World	Southern Subtropical	0	0	0
386	WB 2014 Samples (Australian)	ANH	26	Australia	australia	-20.33	141.55	NA		Ipomoea lonchophylla		Ipomoea lonchophylla	1	CANB263939	10427	1977	0	0	0	0	0	0	0	0	0	0	0	0	0		0.029	1	0.026	NA			0 0 0 0 0 0 0 0 0 0 0 0	0	0	Inf	0	0.026	Old World	Tropical	0	0	0
381	iu mobot summer 2011	MBG	261	Australia	australia	-20.5333	141.65	NA		Ipomoea lonchophylla		Ipomoea lonchophylla	1	3919640		1977	0	0	0	0	0	0	0	0	0	0	0	0	0		0.024	1	0.021	NA			0 0 0 0 0 0 0 0 0 0 0 0	0	0	Inf	0	0.021	Old World	Tropical	0	0	0
387	iu mobot summer 2011	MBG	91	Mexico	central america	28.7698	-105.965	NA		Ipomoea longifolia		Ipomoea longifolia	1	1798309		1852	0	0	0	0	0	0	0	0	0	0	0	0	0		0.123	1	0.099	NA			0 0 0 0 0 0 0 0 0 0 0 0	0	0	Inf	0	0.099	New World	Northern Subtropical	0	0	0
388	iu mobot summer 2011	MBG	551	Mexico	central america	20.9128	-100.744	NA		Ipomoea longifolia		Ipomoea longifolia	1	2299355		1971	0	0	0	0	0	0	0	0	0	0	0	0	0			1	0.136	NA			0 0 0 0 0 0 0 0 0 0 0 0	0	0	Inf	0	0.136	New World	Tropical	0	0	0
389	iu mobot summer 2011	MBG	231	Madagascar	africa	-23.3538	43.6825	NA		Ipomoea longituba		Ipomoea longituba	1	2599378		1975	0	0	0	0	0	0	0	0	0	0	0	0	0		0.032	1	0.028	NA			0 0 0 0 0 0 0 0 0 0 0 0	0	0	Inf	0	0.028	Old World	Tropical	0	0	0
390	iu mobot summer 2011	MBG	552	Mexico	central america	17.3605	-93.2246	NA		Ipomoea lutea		Ipomoea lutea	1	3400135		1984	0	0	0	0	0	0	0	0	0	0	0	0	0			1	0.011	NA			0 0 0 0 0 0 0 0 0 0 0 0	0	0	Inf	0	0.011	New World	Tropical	0	0	0
391	iu mobot summer 2011	MBG	204	Dominican Republic	caribbean	19.8667	-70.8	NA		Ipomoea luteoviridis		Ipomoea luteoviridis	1	5948810		1999	0	0	0	0	0	0	0	0	0	0	0	0	0		0.018	3	0.017	NA			0 0 0 0 0 0 0 0 0 0 0 0	0	0	Inf	0	0.00566667	New World	Tropical	0	0	0
399	MOBOT Restest & Others (IU MG 10 10 12)	MBG	33	NA	NA	NA	NA	NA		Ipomoea malvaeoides		Ipomoea malvaeoides	1	4977267		#N/A	0	0	0	0	0	0	0	0	0	0	0	0	0		0.023	1	0.02	NA			0 0 0 0 0 0 0 0 0 0 0 0	0	0	Inf	0	0.02	NA	NA	0	0	0
398	iu mobot summer 2011	MBG	190	Paraguay	south america	-25.15	-57.2333	NA		Ipomoea malvaeoides		Ipomoea malvaeoides	1	4978700		1990	0	0	0	0	0	0	0	0	0	0	0	0	0		0.041	1	0.04	NA			0 0 0 0 0 0 0 0 0 0 0 0	0	0	Inf	0	0.04	New World	Southern Subtropical	0	0	0
404	IU MG Big Survey March 2011 Final	MBG	79	Ethiopia	africa	8.62398	39.0834	NA		Ipomoea marmorata		Ipomoea marmorata	1	2647847		1974	0	0	0	0	0	0	0	0	0	0	0	0	0			1	0.213	NA			0 0 0 0 0 0 0 0 0 0 0 0	0	0	Inf	0	0.213	Old World	Tropical	0	0	0
117	MOBOT Restest & Others (IU MG 10 10 12)	MBG	39	NA	NA	NA	NA	NA		Ipomoea maurandioides	Ipomoea carajasensis	Ipomoea carajasensis	1	5787320		#N/A	0	0	0	0	0	0	0	0	0	0	0	0	0		0.033	2	0.025	NA			0 0 0 0 0 0 0 0 0 0 0 0	0	0	Inf	0	0.0125	NA	NA	0	0	0
409	MOBOT Restest & Others (IU MG 10 10 12)	MBG	35	NA	NA	NA	NA	NA		Ipomoea maurandioides		Ipomoea maurandioides	1	5790411		#N/A	494.4	11.2	0	9.4	71.7	402.1	0	0	0	0	0	0	0		0.035	1	0.028	NA			1 0 1 1 1 0 0 0 0 0 0 0	1	0.609227	1.46332	4	0.028	NA	NA	71.7	20.6	402.1
410	MOBOT Restest & Others (IU MG 10 10 12)	MBG	36	NA	NA	NA	NA	NA		Ipomoea maurandioides		Ipomoea maurandioides	1	3793973		#N/A	147.8	21.1	53.7	44.7	28.4	0	0	0	0	0	0	0	0		0.02	1	0.013	NA			1 1 1 1 0 0 0 0 0 0 0 0	1	1.32415	3.56635	4	0.013	NA	NA	28.4	119.5	0
408	iu mobot summer 2011	MBG	198	Bolivia	south america	-14.6036	-61.4911	NA		Ipomoea maurandioides		Ipomoea maurandioides	1	4862903		1997	0	0	0	0	0	0	0	0	0	0	0	0	0		0.016	2	0.013	NA			0 0 0 0 0 0 0 0 0 0 0 0	0	0	Inf	0	0.0065	New World	Tropical	0	0	0
411	iu mobot summer 2011	MBG	31	Nicaragua	central america	11.6	-83.6667	NA		Ipomoea mauritiana		Ipomoea mauritiana	1	4003862		1981	0	0	0	0	0	0	0	0	0	0	0	0	0		0.024	1	0.018	NA			0 0 0 0 0 0 0 0 0 0 0 0	0	0	Inf	0	0.018	New World	Tropical	0	0	0
412	iu mobot summer 2011	MBG	32	Nicaragua	central america	11.6	-83.6667	NA		Ipomoea mauritiana		Ipomoea mauritiana	1	4005294		1981	0	0	0	0	0	0	0	0	0	0	0	0	0		0.038	4	0.036	NA			0 0 0 0 0 0 0 0 0 0 0 0	0	0	Inf	0	0.009	New World	Tropical	0	0	0
416	WB 2014 Samples (Australian)	ANH	27	Australia	australia	-20.28	148.78	NA		Ipomoea mauritiana		Ipomoea mauritiana	1	CBA41553	1869	#N/A	7.2	2.7	0	2.3	0	2.2	0	0	0	0	0	0	0		0.013	1	0.011	NA			1 0 1 0 1 0 0 0 0 0 0 0	1	1.09463	2.97589	3	0.011	Old World	Tropical	0	5	2.2
413	iu mobot summer 2011	MBG	262	NA	NA	NA	NA	NA		Ipomoea mauritiana		Ipomoea mauritiana	1	3199589		#N/A	0	0	0	0	0	0	0	0	0	0	0	0	0		0.022	1	0.02	NA			0 0 0 0 0 0 0 0 0 0 0 0	0	0	Inf	0	0.02	NA	NA	0	0	0
414	iu mobot summer 2011	MBG	346	Ivory Coast?	africa	5.31667	-4.15	NA		Ipomoea mauritiana		Ipomoea mauritiana	1	2419630		1967	0	0	0	0	0	0	0	0	0	0	0	0	0			1	0.021	NA			0 0 0 0 0 0 0 0 0 0 0 0	0	0	Inf	0	0.021	Old World	Tropical	0	0	0
415	iu mobot summer 2011	MBG	362	Sierra-Leone	africa	8.56377	-11.8348	NA		Ipomoea mauritiana		Ipomoea mauritiana	1	2116477		1965	0	0	0	0	0	0	0	0	0	0	0	0	0			1	0.036	NA			0 0 0 0 0 0 0 0 0 0 0 0	0	0	Inf	0	0.036	Old World	Tropical	0	0	0
420	iu mobot summer 2011	MBG	33	El Salvador	central america	13.2833	-89.1833	NA		Ipomoea meyeri		Ipomoea meyeri	1	6126596		2007	0	0	0	0	0	0	0	0	0	0	0	0	0		0.01	3	0.006	NA			0 0 0 0 0 0 0 0 0 0 0 0	0	0	Inf	0	0.002	New World	Tropical	0	0	0
421	iu mobot summer 2011	MBG	34	Costa Rica	central america	10.8	-85.6667	NA		Ipomoea meyeri		Ipomoea meyeri	1	2605091		1978	0	0	0	0	0	0	0	0	0	0	0	0	0		0.01	2	0.009	NA			0 0 0 0 0 0 0 0 0 0 0 0	0	0	Inf	0	0.0045	New World	Tropical	0	0	0
422	iu mobot summer 2011	MBG	35	Costa Rica	central america	10.9275	-83.105	NA		Ipomoea meyeri		Ipomoea meyeri	1	2430061		#N/A	0	0	0	0	0	0	0	0	0	0	0	0	0		0.036	3	0.024	NA			0 0 0 0 0 0 0 0 0 0 0 0	0	0	Inf	0	0.008	New World	Tropical	0	0	0
425	iu mobot summer 2011	MBG	36	Honduras	central america	14.8233	-86.8791	NA		Ipomoea minutiflora		Ipomoea minutiflora	1	4004814		1980	0	0	0	0	0	0	0	0	0	0	0	0	0		0.023	7	0.021	NA			0 0 0 0 0 0 0 0 0 0 0 0	0	0	Inf	0	0.003	New World	Tropical	0	0	0
426	iu mobot summer 2011	MBG	37	Mexico	central america	24.026	-104.654	NA		Ipomoea minutiflora		Ipomoea minutiflora	1	1801529		#N/A	0	0	0	0	0	0	0	0	0	0	0	0	0		0.029	10	0.022	NA			0 0 0 0 0 0 0 0 0 0 0 0	0	0	Inf	0	0.0022	New World	Northern Subtropical	0	0	0
427	iu mobot summer 2011	MBG	38	Costa Rica	central america	9.4	-84.1667	NA		Ipomoea minutiflora		Ipomoea minutiflora	1	4025672		1957	0	0	0	0	0	0	0	0	0	0	0	0	0		0.032	14	0.028	NA			0 0 0 0 0 0 0 0 0 0 0 0	0	0	Inf	0	0.002	New World	Tropical	0	0	0
428	iu mobot summer 2011	MBG	39	Nicaragua	central america	12.9725	-85.0095	NA		Ipomoea minutiflora		Ipomoea minutiflora	1	2712199		1977	0	0	0	0	0	0	0	0	0	0	0	0	0		0.015	4	0.009	NA			0 0 0 0 0 0 0 0 0 0 0 0	0	0	Inf	0	0.00225	New World	Tropical	0	0	0
431	IU June 2013 Samples	WAG	12	Tanzania	africa	-6.80545	39.1735	NA		Ipomoea mombassana		Ipomoea mombassana	1	9.72		1966	0	0	0	0	0	0	0	0	0	0	0	0	0		0.02	2	0.016	NA			0 0 0 0 0 0 0 0 0 0 0 0	0	0	Inf	0	0.008	Old World	Tropical	0	0	0
432	IU June 2013 Samples	WAG	13	Tanzania	africa	-6.64571	35.1342	NA		Ipomoea mombassana		Ipomoea mombassana	1	2061		1955	0	0	0	0	0	0	0	0	0	0	0	0	0		0.018	3	0.016	NA			0 0 0 0 0 0 0 0 0 0 0 0	0	0	Inf	0	0.00533333	Old World	Tropical	0	0	0
433	IU April 2010 (GRIN Seeds)	GRIN	22	Australia	australia	-22.7226	133.431	NA		Ipomoea muelleri		Ipomoea muelleri	1	PI 538273		#N/A	659.4	73.7	174.9	11	28.2	371.5	0	0	0	0	0	0	0			1	0.065	1989			1 1 1 1 1 0 0 0 0 0 0 0	1	1.12329	2.48457	5	0.065	Old World	Tropical	28.2	259.6	371.5
434	IU June 2013 Samples	REM	22	Longreach, Queensland	australia	-23.4332	144.25	NA		Ipomoea muelleri		Ipomoea Muelleri	1	REM1000		#N/A	74	6.5	30.4	2.6	5.5	28.9	0	0	0	0	0	0	0		0.111	2	0.099	NA			1 1 1 1 1 0 0 0 0 0 0 0	1	1.2575	2.97026	5	0.0495	Old World	Tropical	5.5	39.5	28.9
435	IU June 2013 Samples	REM	23	NA	NA	NA	NA	NA		Ipomoea muelleri		Ipomoea Muelleri	1	REM1001		#N/A	110	10.7	27.2	8.3	4.3	59.5	0	0	0	0	0	0	0		0.078	2	0.06	NA			1 1 1 1 1 0 0 0 0 0 0 0	1	1.22628	2.69971	5	0.03	NA	NA	4.3	46.2	59.5
439	WB 2014 Samples (Australian)	ANH	29	Australia	australia	-20.7	138.56	NA		Ipomoea muelleri		Ipomoea muelleri	1	CANB231407	751	#N/A	75.4	17.2	15.3	2.4	5.3	35.3	0	0	0	0	0	0	0		0.054	1	0.048	NA			1 1 1 1 1 0 0 0 0 0 0 0	1	1.31203	3.14954	5	0.048	Old World	Tropical	5.3	34.9	35.3
440	WB 2014 Samples (Australian)	ANH	30	Australia	australia	-20.618	139.482	NA		Ipomoea muelleri		Ipomoea muelleri	1	CANB603079	220	1997	66.2	18.2	16.6	2.8	6	22.5	0	0	0	0	0	0	0		0.074	1	0.068	NA			1 1 1 1 1 0 0 0 0 0 0 0	1	1.42068	3.77669	5	0.068	Old World	Tropical	6	37.6	22.5
441	WB 2014 Samples (Australian)	ANH	31	Australia	australia	-17.2	135.55	NA		Ipomoea muelleri		Ipomoea muelleri	1	CANB33141	397	1954	73.3	14.8	17.4	1.8	4	35.3	0	0	0	0	0	0	0		0.042	1	0.037	NA			1 1 1 1 1 0 0 0 0 0 0 0	1	1.26603	3.00643	5	0.037	Old World	Tropical	4	34	35.3
442	WB 2014 Samples (Australian)	ANH	32	Australia	australia	-20.76	140.25	NA		Ipomoea muelleri		Ipomoea muelleri	1	CBA62523	1270	#N/A	36.6	5	5.8	1.2	4	20.6	0	0	0	0	0	0	0		0.061	1	0.058	NA			1 1 1 1 1 0 0 0 0 0 0 0	1	1.24137	2.67676	5	0.058	Old World	Tropical	4	12	20.6
443	WB 2014 Samples (Australian)	ANH	33	Australia	australia	-21.68	136.66	NA		Ipomoea muelleri		Ipomoea muelleri	1	CANB91388	5262	1955	43.9	13.6	8.6	1.4	1.6	18.8	0	0	0	0	0	0	0		0.039	1	0.036	NA			1 1 1 1 1 0 0 0 0 0 0 0	1	1.27552	3.13837	5	0.036	Old World	Tropical	1.6	23.6	18.8
444	WB 2014 Samples (Australian)	ANH	34	Australia	australia	-18.78	126.41	NA		Ipomoea muelleri		Ipomoea muelleri	1	CANB65295	6484	1959	36.1	6.2	6.2	1	2.6	20.2	0	0	0	0	0	0	0		0.065	1	0.059	NA			1 1 1 1 1 0 0 0 0 0 0 0	1	1.21824	2.65982	5	0.059	Old World	Tropical	2.6	13.4	20.2
445	WB 2014 Samples (Australian)	ANH	35	Australia	australia	-21.53	121.08	NA		Ipomoea muelleri		Ipomoea muelleri	1	CBA8210619	3001	#N/A	33.8	4.2	4.1	5.3	5.1	15.2	0	0	0	0	0	0	0		0.064	1	0.059	NA			1 1 1 1 1 0 0 0 0 0 0 0	1	1.44896	3.59589	5	0.059	Old World	Tropical	5.1	13.6	15.2
446	WB 2014 Samples (Australian)	ANH	36	Australia	australia	-17.33	123.73	NA		Ipomoea muelleri		Ipomoea muelleri	1	CANB596253	295	1905	26.7	2.1	3	0.7	4	16.9	0	0	0	0	0	0	0		0.047	1	0.046	NA			1 1 1 1 1 0 0 0 0 0 0 0	1	1.11496	2.25948	5	0.046	Old World	Tropical	4	5.8	16.9
447	WB 2014 Samples (Australian)	ANH	37	Australia	australia	-19.18	127.76	NA		Ipomoea muelleri		Ipomoea muelleri	1	CANB289942	15318	1979	40	0.2	0.7	25.1	3.2	10.8	0	0	0	0	0	0	0		0.048	1	0.046	NA			1 1 1 1 1 0 0 0 0 0 0 0	1	0.945289	2.11243	5	0.046	Old World	Tropical	3.2	26	10.8
448	WB 2014 Samples (Australian)	ANH	38	Australia	australia	-18.35	125.7	NA		Ipomoea muelleri		Ipomoea muelleri	1	CANB231451	6484	1959	40.9	7.5	7.8	1.3	3.4	20.8	0	0	0	0	0	0	0		0.058	1	0.055	NA			1 1 1 1 1 0 0 0 0 0 0 0	1	1.28802	2.95684	5	0.055	Old World	Tropical	3.4	16.6	20.8
449	WB 2014 Samples (Australian)	ANH	39	Australia	australia	-18.66	128.6	NA		Ipomoea muelleri		Ipomoea muelleri	1	CANB91390	2444	1949	61.6	12.8	10.6	1.7	2.9	33.7	0	0	0	0	0	0	0		0.049	1	0.043	NA			1 1 1 1 1 0 0 0 0 0 0 0	1	1.20191	2.6749	5	0.043	Old World	Tropical	2.9	25.1	33.7
438	iu mobot summer 2011	MBG	510	Australia	australia	-14.18	132.683	NA		Ipomoea muelleri		Ipomoea muelleri	1	6065808		2002	81.3	12	21.6	0	4.2	43.5	0	0	0	0	0	0	0			1	0.037	NA			1 1 0 1 1 0 0 0 0 0 0 0	1	1.12224	2.62242	4	0.037	Old World	Tropical	4.2	33.6	43.5
961	MOBOT Restest & Others (IU MG 10 10 12)	MBG	9	USA	north america	30.4378	-84.2781	NA		Ipomoea muricata	Ipomoea turbinata	Ipomoea turbinata	1	3095371		1980	0	0	0	0	0	0	0	0	0	0	0	0	0		0.152	1	0.131	NA			0 0 0 0 0 0 0 0 0 0 0 0	0	0	Inf	0	0.131	New World	Northern Subtropical	0	0	0
962	MOBOT Restest & Others (IU MG 10 10 12)	MBG	17	Mexico	central america	24.8551	-107.21	NA		Ipomoea muricata	Ipomoea turbinata	Ipomoea turbinata	1	1225733		1939	0	0	0	0	0	0	0	0	0	0	0	0	0		0.144	1	0.122	NA			0 0 0 0 0 0 0 0 0 0 0 0	0	0	Inf	0	0.122	New World	Northern Subtropical	0	0	0
454	iu mobot summer 2011	MBG	22	USA	north america	30.4382	-84.3042	NA		Ipomoea muricata		Ipomoea muricata	1	3095382		1980	0	0	0	0	0	0	0	0	0	0	0	0	0		0.129	1	0.115	NA			0 0 0 0 0 0 0 0 0 0 0 0	0	0	Inf	0	0.115	New World	Northern Subtropical	0	0	0
450	IU April 2010 (GRIN Seeds)	GRIN	23	Mexico	central america	27.0564	-109.422	NA		Ipomoea muricata		Ipomoea muricata	1	PI 279698		#N/A	0	0	0	0	0	0	0	0	0	0	0	0	0			1	0.122	1962			0 0 0 0 0 0 0 0 0 0 0 0	0	0	Inf	0	0.122	New World	Northern Subtropical	0	0	0
451	IU April 2010 (GRIN Seeds)	GRIN	24	NA	NA	NA	NA	NA		Ipomoea muricata		Ipomoea muricata	1	PI 656646		#N/A	0	0	0	0	0	0	0	0	0	0	0	0	0			1	0.165	1991			0 0 0 0 0 0 0 0 0 0 0 0	0	0	Inf	0	0.165	NA	NA	0	0	0
452	IU April 2010 (GRIN Seeds)	GRIN	39	USA	north america	34.8557	-92.3521	NA		Ipomoea muricata		Ipomoea muricata	1	Grif 15901		#N/A	0	0	0	0	0	0	0	0	0	0	0	0	0			1	0.144	2004			0 0 0 0 0 0 0 0 0 0 0 0	0	0	Inf	0	0.144	New World	Northern Subtropical	0	0	0
958	Dutch Herbarium Samples	WAG	61	Benin	africa	9.51904	2.29386	NA		Ipomoea muricata	Ipomoea turbinata	Ipomoea turbinata	1	124884		2000	0	0	0	0	0	0	0	0	0	0	0	0	0		0.252	1	0.244	NA			0 0 0 0 0 0 0 0 0 0 0 0	0	0	Inf	0	0.244	Old World	Tropical	0	0	0
392	iu mobot summer 2011	MBG	230	Seychelles	africa	-4.6741	55.481	NA		Ipomoea murucoides	Ipomoea macrantha	Ipomoea macrantha	1	2431125		1973	0	0	0	0	0	0	0	0	0	0	0	0	0		0.232	1	0.201	NA			0 0 0 0 0 0 0 0 0 0 0 0	0	0	Inf	0	0.201	Old World	Tropical	0	0	0
393	iu mobot summer 2011	MBG	263	Phoenix Islands (Central Pacific)	oceania	-3.12756	-171.084	NA		Ipomoea murucoides	Ipomoea macrantha	Ipomoea macrantha	1	2363817		1973	0	0	0	0	0	0	0	0	0	0	0	0	0		0.194	1	0.109	NA			0 0 0 0 0 0 0 0 0 0 0 0	0	0	Inf	0	0.109	Old World	Tropical	0	0	0
394	iu mobot summer 2011	MBG	264	Phoenix Islands (Central Pacific)	oceania	-4.45388	-171.247	NA		Ipomoea murucoides	Ipomoea macrantha	Ipomoea macrantha	1	2363766		1973	0	0	0	0	0	0	0	0	0	0	0	0	0		0.249	1	0.133	NA			0 0 0 0 0 0 0 0 0 0 0 0	0	0	Inf	0	0.133	Old World	Tropical	0	0	0
395	iu mobot summer 2011	MBG	553	Honduras	central america	14.8233	-86.8791	NA		Ipomoea murucoides	Ipomoea macrantha	Ipomoea macrantha	1	2134511		1971	0	0	0	0	0	0	0	0	0	0	0	0	0			1	0.182	NA			0 0 0 0 0 0 0 0 0 0 0 0	0	0	Inf	0	0.182	New World	Tropical	0	0	0
457	MOBOT Restest & Others (IU MG 10 10 12)	MBG	18	Mexico	central america	24.8551	-107.21	NA		Ipomoea murucoides		Ipomoea murucoides	1	1801588		1894	0	0	0	0	0	0	0	0	0	0	0	0	0		0.067	1	0.053	NA			0 0 0 0 0 0 0 0 0 0 0 0	0	0	Inf	0	0.053	New World	Northern Subtropical	0	0	0
396	WB 2014 Samples (Australian)	ANH	28	Australia	australia	-16.11	123.76	NA		Ipomoea murucoides	Ipomoea macrantha	Ipomoea macrantha	1	CANB377427	4607	1985	0	0	0	0	0	0	0	0	0	0	0	0	0		0.691	1	0.324	NA			0 0 0 0 0 0 0 0 0 0 0 0	0	0	Inf	0	0.324	Old World	Tropical	0	0	0
456	iu mobot summer 2011	MBG	280	Mexico	central america	22.9459	-102.7	NA		Ipomoea murucoides		Ipomoea murucoides	1	1208427		1934	0	0	0	0	0	0	0	0	0	0	0	0	0		0.146	1	0.078	NA			0 0 0 0 0 0 0 0 0 0 0 0	0	0	Inf	0	0.078	New World	Tropical	0	0	0
460	iu mobot summer 2011	MBG	282	Nicaragua	central america	12.9897	-85.8378	NA		Ipomoea neei		Ipomoea neei	1	6138386		2008	0	0	0	0	0	0	0	0	0	0	0	0	0		0.014	1	0.011	NA			0 0 0 0 0 0 0 0 0 0 0 0	0	0	Inf	0	0.011	New World	Tropical	0	0	0
461	iu mobot summer 2011	MBG	283	El Salvador	central america	13.8167	-89.9333	NA		Ipomoea neei		Ipomoea neei	1	4650958		1994	0	0	0	0	0	0	0	0	0	0	0	0	0		0.005	1	0.005	NA			0 0 0 0 0 0 0 0 0 0 0 0	0	0	Inf	0	0.005	New World	Tropical	0	0	0
462	iu mobot summer 2011	MBG	284	Mexico	central america	21.3	-104.9	NA		Ipomoea neei		Ipomoea neei	1	4243622		1991	0	0	0	0	0	0	0	0	0	0	0	0	0		0.021	1	0.02	NA			0 0 0 0 0 0 0 0 0 0 0 0	0	0	Inf	0	0.02	New World	Tropical	0	0	0
217	iu mobot summer 2011	MBG	251	?	NA	NA	NA	NA		Ipomoea nil	Ipomoea githaginea	Ipomoea githaginea	1	2755349		1842	0	0	0	0	0	0	0	0	0	0	0	0	0		0.04	1	0.036	NA			0 0 0 0 0 0 0 0 0 0 0 0	0	0	Inf	0	0.036	NA	NA	0	0	0
464	IU April 2010 (GRIN Seeds)	GRIN	25	NA	NA	NA	NA	NA		Ipomoea nil		Ipomoea nil	1	Grif 6278		#N/A	0	0	0	0	0	0	0	0	0	0	0	0	0			2	0.02	1991			0 0 0 0 0 0 0 0 0 0 0 0	0	0	Inf	0	0.01	NA	NA	0	0	0
465	IU April 2010 (GRIN Seeds)	GRIN	26	Iran	asia	NA	NA	NA		Ipomoea nil		Ipomoea nil	1	PI 227365		#N/A	0	0	0	0	0	0	0	0	0	0	0	0	0			2	0.072	1955			0 0 0 0 0 0 0 0 0 0 0 0	0	0	Inf	0	0.036	Old World	NA	0	0	0
466	IU April 2010 (GRIN Seeds)	GRIN	27	Peru	south america	NA	NA	NA		Ipomoea nil		Ipomoea nil	1	PI 346990		#N/A	0	0	0	0	0	0	0	0	0	0	0	0	0			2	0.042	1969			0 0 0 0 0 0 0 0 0 0 0 0	0	0	Inf	0	0.021	New World	NA	0	0	0
467	IU April 2010 (GRIN Seeds)	GRIN	28	Colombia	south america	9.0624	-73.6547	NA		Ipomoea nil		Ipomoea nil	1	PI 540707		#N/A	0	0	0	0	0	0	0	0	0	0	0	0	0			2	0.037	1987			0 0 0 0 0 0 0 0 0 0 0 0	0	0	Inf	0	0.0185	New World	Tropical	0	0	0
468	iu mobot summer 2011	MBG	216	China	asia	33.5275	107.971	NA		Ipomoea nil		Ipomoea nil	1	4560336		1998	0	0	0	0	0	0	0	0	0	0	0	0	0		0.035	1	0.032	NA			0 0 0 0 0 0 0 0 0 0 0 0	0	0	Inf	0	0.032	Old World	Northern Subtropical	0	0	0
469	iu mobot summer 2011	MBG	254	Guinea	africa	10.4268	-10.8942	NA		Ipomoea nil		Ipomoea nil	1	5673060		1987	0	0	0	0	0	0	0	0	0	0	0	0	0		0.033	1	0.03	NA			0 0 0 0 0 0 0 0 0 0 0 0	0	0	Inf	0	0.03	Old World	Tropical	0	0	0
471	iu mobot summer 2011	MBG	70	Tanganyika	africa	-6.27455	34.9145	NA		Ipomoea obscura		Ipomoea obscura	1	2218798		#N/A	0	0	0	0	0	0	0	0	0	0	0	0	0		0.028	1	0.012	NA			0 0 0 0 0 0 0 0 0 0 0 0	0	0	Inf	0	0.012	Old World	Tropical	0	0	0
470	Dutch Herbarium Samples	WAG	26	Democratic Republic of the Congo (Zaire)	africa	-3.17829	23.4639	NA		Ipomoea obscura		Ipomoea obscura	1	257094		1969	0	0	0	0	0	0	0	0	0	0	0	0	0		0.013	1	0.012	NA		1=Exclude, 2=These were combined, 3=Result of averaging samples marked as "2"	0 0 0 0 0 0 0 0 0 0 0 0	0	0	Inf	0	0.012	Old World	Tropical	0	0	0
472	iu mobot summer 2011	MBG	146	Mayotte	africa	-12.7961	45.1614	NA		Ipomoea obscura		Ipomoea obscura	1	5669393		2000	0	0	0	0	0	0	0	0	0	0	0	0	0		0.021	1	0.02	NA			0 0 0 0 0 0 0 0 0 0 0 0	0	0	Inf	0	0.02	Old World	Tropical	0	0	0
473	iu mobot summer 2011	MBG	256	Territoire: Sake-Banza	africa	-5.35374	13.2557	NA		Ipomoea obscura		Ipomoea obscura	1	2044816		1963	0	0	0	0	0	0	0	0	0	0	0	0	0		0.033	1	0.032	NA			0 0 0 0 0 0 0 0 0 0 0 0	0	0	Inf	0	0.032	Old World	Tropical	0	0	0
474	iu mobot summer 2011	MBG	257	Zambia	africa	-11.7995	32.1999	NA		Ipomoea obscura		Ipomoea obscura	1	1984100		1959	0	0	0	0	0	0	0	0	0	0	0	0	0		0.087	4	0.076	NA			0 0 0 0 0 0 0 0 0 0 0 0	0	0	Inf	0	0.019	Old World	Tropical	0	0	0
283	iu mobot summer 2011	MBG	205	Puerto Rico	caribbean	18.2105	-66.5312	NA		Ipomoea ochracea	Ipomoea kentrocarpa	Ipomoea kentrocarpa	1	1309594		1938	0	0	0	0	0	0	0	0	0	0	0	0	0		0.026	1	0.025	NA			0 0 0 0 0 0 0 0 0 0 0 0	0	0	Inf	0	0.025	New World	Tropical	0	0	0
477	iu mobot summer 2011	MBG	71	Burundi	africa	-3.98333	29.4333	NA		Ipomoea ochracea		Ipomoea ochracea	1	2833117		1980	0	0	0	0	0	0	0	0	0	0	0	0	0		0.034	1	0.031	NA			0 0 0 0 0 0 0 0 0 0 0 0	0	0	Inf	0	0.031	Old World	Tropical	0	0	0
478	iu mobot summer 2011	MBG	72	Burundi	africa	-3.16667	29.25	NA		Ipomoea ochracea		Ipomoea ochracea	1	2449339		#N/A	0	0	0	0	0	0	0	0	0	0	0	0	0		0.049	2	0.045	NA			0 0 0 0 0 0 0 0 0 0 0 0	0	0	Inf	0	0.0225	Old World	Tropical	0	0	0
479	iu mobot summer 2011	MBG	73	Senegal	africa	14.4229	-14.6281	NA		Ipomoea ochracea		Ipomoea ochracea	1	2116491		1948	0	0	0	0	0	0	0	0	0	0	0	0	0		0.047	2	0.037	NA			0 0 0 0 0 0 0 0 0 0 0 0	0	0	Inf	0	0.0185	Old World	Tropical	0	0	0
475	Dutch Herbarium Samples	WAG	27	Ethiopia	africa	8.19755	39.1232	NA		Ipomoea ochracea		Ipomoea ochracea	1	274075		1966	0	0	0	0	0	0	0	0	0	0	0	0	0		0.029	1	0.027	NA		Some excluded because they were re-tested and found negative	0 0 0 0 0 0 0 0 0 0 0 0	0	0	Inf	0	0.027	Old World	Tropical	0	0	0
476	Dutch Herbarium Samples	WAG	28	Gabon	africa	-0.638872	11.7087	NA		Ipomoea ochracea		Ipomoea Ochracea	1	237053		2006	0	0	0	0	0	0	0	0	0	0	0	0	0		0.018	2	0.017	NA		Some excluded because they are negative from REM and we are not sure if they are greenhouse or original seeds (fungus could be lost during storage)	0 0 0 0 0 0 0 0 0 0 0 0	0	0	Inf	0	0.0085	Old World	Tropical	0	0	0
480	iu mobot summer 2011	MBG	74	Kenya	africa	0.094094	34.5337	NA		Ipomoea oenotherae		Ipomoea oenotherae	1	2222312		1966	0	0	0	0	0	0	0	0	0	0	0	0	0		0.021	3	0.018	NA			0 0 0 0 0 0 0 0 0 0 0 0	0	0	Inf	0	0.006	Old World	Tropical	0	0	0
481	iu mobot summer 2011	MBG	196	Bolivia	south america	-17.575	-63.7667	NA		Ipomoea opulifolia		Ipomoea opulifolia	1	5828844		1991	0	0	0	0	0	0	0	0	0	0	0	0	0		0.059	1	0.056	NA			0 0 0 0 0 0 0 0 0 0 0 0	0	0	Inf	0	0.056	New World	Tropical	0	0	0
482	IU April 2010 (GRIN Seeds)	GRIN	29			NA	NA	NA		Ipomoea orizabensis		Ipomoea orizabensis	1	PI 634786		#N/A	0	0	0	0	0	0	0	0	0	0	0	0	0			1	0.056	1967			0 0 0 0 0 0 0 0 0 0 0 0	0	0	Inf	0	0.056	New World	NA	0	0	0
485	MOBOT Restest & Others (IU MG 10 10 12)	MBG	37	NA	NA	NA	NA	NA		Ipomoea paludosa		Ipomoea paludosa	1	3856754		#N/A	0	0	0	0	0	0	0	0	0	0	0	0	0		0.017	1	0.01	NA			0 0 0 0 0 0 0 0 0 0 0 0	0	0	Inf	0	0.01	NA	NA	0	0	0
486	IU MG Big Survey March 2011 Final	MBG	46	USA	north america	38.8985	-90.149	NA		Ipomoea pandurata		Ipomoea pandurata	1	2987159		1979	0	0	0	0	0	0	0	0	0	0	0	0	0			1	0.039	NA			0 0 0 0 0 0 0 0 0 0 0 0	0	0	Inf	0	0.039	New World	Northern Temperate	0	0	0
487	IU MG Big Survey March 2011 Final	MBG	61	USA	north america	38.6315	-90.2052	NA		Ipomoea pandurata		Ipomoea pandurata	1	3508840		1978	0	0	0	0	0	0	0	0	0	0	0	0	0			1	0.024	NA			0 0 0 0 0 0 0 0 0 0 0 0	0	0	Inf	0	0.024	New World	Northern Temperate	0	0	0
488	IU MG Big Survey March 2011 Final	MBG	62	USA	north america	38.6309	-90.2135	NA		Ipomoea pandurata		Ipomoea pandurata	1	5121673		1905	0	0	0	0	0	0	0	0	0	0	0	0	0			1	0.027	NA			0 0 0 0 0 0 0 0 0 0 0 0	0	0	Inf	0	0.027	New World	Northern Temperate	0	0	0
489	IU MG Big Survey March 2011 Final	MBG	68	Mexico	central america	22.2933	-97.8848	NA		Ipomoea pandurata		Ipomoea pandurata	1	778792		1910	0	0	0	0	0	0	0	0	0	0	0	0	0			2	0.017	NA			0 0 0 0 0 0 0 0 0 0 0 0	0	0	Inf	0	0.0085	New World	Tropical	0	0	0
490	IU MG December 2010 (Keeler Seeds & WTB Collections)	WTB	1	USA	north america	39.2013	-85.9608	NA		Ipomoea pandurata		Ipomoea pandurata	1	Lolita 1		#N/A	0	0	0	0	0	0	0	0	0	0	0	0	0			1	0.026	2010	Not sure if mass for this file is whole or ground. Probably ground		0 0 0 0 0 0 0 0 0 0 0 0	0	0	Inf	0	0.026	New World	Northern Temperate	0	0	0
496	iu mobot summer 2011	MBG	265	Australia	australia	-20.3631	148.855	NA		Jacquemontia paniculata	Ipomoea paniculata	Ipomoea paniculata	1	1287958		1935	0	0	0	0	0	0	0	0	0	0	0	0	0		0.007	1	0.005	NA			0 0 0 0 0 0 0 0 0 0 0 0	0	0	Inf	0	0.005	Old World	Tropical	0	0	0
497	iu mobot summer 2011	MBG	523	Hayman Island	australia	-20.0505	148.889	NA		Jacquemontia paniculata	Ipomoea paniculata	Ipomoea paniculata	1	1300457		1934	0	0	0	0	0	0	0	0	0	0	0	0	0			1	0.026	NA			0 0 0 0 0 0 0 0 0 0 0 0	0	0	Inf	0	0.026	Old World	Tropical	0	0	0
498	IU June 2013 Samples	WAG	14	Mozambique	africa	-17.4371	35.1318	NA		Ipomoea papilio		Ipomoea papilio	1	677-A		1978	0	0	0	0	0	0	0	0	0	0	0	0	0		0.017	2	0.015	NA			0 0 0 0 0 0 0 0 0 0 0 0	0	0	Inf	0	0.0075	Old World	Tropical	0	0	0
499	IU June 2013 Samples	WAG	15	Zimbabwe	africa	-19.1104	29.834	NA		Ipomoea papilio		Ipomoea papilio	1	421		2000	0	0	0	0	0	0	0	0	0	0	0	0	0		0.013	2	0.011	NA			0 0 0 0 0 0 0 0 0 0 0 0	0	0	Inf	0	0.0055	Old World	Tropical	0	0	0
500	IU June 2013 Samples	WAG	16	Mozambique	africa	-17.4371	35.1318	NA		Ipomoea papilio		Ipomoea papilio	1	1339		1980	0	0	0	0	0	0	0	0	0	0	0	0	0		0.026	2	0.025	NA			0 0 0 0 0 0 0 0 0 0 0 0	0	0	Inf	0	0.0125	Old World	Tropical	0	0	0
515	IU MG Big Survey March 2011 Final	MBG	30	Costa Rica	central america	10.9275	-83.105	NA		Ipomoea parasitica		Ipomoea parasitica	1	1151123		1936	1911.6	0	0	2.2	254.1	326.3	2.5	0	0	348.8	977.7	0	0	30 and 31 are I parasiticas that make ergonovine - unprecedented		1	0.084	NA			0 0 1 1 1 1 0 0 1 1 0 0	1	1.23981	2.92663	6	0.084	New World	Tropical	1583.1	2.2	326.3
516	IU MG Big Survey March 2011 Final	MBG	31	Mexico	central america	28.1455	-108.516	NA		Ipomoea parasitica		Ipomoea parasitica	1	4005816		1985	2896.4	0	0	3.1	319.2	542.3	0	0	0	159.6	1872.2	0	0			1	0.035	NA			0 0 1 1 1 0 0 0 1 1 0 0	1	1.00583	2.13649	5	0.035	New World	Northern Subtropical	2351	3.1	542.3
518	IU MG Big Survey March 2011 Final	MBG	72	NA	NA	NA	NA	NA		Ipomoea parasitica		Ipomoea parasitica	1	4005261		#N/A	55.8	0	0	0.1	10.9	2.2	0	0	0	7.7	35	0	0			1	0.028	NA			0 0 1 1 1 0 0 0 1 1 0 0	1	1.02363	2.2194	5	0.028	NA	NA	53.6	0.1	2.2
519	IU MG Big Survey March 2011 Final	MBG	73	Nicaragua	central america	12.9725	-85.0095	NA		Ipomoea parasitica		Ipomoea parasitica	1	3289124		1981	141.7	0	0	0	10.6	5.4	0	0	0	11	114.7	0	0			1	0.039	NA			0 0 0 1 1 0 0 0 1 1 0 0	1	0.687992	1.49635	4	0.039	New World	Tropical	136.3	0	5.4
521	IU MG Big Survey March 2011 Final	MBG	82	Nicaragua	central america	13.0333	-86.0167	NA		Ipomoea parasitica		Ipomoea parasitica	1	4005332		1980	143.1	0	0	0.1	12.2	2.8	0	0	0	8.8	119.3	0	0			1	0.044	NA			0 0 1 1 1 0 0 0 1 1 0 0	1	0.615375	1.41749	5	0.044	New World	Tropical	140.3	0.1	2.8
527	iu mobot summer 2011	GRIN	401	NA	NA	NA	NA	NA		Ipomoea parasitica		Ipomoea parasitica	1	N5 (GRIN)		#N/A	0	0	0	0	0	0	0	0	0	0	0	0	0			1	0.052	NA			0 0 0 0 0 0 0 0 0 0 0 0	0	0	Inf	0	0.052	NA	NA	0	0	0
531		GRIN		Mexico	central america	20.1326	-103.844	NA	averaged	Ipomoea parasitica			1	PI 319362		#N/A	0	0	0	0	0	0	0	0	0	0	0	0	0			1	0.024	NA			0 0 0 0 0 0 0 0 0 0 0 0	0	0	Inf	0	0.024	New World	Tropical	0	0	0
532		REM		Mexico	central america	18.7273	-99.0743	NA	averaged	Ipomoea parasitica			1	REM 334		#N/A	0	0	0	0	0	0	0	0	0	0	0	0	0			1	0.028	NA			0 0 0 0 0 0 0 0 0 0 0 0	0	0	Inf	0	0.028	New World	Tropical	0	0	0
525	iu mobot summer 2011	MBG	178	Nicaragua	central america	12.9725	-85.0095	NA		Ipomoea parasitica		Ipomoea parasitica	1	3303929		1980	765.9	0	0	25.3	62	66	0	0	0	121.6	491.1	0	0		0.036	1	0.033	NA			0 0 1 1 1 0 0 0 1 1 0 0	1	1.10452	2.2158	5	0.033	New World	Tropical	674.7	25.3	66
526	iu mobot summer 2011	MBG	180	Costa Rica	central america	10.0083	-84.1583	NA		Ipomoea parasitica		Ipomoea parasitica	1	5675417		1995	520.8	0	0	43.1	14.3	29.1	0	0	0	86.6	347.8	0	0		0.077	1	0.072	NA			0 0 1 1 1 0 0 0 1 1 0 0	1	1.03405	2.06539	5	0.072	New World	Tropical	448.7	43.1	29.1
529		MBG		Nicaragua	central america	12.0773	-86.3503	NA	averaged	Ipomoea parasitica			1	3289121		1981	0	0	0	0	0	0	0	0	0	0	0	0	0			1	0.039	NA			0 0 0 0 0 0 0 0 0 0 0 0	0	0	Inf	0	0.039	New World	Tropical	0	0	0
530		MBG		Nicaragua	central america	12.8333	-85.925	NA	averaged	Ipomoea parasitica			1	4005263		1984	0	0	0	0	0	0	0	0	0	0	0	0	0			1	0.032	NA			0 0 0 0 0 0 0 0 0 0 0 0	0	0	Inf	0	0.032	New World	Tropical	0	0	0
533	iu mobot summer 2011	MBG	184	Grand Cayman Islands	caribbean	19.3232	-81.2425	NA		Ipomoea passifloroides		Ipomoea passifloroides	1	4580579		1991	0	0	0	0	0	0	0	0	0	0	0	0	0		0.042	4	0.037	NA			0 0 0 0 0 0 0 0 0 0 0 0	0	0	Inf	0	0.00925	New World	Tropical	0	0	0
539	MOBOT Restest & Others (IU MG 10 10 12)	MBG	12	Mexico	central america	18.5843	-97.9298	NA		Ipomoea pauciflora		Ipomoea pauciflora	1	4005104		1985	0	0	0	0	0	0	0	0	0	0	0	0	0		0.089	1	0.058	NA			0 0 0 0 0 0 0 0 0 0 0 0	0	0	Inf	0	0.058	New World	Tropical	0	0	0
540	MOBOT Restest & Others (IU MG 10 10 12)	MBG	13	Mexico	central america	17.6667	-97.5	NA		Ipomoea pauciflora		Ipomoea pauciflora	1	3039497		1983	0	0	0	0	0	0	0	0	0	0	0	0	0		0.11	1	0.086	NA			0 0 0 0 0 0 0 0 0 0 0 0	0	0	Inf	0	0.086	New World	Tropical	0	0	0
534	iu mobot summer 2011	MBG	52	Nicaragua	central america	13.1167	-86.4	NA		Ipomoea pauciflora		Ipomoea pauciflora	1	3243732		1980	0	0	0	0	0	0	0	0	0	0	0	0	0		0.114	1	0.093	NA			0 0 0 0 0 0 0 0 0 0 0 0	0	0	Inf	0	0.093	New World	Tropical	0	0	0
537	iu mobot summer 2011	MBG	183	Mexico	central america	17.0344	-96.7153	NA		Ipomoea pauciflora		Ipomoea pauciflora	1	2708632		1979	0	0	0	0	0	0	0	0	0	0	0	0	0		0.074	1	0.07	NA			0 0 0 0 0 0 0 0 0 0 0 0	0	0	Inf	0	0.07	New World	Tropical	0	0	0
538	iu mobot summer 2011	MBG	292	Mexico	central america	16.865	-99.8527	NA		Ipomoea pauciflora		Ipomoea pauciflora	1	2031832		1895	0	0	0	0	0	0	0	0	0	0	0	0	0			1	0.061	NA			0 0 0 0 0 0 0 0 0 0 0 0	0	0	Inf	0	0.061	New World	Tropical	0	0	0
542	IU April 2010 (GRIN Seeds)	GRIN	31	Mexico	central america	23.8077	-102.933	NA		Ipomoea pedicellaris		Ipomoea pedicellaris	1	Grif 6274		#N/A	0	0	0	0	0	0	0	0	0	0	0	0	0			2	0.301	1991			0 0 0 0 0 0 0 0 0 0 0 0	0	0	Inf	0	0.1505	New World	Northern Subtropical	0	0	0
543	IU April 2010 (GRIN Seeds)	GRIN	32	Mexico	central america	27.0564	-109.422	NA		Ipomoea pedicellaris		Ipomoea pedicellaris	1	PI 254680		#N/A	0	0	0	0	0	0	0	0	0	0	0	0	0			1	0.145	1958			0 0 0 0 0 0 0 0 0 0 0 0	0	0	Inf	0	0.145	New World	Northern Subtropical	0	0	0
544	IU April 2010 (GRIN Seeds)	GRIN	33	Mexico	central america	27.0564	-109.422	NA		Ipomoea pedicellaris		Ipomoea pedicellaris	1	PI 319354		#N/A	0	0	0	0	0	0	0	0	0	0	0	0	0			2	0.085	1967			0 0 0 0 0 0 0 0 0 0 0 0	0	0	Inf	0	0.0425	New World	Northern Subtropical	0	0	0
545	iu mobot summer 2011	MBG	294	Mexico	central america	16.865	-99.8527	NA		Ipomoea pedicellaris		Ipomoea pedicellaris	1	1801600		1895	0	0	0	0	0	0	0	0	0	0	0	0	0			1	0.061	NA			0 0 0 0 0 0 0 0 0 0 0 0	0	0	Inf	0	0.061	New World	Tropical	0	0	0
546	iu mobot summer 2011	MBG	295	Mexico	central america	27.0715	-109.442	NA		Ipomoea pedicellaris		Ipomoea pedicellaris	1	4005865		1983	0	0	0	0	0	0	0	0	0	0	0	0	0			1	0.062	NA			0 0 0 0 0 0 0 0 0 0 0 0	0	0	Inf	0	0.062	New World	Northern Subtropical	0	0	0
574	IU MG Big Survey March 2011 Final	MBG	32	Gabon	africa	0.483333	9.4	NA		Ipomoea pes-caprae		Ipomoea pes-caprae	1	4652474		1992	11.6	3.8	2.4	0.7	1.6	1.3	0.9	0.4	0	0.5	0	0	0	this Ipc makes ergosine - unprecedented in this species		1	0.158	NA			1 1 1 1 1 1 1 0 1 0 0 0	1	1.82949	5.14373	8	0.158	Old World	Tropical	3	6.9	1.7
575	IU MG Big Survey March 2011 Final	MBG	33	Ivory Coast	africa	7.57811	-5.53609	NA		Ipomoea pes-caprae		Ipomoea pes-caprae	1	1791858		1959	1.6	0.2	0.1	0.3	0	0.4	0.5	0	0	0	0	0	0			1	0.124	NA			1 1 1 0 1 1 0 0 0 0 0 0	1	1.48975	4.09091	5	0.124	Old World	Tropical	0.5	0.6	0.4
576	IU MG Big Survey March 2011 Final	MBG	34	Tanzania	africa	-6.27455	34.9145	NA		Ipomoea pes-caprae		Ipomoea pes-caprae	1	2298448		1974	0	0	0	0	0	0	0	0	0	0	0	0	0			1	0.105	NA			0 0 0 0 0 0 0 0 0 0 0 0	0	0	Inf	0	0.105	Old World	Tropical	0	0	0
578	IU MG Big Survey March 2011 Final	MBG	48	Japan	asia	30.2773	130.425	NA		Ipomoea pes-caprae		Ipomoea pes-caprae	1	4017098		1980	14.5	3.9	7.2	1.5	0.4	0.6	0.7	0.3	0	0	0	0	0			1	0.093	NA			1 1 1 1 1 1 1 0 0 0 0 0	1	1.39023	3.02784	7	0.093	Old World	Northern Subtropical	1.1	12.6	0.9
579	IU MG Big Survey March 2011 Final	MBG	49	Australia	australia	-14.6732	145.453	NA		Ipomoea pes-caprae		Ipomoea pes-caprae	1	2360911		1973	1.4	0.4	0.2	0.5	0.1	0	0.1	0	0	0	0	0	0			1	0.104	NA			1 1 1 1 0 1 0 0 0 0 0 0	1	1.41274	3.59574	5	0.104	Old World	Tropical	0.2	1.1	0
580	IU MG Big Survey March 2011 Final	MBG	50	Caroline Islands	oceania	9.97246	139.665	NA		Ipomoea pes-caprae		Ipomoea pes-caprae	1	2310007		1965	1.4	1	0.2	0.1	0	0.1	0.1	0	0	0	0	0	0			1	0.07	NA			1 1 1 0 1 1 0 0 0 0 0 0	1	1.08057	2.1028	5	0.07	Old World	Tropical	0.1	1.3	0.1
581	IU MG Big Survey March 2011 Final	MBG	51	Australia	australia	-11.1833	136.733	NA		Ipomoea pes-caprae		Ipomoea pes-caprae	1	2320380		1972	9.8	2.9	3.1	0.5	0.7	1.6	0.7	0.3	0	0	0	0	0			1	0.076	NA			1 1 1 1 1 1 1 0 0 0 0 0	1	1.65586	4.38539	7	0.076	Old World	Tropical	1.4	6.5	1.9
582	IU MG Big Survey March 2011 Final	MBG	52	Honduras	central america	14.8233	-86.8791	NA		Ipomoea pes-caprae		Ipomoea pes-caprae	1	4007526		1978	2.5	0.3	0.1	1.5	0.2	0.2	0.2	0	0	0	0	0	0			1	0.15	NA			1 1 1 1 1 1 0 0 0 0 0 0	1	1.29586	2.53036	6	0.15	New World	Tropical	0.4	1.9	0.2
583	IU MG Big Survey March 2011 Final	MBG	53	Nicaragua	central america	12.9725	-85.0095	NA		Ipomoea pes-caprae		Ipomoea pes-caprae	1	2705415		1975	3	0.5	1.4	1.1	0	0.1	0	0	0	0	0	0	0			1	0.066	NA			1 1 1 0 1 0 0 0 0 0 0 0	1	1.1317	2.80175	4	0.066	New World	Tropical	0	3	0.1
584	IU MG Big Survey March 2011 Final	MBG	54	Mexico	central america	19.1257	-103.875	NA		Ipomoea pes-caprae		Ipomoea pes-caprae	1	1258932		1987	0	0	0	0	0	0	0	0	0	0	0	0	0			1	0.103	NA			0 0 0 0 0 0 0 0 0 0 0 0	0	0	Inf	0	0.103	New World	Tropical	0	0	0
585	IU MG Big Survey March 2011 Final	MBG	55	Mexico	central america	21.2833	-89.6667	NA		Ipomoea pes-caprae		Ipomoea pes-caprae	1	4003767		1980	0.4	0	0.4	0	0	0	0	0.1	0	0	0	0	0			1	0.087	NA			0 1 0 0 0 0 1 0 0 0 0 0	1	0.500402	1.47059	2	0.087	New World	Tropical	0	0.4	0.1
586	IU MG Big Survey March 2011 Final	MBG	63	Caroline Islands	oceania	9.97246	139.665	NA		Ipomoea pes-caprae		Ipomoea pes-caprae	1	2355930		1965	0	0	0	0	0	0	0	0	0	0	0	0	0			1	0.05	NA			0 0 0 0 0 0 0 0 0 0 0 0	0	0	Inf	0	0.05	Old World	Tropical	0	0	0
587	IU MG Big Survey March 2011 Final	MBG	64	USA (Hawaii)	oceania	21.4384	-158.004	NA		Ipomoea pes-caprae		Ipomoea pes-caprae	1	2422565		1934	0	0	0	0	0	0	0	0	0	0	0	0	0			1	0.084	NA			0 0 0 0 0 0 0 0 0 0 0 0	0	0	Inf	0	0.084	Old World	Tropical	0	0	0
588	IU MG Big Survey March 2011 Final	MBG	65	NA	NA	NA	NA	NA		Ipomoea pes-caprae		Ipomoea pes-caprae	1	3814357		#N/A	6.6	2.4	2.5	0.3	0.1	0.6	0.7	0	0	0	0	0	0			1	0.108	NA			1 1 1 1 1 1 0 0 0 0 0 0	1	1.39552	3.36111	6	0.108	NA	NA	0.8	5.2	0.6
589	IU MG Big Survey March 2011 Final	MBG	66	USA (Hawaii)	oceania	21.4384	-158.004	NA		Ipomoea pes-caprae		Ipomoea pes-caprae	1	788112		1908	0.1	0	0	0	0	0	0	0	0	0	0	0	0	this sample does have the standard Ipc alkaloids, but many are rounded to zero; highlight the cell to see more places		1	0.099	NA			0 0 0 0 0 0 0 0 0 0 0 0	1	0	Inf	0	0.099	Old World	Tropical	0	0	0
590	IU MG Big Survey March 2011 Final	MBG	67	Mexico	central america	18.5326	-103.602	NA		Ipomoea pes-caprae		Ipomoea pes-caprae	1	4004795		1987	0.3	0.1	0	0.1	0	0.1	0	0	0	0	0	0	0			1	0.052	NA			1 0 1 0 1 0 0 0 0 0 0 0	1	1.09861	3	3	0.052	New World	Tropical	0	0.2	0.1
591	IU MG Big Survey March 2011 Final	MBG	76	NA	NA	NA	NA	NA		Ipomoea pes-caprae		Ipomoea pes-caprae	1	2279737		#N/A	24	1.9	4.4	0.5	10.5	6.1	0.3	0.3	0	0	0	0	0			1	0.048	NA			1 1 1 1 1 1 1 0 0 0 0 0	1	1.41182	3.37118	7	0.048	NA	NA	10.8	6.8	6.4
592	IU MG Big Survey March 2011 Final	MBG	77	Mauritius	africa	-20.2917	57.5631	NA		Ipomoea pes-caprae		Ipomoea pes-caprae	1	2220481		1973	0	0	0	0	0	0	0	0	0	0	0	0	0			1	0.032	NA			0 0 0 0 0 0 0 0 0 0 0 0	0	0	Inf	0	0.032	Old World	Tropical	0	0	0
593	IU MG Big Survey March 2011 Final	MBG	78	Madagascar	africa	-15.2833	50.45	NA		Ipomoea pes-caprae		Ipomoea pes-caprae	1	4962369		1994	0.4	0.1	0.3	0	0	0	0	0	0	0	0	0	0			1	0.058	NA			1 1 0 0 0 0 0 0 0 0 0 0	1	0.562335	1.6	2	0.058	Old World	Tropical	0	0.4	0
547	IPC Aug 2012 Read June 2013 (Devall IPC)	MSD	2	Puerto Rico	caribbean	18.5035	-67.0197	1		Ipomoea pes-caprae		Ipomoea pes-caprae	1	Puerto Rico, Isabela (NW) 10/10/1989		#N/A	11.6	2.9	0.7	1.8	5.8	0.3	0	0	0	0	0	0	0		0.14	1	0.132	NA			1 1 1 1 1 0 0 0 0 0 0 0	1	1.2484	2.88315	5	0.132	New World	Tropical	5.8	5.4	0.3
548	IPC Aug 2012 Read June 2013 (Devall IPC)	MSD	3	Mexico	central america	19.2133	-96.1277	1		Ipomoea pes-caprae		Ipomoea pes-caprae	1	Vera Cruz, MX 7/90		#N/A	32.5	15.8	5	6.5	2.2	3	0	0	0	0	0	0	0		0.18	1	0.171	NA			1 1 1 1 1 0 0 0 0 0 0 0	1	1.3627	3.19369	5	0.171	New World	Tropical	2.2	27.3	3
550	IPC Aug 2012 Read June 2013 (Devall IPC)	MSD	5	St. Martin	caribbean	18.0601	-63.1289	1		Ipomoea pes-caprae		Ipomoea pes-caprae	1	Rouge Beach, St. Martin 3/1/1986		#N/A	11	4.3	1.1	2.4	2.7	0.6	0	0	0	0	0	0	0		0.14	1	0.129	NA			1 1 1 1 1 0 0 0 0 0 0 0	1	1.42917	3.72123	5	0.129	New World	Tropical	2.7	7.8	0.6
553	IPC Aug 2012 Read June 2013 (Devall IPC)	MSD	8	USA	north america	29.2325	-94.895	1		Ipomoea pes-caprae		Ipomoea pes-caprae	1	Glaveston, TX 8/2/1990		#N/A	14.2	7.6	0.4	2.7	2.6	0.9	0	0	0	0	0	0	0		0.148	1	0.144	NA			1 1 1 1 1 0 0 0 0 0 0 0	1	1.23643	2.77054	5	0.144	New World	Northern Subtropical	2.6	10.7	0.9
564	IPC Aug 2012 Read June 2013 (Devall IPC)	MSD	22	USA	north america	27.9771	-82.8248	1		Ipomoea pes-caprae		Ipomoea pes-caprae	1	Clearwater Beach, FL 11/1/1988		#N/A	10.7	2	0.2	1.7	6.7	0.1	0	0	0	0	0	0	0		0.13	1	0.124	NA			1 1 1 1 1 0 0 0 0 0 0 0	1	1.01694	2.20895	5	0.124	New World	Northern Subtropical	6.7	3.9	0.1
565	IPC Aug 2012 Read June 2013 (Devall IPC)	MSD	23	Nicaragua	central america	12.1506	-85.8359	1		Ipomoea pes-caprae		Ipomoea pes-caprae	1	Malacatoya, Nicaragua 10/28/1997		#N/A	7.3	2.4	0.1	3.6	0.9	0.2	0	0	0	0	0	0	0		0.094	1	0.09	NA			1 1 1 1 1 0 0 0 0 0 0 0	1	1.13165	2.6476	5	0.09	New World	Tropical	0.9	6.1	0.2
566	IPC Aug 2012 Read June 2013 (Devall IPC)	MSD	24	USA	north america	29.6636	-85.355	1		Ipomoea pes-caprae		Ipomoea pes-caprae	1	Cape San Blas, FL No Date		#N/A	7.3	3.1	0.2	1.4	2.4	0.2	0	0	0	0	0	0	0		0.188	1	0.18	NA			1 1 1 1 1 0 0 0 0 0 0 0	1	1.24325	3.06088	5	0.18	New World	Northern Subtropical	2.4	4.7	0.2
567	IPC Aug 2012 Read June 2013 (Devall IPC)	MSD	25	St. Martin	caribbean	18.0773	-63.104	1		Ipomoea pes-caprae		Ipomoea pes-caprae	1	Marigot, St. Martin 2/26/1986		#N/A	25.2	11.9	3.4	4.8	2.6	2.6	0	0	0	0	0	0	0		0.152	1	0.145	NA			1 1 1 1 1 0 0 0 0 0 0 0	1	1.4075	3.37369	5	0.145	New World	Tropical	2.6	20.1	2.6
568	IPC Aug 2012 Read June 2013 (Devall IPC)	MSD	26	USA	north america	27.9597	-82.8286	1		Ipomoea pes-caprae		Ipomoea pes-caprae	1	Sand Key Park, FL 11/2/1988		#N/A	11.1	1.2	0.1	0.6	8.8	0.4	0	0	0	0	0	0	0		0.137	1	0.132	NA			1 1 1 1 1 0 0 0 0 0 0 0	1	0.744483	1.55157	5	0.132	New World	Northern Subtropical	8.8	1.9	0.4
594	IU MG Big Survey March 2011 Final	REM	90	Indonesia	asia	-1.80471	121	NA		Ipomoea pes-caprae		Ipomoea pes-caprae	1	REM 847		#N/A	3.3	1.7	0.5	0.5	0.2	0.4	0	0	0	0	0	0	0			1	0.065	NA			1 1 1 1 1 0 0 0 0 0 0 0	1	1.33922	3.03343	5	0.065	Old World	Tropical	0.2	2.7	0.4
595	IU MG Big Survey March 2011 Final	REM	100	Mexico	central america	15.7123	-96.3093	NA		Ipomoea pes-caprae		Ipomoea pes-caprae	1	REM 537		#N/A	24.3	9.1	5.4	5	2.3	1	1.2	0.2	0	0	0	0	0			1	0.121	NA			1 1 1 1 1 1 1 0 0 0 0 0	1	1.57224	4.04615	7	0.121	New World	Tropical	3.5	19.5	1.2
596	IU MG Big Survey March 2011 Final	REM	101	Puerto Rico	caribbean	9.97848	-85	NA		Ipomoea pes-caprae		Ipomoea pes-caprae	1	REM 767		#N/A	10.8	3	2.2	4.1	0.8	0.2	0.4	0.1	0	0	0	0	0			1	0.088	NA			1 1 1 1 1 1 1 0 0 0 0 0	1	1.4797	3.70286	7	0.088	New World	Tropical	1.2	9.3	0.3
618	IU MG March 2011 (IPC & MOBOT1)	WTB	F11	USA	north america	27.2192	-82.5176	1		Ipomoea pes-caprae		Ipomoea pes-caprae	1	WTB-F11		#N/A	30.9	7.7	12.4	2.3	1.3	3.7	2.3	1.1	0	0	0	0	0			1	0.124	2011			1 1 1 1 1 1 1 0 0 0 0 0	1	1.60755	3.94905	7	0.124	New World	Northern Subtropical	3.6	22.4	4.8
623	IU MG March 2011 (IPC & MOBOT1)	WTB	F16	USA	north america	27.1002	-82.4607	1		Ipomoea pes-caprae		Ipomoea pes-caprae	1	WTB-F16		#N/A	33.1	10.5	9.6	2.1	0.6	8.5	1.3	0.6	0	0	0	0	0			1	0.088	2011			1 1 1 1 1 1 1 0 0 0 0 0	1	1.51824	3.91587	7	0.088	New World	Northern Subtropical	1.9	22.2	9.1
625	IU MG March 2011 (IPC & MOBOT1)	WTB	F18	USA	north america	27.0102	-82.4127	1		Ipomoea pes-caprae		Ipomoea pes-caprae	1	WTB-F18		#N/A	20.8	6.6	6.1	3.3	1.1	1.9	1.4	0.5	0	0	0	0	0			1	0.114	2011			1 1 1 1 1 1 1 0 0 0 0 0	1	1.65822	4.42608	7	0.114	New World	Northern Subtropical	2.5	16	2.4
637	IU MG March 2011 (IPC & MOBOT1)	WTB	F27	USA	north america	27.7834	-80.4075	1		Ipomoea pes-caprae		Ipomoea pes-caprae	1	WTB-F27		#N/A	6.5	2.5	0.4	1.5	0.2	0.6	1.3	0	0	0	0	0	0			1	0.108	2011			1 1 1 1 1 1 0 0 0 0 0 0	1	1.5264	3.93023	6	0.108	New World	Northern Subtropical	1.5	4.4	0.6
645	IU MG March 2011 (IPC & MOBOT1)	WTB	F35	USA	north america	28.3902	-80.5967	1		Ipomoea pes-caprae		Ipomoea pes-caprae	1	WTB-F35		#N/A	3.6	1	0.4	0.3	0.1	1.3	0.5	0	0	0	0	0	0			1	0.129	2011			1 1 1 1 1 1 0 0 0 0 0 0	1	1.54856	4.05	6	0.129	New World	Northern Subtropical	0.6	1.7	1.3
646	IU MG March 2011 (IPC & MOBOT1)	WTB	F36	USA	north america	28.6609	-80.6355	1		Ipomoea pes-caprae		Ipomoea pes-caprae	1	WTB-F36		#N/A	5.7	2.1	0.2	0.5	0.2	1.1	1.5	0	0	0	0	0	0			1	0.113	2011			1 1 1 1 1 1 0 0 0 0 0 0	1	1.49406	3.82439	6	0.113	New World	Northern Subtropical	1.7	2.8	1.1
647	IU MG March 2011 (IPC & MOBOT1)	WTB	F37a	USA	north america	28.6761	-80.6461	1		Ipomoea pes-caprae		Ipomoea pes-caprae	1	WTB-F37a		#N/A	3.5	1.2	0.3	0.3	0.4	0.7	0.6	0	0	0	0	0	0			1	0.111	2011			1 1 1 1 1 1 0 0 0 0 0 0	1	1.66027	4.65779	6	0.111	New World	Northern Subtropical	1	1.8	0.7
648	IU MG March 2011 (IPC & MOBOT1)	WTB	F37b	USA	north america	28.6761	-80.6461	1		Ipomoea pes-caprae		Ipomoea pes-caprae	1	WTB-F37b		#N/A	5.2	1.3	0.5	0.4	0.2	2.2	0.4	0.1	0	0	0	0	0			1	0.096	2011			1 1 1 1 1 1 1 0 0 0 0 0	1	1.5422	3.63776	7	0.096	New World	Northern Subtropical	0.6	2.2	2.3
649	IU MG March 2011 (IPC & MOBOT1)	WTB	F38	USA	north america	28.7028	-80.6672	1		Ipomoea pes-caprae		Ipomoea pes-caprae	1	WTB-F38		#N/A	18.3	5.8	4	3.9	1.2	1.8	1.3	0.4	0	0	0	0	0			1	0.101	2011			1 1 1 1 1 1 1 0 0 0 0 0	1	1.7004	4.74307	7	0.101	New World	Northern Subtropical	2.5	13.7	2.2
650	iu mobot summer 2011	KC	405	NA	NA	NA	NA	NA		Ipomoea pes-caprae		Ipomoea pes-caprae	1	KC-TX1		#N/A	21.6	9.6	0	4.8	0	7.3	0	0	0	0	0	0	0			1	0.139	NA			1 0 1 0 1 0 0 0 0 0 0 0	1	1.06101	2.79477	3	0.139	NA	NA	0	14.4	7.3
653	WB 2014 Samples (Australian)	ANH	40	Australia	australia	-12.2	136.76	NA		Ipomoea pes-caprae		Ipomoea pes-caprae subsp. Brasiliensis	1	CBA8203563	78/26	#N/A	14	5.3	1.8	0.4	0.8	5.7	0	0	0	0	0	0	0		0.088	1	0.08	NA			1 1 1 1 1 0 0 0 0 0 0 0	1	1.26245	3.03312	5	0.08	Old World	Tropical	0.8	7.5	5.7
654	WB 2014 Samples (Australian)	ANH	41	Australia	australia	-21.05	149.18	NA		Ipomoea pes-caprae		Ipomoea pes-caprae subsp. Brasiliensis	1	CBA35757	1769	#N/A	1.3	0.3	0.2	0.1	0.2	0.5	0	0	0	0	0	0	0		0.122	1	0.119	NA			1 1 1 1 1 0 0 0 0 0 0 0	1	1.47913	3.93023	5	0.119	Old World	Tropical	0.2	0.6	0.5
655	WB 2014 Samples (Australian)	ANH	42	Australia	australia	-18.58	146.33	NA		Ipomoea pes-caprae		Ipomoea pes-caprae subsp. Brasiliensis	1	CBA 35403	2015	#N/A	9.6	2.9	0.9	4.4	0.2	1.1	0	0	0	0	0	0	0		0.105	1	0.1	NA			1 1 1 1 1 0 0 0 0 0 0 0	1	1.27289	3.02548	5	0.1	Old World	Tropical	0.2	8.2	1.1
656	WB 2014 Samples (Australian)	ANH	43	Australia	australia	-12.0294	141.899	NA		Ipomoea pes-caprae		Ipomoea pes-caprae subsp. Brasiliensis	1	CANB296026	S.N.	1980	0.3	0.1	0	0.2	0	0	0	0	0	0	0	0	0		0.087	1	0.082	NA			1 0 1 0 0 0 0 0 0 0 0 0	1	0.636514	1.8	2	0.082	Old World	Tropical	0	0.3	0
657	WB 2014 Samples (Australian)	ANH	44	Australia	australia	-21.1377	149.219	NA		Ipomoea pes-caprae		Ipomoea pes-caprae subsp. Brasiliensis	1	CANB471786	9385	1944	11.5	3.9	1	2	0.7	3.9	0	0	0	0	0	0	0		0.125	1	0.12	NA			1 1 1 1 1 0 0 0 0 0 0 0	1	1.42041	3.68282	5	0.12	Old World	Tropical	0.7	6.9	3.9
658	WB 2014 Samples (Australian)	ANH	45	Australia	australia	-10.81	142.53	NA		Ipomoea pes-caprae		Ipomoea pes-caprae subsp. Brasiliensis	1	CBA8005038	482	#N/A	11.6	4.6	2	2	1.3	1.7	0	0	0	0	0	0	0		0.073	1	0.069	NA			1 1 1 1 1 0 0 0 0 0 0 0	1	1.49966	3.98814	5	0.069	Old World	Tropical	1.3	8.6	1.7
686	WB 2014 Samples (Florida IPC)	WTB	28	USA	north america	27.2543	-80.1957	1		Ipomoea pes-caprae		Ipomoea pes-caprae	1	WTB-F24a		#N/A	4.3	1.6	0.3	0.2	0.1	2.1	0	0	0	0	0	0	0		0.162	1	0.144	NA			1 1 1 1 1 0 0 0 0 0 0 0	1	1.13379	2.60056	5	0.144	New World	Northern Subtropical	0.1	2.1	2.1
711		MSD		USA	north america	29.2318	-90.0019	1	averaged	Ipomoea pes-caprae			1	Grand Isle, LA		#N/A	13.4	5.7	1.4	1.6	3.9	0.7	0	0	0	0	0	0	0		0.142143	1	0.131	NA			1 1 1 1 1 0 0 0 0 0 0 0	1	1.36958	3.35591	5	0.131	New World	Northern Subtropical	3.9	8.7	0.7
712		MSD		Mexico	central america	19.5985	-96.3894	1	averaged	Ipomoea pes-caprae			1	La Manca, VC, MX		#N/A	3.8	1.4	0.4	0.8	1.2	0.1	0	0	0	0	0	0	0		0.124	1	0.114	NA			1 1 1 1 1 0 0 0 0 0 0 0	1	1.38288	3.61283	5	0.114	New World	Tropical	1.2	2.6	0.1
713		MSD		Martinique	caribbean	14.6955	-61.0541	1	averaged	Ipomoea pes-caprae			1	Martinique 1/85		#N/A	2.3	0.8	0.4	0.6	0.4	0.2	0	0	0	0	0	0	0		0.1085	1	0.1005	NA			1 1 1 1 1 0 0 0 0 0 0 0	1	1.51711	4.23529	5	0.1005	New World	Tropical	0.4	1.8	0.2
714		MSD		St. Martin	caribbean	18.0699	-63.0282	1	averaged	Ipomoea pes-caprae			1	Orleans Beach, St. Martin 2/27/86		#N/A	6.7	1.1	0.4	0.4	4.7	0.3	0	0	0	0	0	0	0		0.137	1	0.119	NA			1 1 1 1 1 0 0 0 0 0 0 0	1	1.02077	2.00801	5	0.119	New World	Tropical	4.7	1.9	0.3
715		MSD		Mexico	central america	21.2832	-89.6623	1	averaged	Ipomoea pes-caprae			1	Progreso, Yuc, MX		#N/A	12.5	3.5	1.1	3.5	3.8	0.6	0	0	0	0	0	0	0		0.1418	1	0.128	NA			1 1 1 1 1 0 0 0 0 0 0 0	1	1.43447	3.85707	5	0.128	New World	Tropical	3.8	8.1	0.6
716		MSD		USA	north america	26.1194	-97.1675	1	averaged	Ipomoea pes-caprae			1	S Padre Island, TX		#N/A	21.9	8.5	1.2	4.1	6.6	1.6	0	0	0	0	0	0	0		0.16175	1	0.14875	NA			1 1 1 1 1 0 0 0 0 0 0 0	1	1.39099	3.54267	5	0.14875	New World	Northern Subtropical	6.6	13.8	1.6
717		MSD		Mexico	central america	21.2851	-89.7336	1	averaged	Ipomoea pes-caprae			1	San Bruno, Yucatan, MX 12/85		#N/A	8.1	3.6	1.2	1.2	1.5	0.7	0	0	0	0	0	0	0		0.1935	1	0.18	NA			1 1 1 1 1 0 0 0 0 0 0 0	1	1.44469	3.61895	5	0.18	New World	Tropical	1.5	6	0.7
718		MSD		USA	north america	29.7446	-85.3958	1	averaged	Ipomoea pes-caprae			1	St. Joseph Peninsula, FL No Date		#N/A	6.6	2.2	0.4	1	2.6	0.5	0	0	0	0	0	0	0		0.1565	1	0.146	NA			1 1 1 1 1 0 0 0 0 0 0 0	1	1.37885	3.45042	5	0.146	New World	Northern Subtropical	2.6	3.6	0.5
719		MSD		Mexico	central america	22.2924	-97.8852	1	averaged	Ipomoea pes-caprae			1	Tampico, MX 7/85		#N/A	6.1	2.3	1.3	1.3	0.6	0.7	0	0	0	0	0	0	0		0.144	1	0.1245	NA			1 1 1 1 1 0 0 0 0 0 0 0	1	1.49525	4.03782	5	0.1245	New World	Tropical	0.6	4.9	0.7
720		WTB		USA	north america	27.2726	-82.5663	1	averaged	Ipomoea pes-caprae			1	WTB-F10a		#N/A	27.5	9.5	4.7	2.7	1.3	8.6	0.6	0.2	0	0	0	0	0			1	0.1315	NA			1 1 1 1 1 1 1 0 0 0 0 0	1	1.52215	3.89289	7	0.1315	New World	Northern Subtropical	1.9	16.9	8.8
721		WTB		USA	north america	27.2726	-82.5663	1	averaged	Ipomoea pes-caprae			1	WTB-F10b		#N/A	44.1	15.1	15.2	3.8	2.2	6	1.1	0.9	0	0	0	0	0			1	0.1305	NA			1 1 1 1 1 1 1 0 0 0 0 0	1	1.53537	3.8007	7	0.1305	New World	Northern Subtropical	3.3	34.1	6.9
722		WTB		USA	north america	27.1147	-82.4652	1	averaged	Ipomoea pes-caprae			1	WTB-F12		#N/A	16.1	6.4	3.8	2.7	0.8	1.7	0.7	0.2	0	0	0	0	0			1	0.1045	NA			1 1 1 1 1 1 1 0 0 0 0 0	1	1.57723	3.98037	7	0.1045	New World	Northern Subtropical	1.5	12.9	1.9
723		WTB		USA	north america	27.1244	-82.4714	1	averaged	Ipomoea pes-caprae			1	WTB-F13		#N/A	26.3	7.7	8.4	3.5	3	3	0.6	0.3	0	0	0	0	0			1	0.121	NA			1 1 1 1 1 1 1 0 0 0 0 0	1	1.62042	4.37403	7	0.121	New World	Northern Subtropical	3.6	19.6	3.3
724		WTB		USA	north america	27.1244	-82.4714	1	averaged	Ipomoea pes-caprae			1	WTB-F14		#N/A	7.9	3.2	1.8	1.4	0.3	0.8	0.4	0.1	0	0	0	0	0			1	0.1205	NA			1 1 1 1 1 1 1 0 0 0 0 0	1	1.56511	3.91677	7	0.1205	New World	Northern Subtropical	0.7	6.4	0.9
725		WTB		USA	north america	27.1002	-82.4607	1	averaged	Ipomoea pes-caprae			1	WTB-F15		#N/A	24.3	6.3	8.8	3.4	0.9	3.8	0.6	0.6	0	0	0	0	0			1	0.128	NA			1 1 1 1 1 1 1 0 0 0 0 0	1	1.5856	4.11558	7	0.128	New World	Northern Subtropical	1.5	18.5	4.4
726		WTB		USA	north america	27.0102	-82.4127	1	averaged	Ipomoea pes-caprae			1	WTB-F17		#N/A	10.5	3.8	2.3	1.8	0.5	1.9	0.3	0.1	0	0	0	0	0			1	0.1175	NA			1 1 1 1 1 1 1 0 0 0 0 0	1	1.59191	4.25139	7	0.1175	New World	Northern Subtropical	0.8	7.9	2
727		WTB		USA	north america	26.9631	-82.3856	1	averaged	Ipomoea pes-caprae			1	WTB-F19		#N/A	35.9	10.3	13.2	4.1	1.9	4.3	1.2	1.1	0	0	0	0	0			1	0.1255	NA			1 1 1 1 1 1 1 0 0 0 0 0	1	1.60069	4.04862	7	0.1255	New World	Northern Subtropical	3.1	27.6	5.4
728		WTB		USA	north america	27.9921	-82.8285	1	averaged	Ipomoea pes-caprae			1	WTB-F1a		#N/A	8.1	3.3	0.7	0.9	0.1	2.3	0.9	0.1	0	0	0	0	0			1	0.1105	NA			1 1 1 1 1 1 1 0 0 0 0 0	1	1.51917	3.76242	7	0.1105	New World	Northern Subtropical	1	4.9	2.4
729		WTB		USA	north america	27.9921	-82.8285	1	averaged	Ipomoea pes-caprae			1	WTB-F1b		#N/A	16.5	5.7	2.3	1	0.3	6.3	0.7	0.3	0	0	0	0	0			1	0.1265	NA			1 1 1 1 1 1 1 0 0 0 0 0	1	1.45641	3.48193	7	0.1265	New World	Northern Subtropical	1	9	6.6
730		WTB		USA	north america	27.8974	-82.8499	1	averaged	Ipomoea pes-caprae			1	WTB-F2		#N/A	6.1	1.9	1.2	1.5	0.2	0.9	0.4	0.1	0	0	0	0	0			1	0.1315	NA			1 1 1 1 1 1 1 0 0 0 0 0	1	1.65793	4.62019	7	0.1315	New World	Northern Subtropical	0.6	4.6	1
731		WTB		USA	north america	27.4641	-80.2893	1	averaged	Ipomoea pes-caprae			1	WTB-F20		#N/A	1.8	0.6	0.1	0.1	0	0.5	0.6	0	0	0	0	0	0			1	0.0835	NA			1 1 1 0 1 1 0 0 0 0 0 0	1	1.38927	3.64646	5	0.0835	New World	Northern Subtropical	0.6	0.8	0.5
732		WTB		USA	north america	27.4197	-80.2719	1	averaged	Ipomoea pes-caprae			1	WTB-F21a		#N/A	9.1	3.2	2.2	1.2	0.9	1	0.5	0.3	0	0	0	0	0			1	0.136	NA			1 1 1 1 1 1 1 0 0 0 0 0	1	1.70605	4.63257	7	0.136	New World	Northern Subtropical	1.4	6.6	1.3
733		WTB		USA	north america	27.4197	-80.2719	1	averaged	Ipomoea pes-caprae			1	WTB-F21b		#N/A	4.3	1.4	0.5	1	0.3	0.6	0.6	0.1	0	0	0	0	0			1	0.1255	NA			1 1 1 1 1 1 1 0 0 0 0 0	1	1.74407	5.02481	7	0.1255	New World	Northern Subtropical	0.9	2.9	0.7
734		WTB		USA	north america	27.3787	-80.2537	1	averaged	Ipomoea pes-caprae			1	WTB-F22a		#N/A	9.9	3.4	1.3	1.6	0.8	2	0.9	0.1	0	0	0	0	0			1	0.0735	NA			1 1 1 1 1 1 1 0 0 0 0 0	1	1.70495	4.79596	7	0.0735	New World	Northern Subtropical	1.7	6.3	2.1
735		WTB		USA	north america	27.3787	-80.2537	1	averaged	Ipomoea pes-caprae			1	WTB-F22b		#N/A	15	4.5	4.6	1	0.8	2.6	1.1	0.6	0	0	0	0	0			1	0.1165	NA			1 1 1 1 1 1 1 0 0 0 0 0	1	1.67574	4.49669	7	0.1165	New World	Northern Subtropical	1.9	10.1	3.2
736		WTB		USA	north america	27.2759	-80.2057	1	averaged	Ipomoea pes-caprae			1	WTB-F23		#N/A	3.7	1.8	0.4	0.8	0.3	0.3	0.2	0	0	0	0	0	0			1	0.0975	NA			1 1 1 1 1 1 0 0 0 0 0 0	1	1.47481	3.38967	6	0.0975	New World	Northern Subtropical	0.5	3	0.3
737		WTB		USA	north america	27.2543	-80.1957	1	averaged	Ipomoea pes-caprae			1	WTB-F24b		#N/A	10.4	3.4	2.4	2.1	0.7	1.2	0.5	0.2	0	0	0	0	0			1	0.1135	NA			1 1 1 1 1 1 1 0 0 0 0 0	1	1.67322	4.60334	7	0.1135	New World	Northern Subtropical	1.2	7.9	1.4
738		WTB		USA	north america	27.5387	-80.3166	1	averaged	Ipomoea pes-caprae			1	WTB-F25		#N/A	11.2	4.1	2.7	2	0.9	0.8	0.7	0.2	0	0	0	0	0			1	0.1505	NA			1 1 1 1 1 1 1 0 0 0 0 0	1	1.64342	4.32048	7	0.1505	New World	Northern Subtropical	1.6	8.8	1
739		WTB		USA	north america	27.738	-80.383	1	averaged	Ipomoea pes-caprae			1	WTB-F26a		#N/A	7.2	1.9	1.5	0.8	0.6	1.8	0.4	0.3	0	0	0	0	0			1	0.131	NA			1 1 1 1 1 1 1 0 0 0 0 0	1	1.75869	5.14879	7	0.131	New World	Northern Subtropical	1	4.2	2.1
740		WTB		USA	north america	27.738	-80.383	1	averaged	Ipomoea pes-caprae			1	WTB-F26b		#N/A	6.8	1.9	1.2	0.7	0.6	2.1	0.3	0.1	0	0	0	0	0			1	0.1075	NA			1 1 1 1 1 1 1 0 0 0 0 0	1	1.66359	4.57349	7	0.1075	New World	Northern Subtropical	0.9	3.8	2.2
741		WTB		USA	north america	27.8465	-80.4404	1	averaged	Ipomoea pes-caprae			1	WTB-F28		#N/A	6.7	1.4	1.1	0.5	0.6	2.4	0.5	0.3	0	0	0	0	0			1	0.1545	NA			1 1 1 1 1 1 1 0 0 0 0 0	1	1.72336	4.68016	7	0.1545	New World	Northern Subtropical	1.1	3	2.7
742		WTB		USA	north america	27.9012	-80.4698	1	averaged	Ipomoea pes-caprae			1	WTB-F29		#N/A	5.4	1.5	1	0.4	0.6	1.5	0.5	0.1	0	0	0	0	0			1	0.152	NA			1 1 1 1 1 1 1 0 0 0 0 0	1	1.72874	4.99363	7	0.152	New World	Northern Subtropical	1.1	2.9	1.6
743		WTB		USA	north america	27.8431	-82.8415	1	averaged	Ipomoea pes-caprae			1	WTB-F3		#N/A	11.7	2.5	2.2	0.6	1.5	3.6	0.8	0.7	0	0	0	0	0			1	0.1065	NA			1 1 1 1 1 1 1 0 0 0 0 0	1	1.76139	5.09572	7	0.1065	New World	Northern Subtropical	2.3	5.3	4.3
744		WTB		USA	north america	28.0237	-80.536	1	averaged	Ipomoea pes-caprae			1	WTB-F30		#N/A	12.1	2.3	1.5	0.6	3	4.1	0.4	0.2	0	0	0	0	0			1	0.144	NA			1 1 1 1 1 1 1 0 0 0 0 0	1	1.61636	4.31761	7	0.144	New World	Northern Subtropical	3.4	4.4	4.3
745		WTB		USA	north america	28.1938	-80.5937	1	averaged	Ipomoea pes-caprae			1	WTB-F31		#N/A	17.9	5.1	4.2	3.3	1.1	3	1.1	0.4	0	0	0	0	0			1	0.1275	NA			1 1 1 1 1 1 1 0 0 0 0 0	1	1.72475	5.00968	7	0.1275	New World	Northern Subtropical	2.2	12.6	3.4
746		WTB		USA	north america	28.2056	-80.5958	1	averaged	Ipomoea pes-caprae			1	WTB-F32		#N/A	10	2.7	2	0.8	0.9	2.9	0.6	0.3	0	0	0	0	0			1	0.1375	NA			1 1 1 1 1 1 1 0 0 0 0 0	1	1.7131	4.81667	7	0.1375	New World	Northern Subtropical	1.5	5.5	3.2
747		WTB		USA	north america	28.2339	-80.6001	1	averaged	Ipomoea pes-caprae			1	WTB-F33		#N/A	5	1.4	0.6	1.1	0.4	1	0.5	0.1	0	0	0	0	0			1	0.109	NA			1 1 1 1 1 1 1 0 0 0 0 0	1	1.76139	5.25455	7	0.109	New World	Northern Subtropical	0.9	3.1	1.1
748		WTB		USA	north america	28.336	-80.6068	1	averaged	Ipomoea pes-caprae			1	WTB-F34		#N/A	2.2	0.6	0.3	0.3	0.2	0.6	0.2	0.1	0	0	0	0	0			1	0.1395	NA			1 1 1 1 1 1 1 0 0 0 0 0	1	1.79352	5.34343	7	0.1395	New World	Northern Subtropical	0.4	1.2	0.7
749		WTB		USA	north america	27.8324	-82.8347	1	averaged	Ipomoea pes-caprae			1	WTB-F4		#N/A	15.2	3.4	3.2	0.9	0.9	5.3	1	0.6	0	0	0	0	0			1	0.102	NA			1 1 1 1 1 1 1 0 0 0 0 0	1	1.66735	4.42765	7	0.102	New World	Northern Subtropical	1.9	7.5	5.9
750		WTB		USA	north america	27.7913	-82.7905	1	averaged	Ipomoea pes-caprae			1	WTB-F5		#N/A	8.5	4.6	0.7	1.6	0.4	0.7	0.5	0	0	0	0	0	0			1	0.095	NA			1 1 1 1 1 1 0 0 0 0 0 0	1	1.36837	2.87734	6	0.095	New World	Northern Subtropical	0.9	6.9	0.7
751		WTB		USA	north america	27.2105	-82.5216	1	averaged	Ipomoea pes-caprae			1	WTB-F6		#N/A	11.7	4.4	3.1	2.1	0.8	0.7	0.4	0.1	0	0	0	0	0			1	0.116333	NA			1 1 1 1 1 1 1 0 0 0 0 0	1	1.5407	3.88005	7	0.116333	New World	Northern Subtropical	1.2	9.6	0.8
752		WTB		USA	north america	27.2656	-82.5521	1	averaged	Ipomoea pes-caprae			1	WTB-F7		#N/A	17.2	6.5	5.1	2.2	0.5	2.2	0.6	0.2	0	0	0	0	0			1	0.128	NA			1 1 1 1 1 1 1 0 0 0 0 0	1	1.52296	3.80825	7	0.128	New World	Northern Subtropical	1.1	13.8	2.4
753		WTB		USA	north america	27.2682	-82.5615	1	averaged	Ipomoea pes-caprae			1	WTB-F8		#N/A	3.4	1.5	0.3	0.5	0	0.5	0.8	0	0	0	0	0	0			1	0.096	NA			1 1 1 0 1 1 0 0 0 0 0 0	1	1.45445	3.72414	5	0.096	New World	Northern Subtropical	0.8	2.3	0.5
754		WTB		USA	north america	27.2682	-82.5615	1	averaged	Ipomoea pes-caprae			1	WTB-F9		#N/A	8.6	3.3	1.2	2.1	0.3	1.5	0.3	0	0	0	0	0	0			1	0.116	NA			1 1 1 1 1 1 0 0 0 0 0 0	1	1.51934	3.94836	6	0.116	New World	Northern Subtropical	0.6	6.6	1.5
651	iu mobot summer 2011	MBG	517	Seychelles	africa	-4.6741	55.481	NA		Ipomoea pes-caprae		Ipomoea pes-caprae subsp. Brasiliensis	1	2297076		1970	1.2	0.5	0	0.5	0	0.2	0	0	0	0	0	0	0			1	0.061	NA			1 0 1 0 1 0 0 0 0 0 0 0	1	1.02818	2.66667	3	0.061	Old World	Tropical	0	1	0.2
652	iu mobot summer 2011	MBG	560	Mascarene Islands	africa	-20.6807	56.6057	NA		Ipomoea pes-caprae		Ipomoea pes-caprae	1	2274437		1973	90.7	9.2	14.2	0	40.5	26.7	0	0	0	0	0	0	0			1	0.061	NA			1 1 0 1 1 0 0 0 0 0 0 0	1	1.2427	3.10991	4	0.061	Old World	Tropical	40.5	23.4	26.7
599	IU MG March 2011 (IPC & MOBOT1)	MBG	47220	Bahamas	caribbean	25.059	-77.3494	NA		Ipomoea pes-caprae		Ipomoea pes-caprae	1	47220		#N/A	3.6	0.7	0.5	0.4	0.5	1	0.3	0.2	0	0	0	0	0			1	0.114	NA			1 1 1 1 1 1 1 0 0 0 0 0	1	1.83438	5.68421	7	0.114	New World	Northern Subtropical	0.8	1.6	1.2
600	IU MG March 2011 (IPC & MOBOT1)	MBG	2838972	South Africa	africa	NA	NA	NA		Ipomoea pes-caprae		Ipomoea pes-caprae	1	2838972		#N/A	0.9	0	0	0	0.5	0.2	0.1	0	0	0	0	0	0			1	0.176	NA			0 0 0 1 1 1 0 0 0 0 0 0	1	0.900256	2.13333	3	0.176	Old World	NA	0.6	0	0.2
601	IU MG March 2011 (IPC & MOBOT1)	MBG	3134856	Colombia	south america	4.04992	-72.7544	NA		Ipomoea pes-caprae		Ipomoea pes-caprae	1	3134856		#N/A	0.2	0.1	0	0.2	0	0	0	0	0	0	0	0	0			1	0.072	NA			1 0 1 0 0 0 0 0 0 0 0 0	1	0.636514	1.8	2	0.072	New World	Tropical	0	0.3	0
602	IU MG March 2011 (IPC & MOBOT1)	MBG	3338239	Madagascar	africa	-19.2571	46.2632	NA		Ipomoea pes-caprae		Ipomoea pes-caprae	1	3338239		#N/A	0	0	0	0	0	0	0	0	0	0	0	0	0			1	0.017	NA			0 0 0 0 0 0 0 0 0 0 0 0	0	0	Inf	0	0.017	Old World	Tropical	0	0	0
603	IU MG March 2011 (IPC & MOBOT1)	MBG	4032570	NA	south america	NA	NA	NA		Ipomoea pes-caprae		Ipomoea pes-caprae	1	4032570		#N/A	0	0	0	0	0	0	0	0	0	0	0	0	0			1	0.051	NA			0 0 0 0 0 0 0 0 0 0 0 0	0	0	Inf	0	0.051	New World	NA	0	0	0
604	IU MG March 2011 (IPC & MOBOT1)	MBG	5403401	Puerto Rico	caribbean	18.2131	-66.4982	NA		Ipomoea pes-caprae		Ipomoea pes-caprae	1	5403401		#N/A	0.5	0.2	0	0.1	0	0	0.2	0	0	0	0	0	0			1	0.086	NA			1 0 1 0 0 1 0 0 0 0 0 0	1	1.05492	2.77778	3	0.086	New World	Tropical	0.2	0.3	0
605	IU MG March 2011 (IPC & MOBOT1)	MBG	5950139	NA	caribbean	NA	NA	NA		Ipomoea pes-caprae		Ipomoea pes-caprae	1	5950139		#N/A	6	2.1	1.9	0.7	0.5	0.3	0.4	0.2	0	0	0	0	0			1	0.09	NA			1 1 1 1 1 1 1 0 0 0 0 0	1	1.62276	4.1116	7	0.09	New World	NA	0.9	4.7	0.5
757	IU MG Big Survey March 2011 Final	MBG	35	Nigeria	africa	9.5006	7.8425	NA		Ipomoea pes-tigridis		Ipomoea pes-tigridis	1	3738644		1987	0	0	0	0	0	0	0	0	0	0	0	0	0			1	0.044	NA			0 0 0 0 0 0 0 0 0 0 0 0	0	0	Inf	0	0.044	Old World	Tropical	0	0	0
758	IU MG Big Survey March 2011 Final	MBG	36	Pakistan	asia	24.8661	67.0263	NA		Ipomoea pes-tigridis		Ipomoea pes-tigridis	1	4608689		1973	0	0	0	0	0	0	0	0	0	0	0	0	0			1	0.045	NA			0 0 0 0 0 0 0 0 0 0 0 0	0	0	Inf	0	0.045	Old World	Northern Subtropical	0	0	0
755	Dutch Herbarium Samples	WAG	32	Benin	africa	9.51904	2.29386	NA		Ipomoea pes-tigridis		Ipomoea pes-tigridis	1	124842		1999	0	0	0	0	0	0	0	0	0	0	0	0	0		0.016	2	0.015	NA			0 0 0 0 0 0 0 0 0 0 0 0	0	0	Inf	0	0.0075	Old World	Tropical	0	0	0
756	IU April 2010 (GRIN Seeds)	GRIN	34	NA	NA	NA	NA	NA		Ipomoea pes-tigridis		Ipomoea pes-tigridis	1	PI 549258		#N/A	0	0	0	0	0	0	0	0	0	0	0	0	0			2	0.03	1991			0 0 0 0 0 0 0 0 0 0 0 0	0	0	Inf	0	0.015	NA	NA	0	0	0
963	iu mobot summer 2011	MBG	19	Mexico	central america	16.8403	-91.1422	NA		Ipomoea peteri	Ipomoea tuxtlensis	Ipomoea tuxtlensis	1	5804963		2002	0	0	0	0	0	0	0	0	0	0	0	0	0		0.006	1	0.005	NA			0 0 0 0 0 0 0 0 0 0 0 0	0	0	Inf	0	0.005	New World	Tropical	0	0	0
765	MOBOT Restest & Others (IU MG 10 10 12)	MBG	4	Belize	central america	17.2082	-88.6899	NA		Ipomoea philomega		Ipomoea phyllomega	1	2184359		1973	0	0	0	0	0	0	0	0	0	0	0	0	0		0.013	1	0.01	NA			0 0 0 0 0 0 0 0 0 0 0 0	0	0	Inf	0	0.01	New World	Tropical	0	0	0
766	MOBOT Restest & Others (IU MG 10 10 12)	MBG	20	Costa Rica	central america	10.9275	-83.105	NA		Ipomoea philomega		Ipomoea phyllomega	1	6089311		2003	0	0	0	0	0	0	0	0	0	0	0	0	0		0.023	1	0.017	NA			0 0 0 0 0 0 0 0 0 0 0 0	0	0	Inf	0	0.017	New World	Tropical	0	0	0
760	iu mobot summer 2011	MBG	48	Costa Rica	central america	10.2	-83.8167	NA		Ipomoea philomega		Ipomoea phyllomega	1	4241361		1987	0	0	0	0	0	0	0	0	0	0	0	0	0		0.017	1	0.008	NA			0 0 0 0 0 0 0 0 0 0 0 0	0	0	Inf	0	0.008	New World	Tropical	0	0	0
762	iu mobot summer 2011	MBG	66	Nicaragua	central america	14.3167	-85.0667	NA		Ipomoea philomega		Ipomoea phyllomega	1	6011281		2005	0	0	0	0	0	0	0	0	0	0	0	0	0		0.019	1	0.014	NA			0 0 0 0 0 0 0 0 0 0 0 0	0	0	Inf	0	0.014	New World	Tropical	0	0	0
763	iu mobot summer 2011	MBG	296	Costa Rica	central america	8.7	-8.51667	NA		Ipomoea philomega		Ipomoea phyllomega	1	3230237		1984	136.3	73.6	43.2	0	0	1.1	0	0	0	18.4	0	0	0			1	0.021	NA			1 1 0 0 1 0 0 0 1 0 0 0	1	1.00615	2.43707	4	0.021	New World	Tropical	18.4	116.8	1.1
767	IU June 2013 Samples	WAG	17	Cameroon	africa	5.61226	12.6742	NA		Ipomoea pileata		Ipomoea pileata	1	274048		1964	0	0	0	0	0	0	0	0	0	0	0	0	0		0.015	2	0.013	NA			0 0 0 0 0 0 0 0 0 0 0 0	0	0	Inf	0	0.0065	Old World	Tropical	0	0	0
768	IU June 2013 Samples	WAG	18	Tanzania	africa	-6.64571	35.1342	NA		Ipomoea pileata		Ipomoea pileata	1	2346		1975	0	0	0	0	0	0	0	0	0	0	0	0	0		0.028	3	0.026	NA			0 0 0 0 0 0 0 0 0 0 0 0	0	0	Inf	0	0.00866667	Old World	Tropical	0	0	0
769	IU June 2013 Samples	WAG	19	Niger	africa	17.3139	8.89584	NA		Ipomoea pileata		Ipomoea pileata	1	326560		1989	0	0	0	0	0	0	0	0	0	0	0	0	0		0.053	2	0.046	NA			0 0 0 0 0 0 0 0 0 0 0 0	0	0	Inf	0	0.023	Old World	Tropical	0	0	0
770	IU June 2013 Samples	WAG	20	German East Africa	africa	-0.5859	34.8859	NA		Ipomoea pileata		Ipomoea pileata	1	51588		1915	0	0	0	0	0	0	0	0	0	0	0	0	0		0.024	2	0.021	NA			0 0 0 0 0 0 0 0 0 0 0 0	0	0	Inf	0	0.0105	Old World	Tropical	0	0	0
771	IU June 2013 Samples	WAG	21	Malawi	africa	-13.6039	34.2356	NA		Ipomoea pileata		Ipomoea pileata	1	6803		1973	0	0	0	0	0	0	0	0	0	0	0	0	0		0.045	5	0.039	NA			0 0 0 0 0 0 0 0 0 0 0 0	0	0	Inf	0	0.0078	Old World	Tropical	0	0	0
772	iu mobot summer 2011	MBG	330	Senegal	africa	14.4229	-14.6281	NA		Ipomoea pileata		Ipomoea pileata	1	2116673		1957	12	0	0	0	0	0.8	0	0	0	10	1.1	0	0			2	0.028	NA			0 0 0 0 1 0 0 0 1 1 0 0	1	0.547784	1.39038	3	0.014	Old World	Tropical	11.1	0	0.8
774	iu mobot summer 2011	MBG	110	Brazil	south america	-15.7898	-47.7963	NA		Ipomoea pinifolia		Ipomoea pinifolia	1	5982319		1966	0	0	0	0	0	0	0	0	0	0	0	0	0		0.027	2	0.16	NA			0 0 0 0 0 0 0 0 0 0 0 0	0	0	Inf	0	0.08	New World	Tropical	0	0	0
777	iu mobot summer 2011	MBG	23	Argentina	south america	-29.1829	-58.0666	NA		Ipomoea platensis		Ipomoea platensis	1	2347567		1975	0	0	0	0	0	0	0	0	0	0	0	0	0		0.023	2	0.01	NA			0 0 0 0 0 0 0 0 0 0 0 0	0	0	Inf	0	0.005	New World	Southern Subtropical	0	0	0
423	iu mobot summer 2011	MBG	197	Bolivia	south america	-16.5333	-68.0667	NA		Ipomoea plummerae	Ipomoea minuta	Ipomoea minuta	1	3673613		1988	0	0	0	0	0	0	0	0	0	0	0	0	0		0.02	1	0.017	NA			0 0 0 0 0 0 0 0 0 0 0 0	0	0	Inf	0	0.017	New World	Tropical	0	0	0
789	IU MG Big Survey March 2011 Final	MBG	37	Australia	australia	-17.1	145.433	NA		Ipomoea polpha		Ipomoea polpha	1	4033625		1977	0	0	0	0	0	0	0	0	0	0	0	0	0			1	0.099	NA			0 0 0 0 0 0 0 0 0 0 0 0	0	0	Inf	0	0.099	Old World	Tropical	0	0	0
150	iu mobot summer 2011	MBG	239	Eritrae	africa	15.3628	39.107	NA		Ipomoea polymorpha	Ipomoea commatophylla	Ipomoea commatophylla	1	1602155		1902	0	0	0	0	0	0	0	0	0	0	0	0	0		0.006	2	0.005	NA			0 0 0 0 0 0 0 0 0 0 0 0	0	0	Inf	0	0.0025	Old World	Tropical	0	0	0
793	iu mobot summer 2011	MBG	75	Tanzania	africa	-6.27455	34.9145	NA		Ipomoea polymorpha		Ipomoea polymorpha	1	3949869		1981	0	0	0	0	0	0	0	0	0	0	0	0	0		0.01	1	0.01	NA			0 0 0 0 0 0 0 0 0 0 0 0	0	0	Inf	0	0.01	Old World	Tropical	0	0	0
794	iu mobot summer 2011	MBG	81	Ethiopia	africa	8.62398	39.0834	NA		Ipomoea polymorpha		Ipomoea polymorpha	1	2574659		1976	0	0	0	0	0	0	0	0	0	0	0	0	0		0.017	2	0.017	NA			0 0 0 0 0 0 0 0 0 0 0 0	0	0	Inf	0	0.0085	Old World	Tropical	0	0	0
792	Dutch Herbarium Samples	WAG	36	Indonesia	asia	-7.04861	112.928	NA		Ipomoea polymorpha		Ipomoea polymorpha	1	12953		1915	0	0	0	0	0	0	0	0	0	0	0	0	0		0.019	2	0.016	NA			0 0 0 0 0 0 0 0 0 0 0 0	0	0	Inf	0	0.008	Old World	Tropical	0	0	0
795	WB 2014 Samples (Australian)	ANH	51	Australia	australia	-17.53	127.9	NA		Ipomoea polymorpha		Ipomoea polymorpha	1	CANB722005	352	#N/A	0	0	0	0	0	0	0	0	0	0	0	0	0		0.014	2	0.012	NA			0 0 0 0 0 0 0 0 0 0 0 0	0	0	Inf	0	0.006	Old World	Tropical	0	0	0
796	WB 2014 Samples (Australian)	ANH	52	Australia	australia	-15.71	128.71	NA		Ipomoea polymorpha		Ipomoea polymorpha	1	CANB293359	414	1979	0	0	0	0	0	0	0	0	0	0	0	0	0		0.011	3	0.011	NA			0 0 0 0 0 0 0 0 0 0 0 0	0	0	Inf	0	0.00366667	Old World	Tropical	0	0	0
797	WB 2014 Samples (Australian)	ANH	53	Australia	australia	-15.81	128.81	NA		Ipomoea polymorpha		Ipomoea polymorpha	1	CANB273953	2348	1978	0	0	0	0	0	0	0	0	0	0	0	0	0		0.012	3	0.012	NA			0 0 0 0 0 0 0 0 0 0 0 0	0	0	Inf	0	0.004	Old World	Tropical	0	0	0
798	WB 2014 Samples (Australian)	ANH	54	Australia	australia	-12.36	131.23	NA		Ipomoea polymorpha		Ipomoea polymorpha	1	CBA8307454	745	#N/A	0	0	0	0	0	0	0	0	0	0	0	0	0		0.011	3	0.011	NA			0 0 0 0 0 0 0 0 0 0 0 0	0	0	Inf	0	0.00366667	Old World	Tropical	0	0	0
799	WB 2014 Samples (Australian)	ANH	55	Australia	australia	-25	135.4	NA		Ipomoea polymorpha		Ipomoea polymorpha	1	CANB267389	1434	1977	0	0	0	0	0	0	0	0	0	0	0	0	0		0.018	2	0.016	NA			0 0 0 0 0 0 0 0 0 0 0 0	0	0	Inf	0	0.008	Old World	Southern Subtropical	0	0	0
800	iu mobot summer 2011	MBG	49	Nicaragua	central america	13.2333	-86.35	NA		Ipomoea populina		Ipomoea populina	1	3194475		1982	0	0	0	0	0	0	0	0	0	0	0	0	0		0.103	1	0.089	NA			0 0 0 0 0 0 0 0 0 0 0 0	0	0	Inf	0	0.089	New World	Tropical	0	0	0
801	iu mobot summer 2011	MBG	51	Nicaragua	central america	13.1167	-86.25	NA		Ipomoea populina		Ipomoea populina	1	3158492		1982	0	0	0	0	0	0	0	0	0	0	0	0	0		0.045	1	0.041	NA			0 0 0 0 0 0 0 0 0 0 0 0	0	0	Inf	0	0.041	New World	Tropical	0	0	0
1024	iu mobot summer 2011	MBG	24	Madagascar	africa	-22.2156	46.3596	NA		Ipomoea porphyrea	Turbina bracteata	Turbina bracteata	1	5157179		#N/A	43.5	12.4	1.1	0.2	0	2.6	0	0	0	27.2	0	0	0		0.086	1	0.083	NA			1 1 1 0 1 0 0 0 1 0 0 0	1	0.937491	2.09875	5	0.083	Old World	Tropical	27.2	13.7	2.6
802	iu mobot summer 2011	MBG	53	Nicaragua	central america	13.2333	-86.35	NA		Ipomoea praecana		Ipomoea praecana	1	3771204		1982	0	0	0	0	0	0	0	0	0	0	0	0	0		0.096	1	0.09	NA			0 0 0 0 0 0 0 0 0 0 0 0	0	0	Inf	0	0.09	New World	Tropical	0	0	0
803	iu mobot summer 2011	MBG	54	Honduras	central america	14.8233	-86.8791	NA		Ipomoea praecana		Ipomoea praecana	1	1294976		1945	0	0	0	0	0	0	0	0	0	0	0	0	0		0.073	1	0.066	NA			0 0 0 0 0 0 0 0 0 0 0 0	0	0	Inf	0	0.066	New World	Tropical	0	0	0
804	iu mobot summer 2011	MBG	55	Nicaragua	central america	13.1167	-86.3833	NA		Ipomoea praecana		Ipomoea praecana	1	3036013		1981	0	0	0	0	0	0	0	0	0	0	0	0	0		0.081	2	0.072	NA			0 0 0 0 0 0 0 0 0 0 0 0	0	0	Inf	0	0.036	New World	Tropical	0	0	0
805	iu mobot summer 2011	MBG	114	Nicaragua	central america	13.2333	-86.35	NA		Ipomoea praecana		Ipomoea praecana	1	4003923		1983	0	0	0	0	0	0	0	0	0	0	0	0	0		0.047	1	0.041	NA			0 0 0 0 0 0 0 0 0 0 0 0	0	0	Inf	0	0.041	New World	Tropical	0	0	0
806	MOBOT Restest & Others (IU MG 10 10 12)	MBG	32	NA	NA	NA	NA	NA		Ipomoea praematura		Ipomoea praematura	1	3647945		#N/A	0	0	0	0	0	0	0	0	0	0	0	0	0		0.013	1	0.01	NA			0 0 0 0 0 0 0 0 0 0 0 0	0	0	Inf	0	0.01	NA	NA	0	0	0
808	iu mobot summer 2011	MBG	112	Burundi	africa	-4.2	30	NA		Ipomoea prismatosyphon		Ipomoea prismatosyphon	1	2443438		1977	1.7	0	0	0	0	1.7	0	0	0	0	0	0	0		0.047	1	0.037	NA			0 0 0 0 1 0 0 0 0 0 0 0	1	0	1	1	0.037	Old World	Tropical	0	0	1.7
807	Dutch Herbarium Samples	WAG	37	Rwanda	africa	-2.05076	29.8641	NA		Ipomoea prismatosyphon		Ipomoea prismatosyphon	1	274041		1959	0	0	0	0	0	0	0	0	0	0	0	0	0		0.168	1	0.105	NA			0 0 0 0 0 0 0 0 0 0 0 0	0	0	Inf	0	0.105	Old World	Tropical	0	0	0
809	iu mobot summer 2011	MBG	124	USA	north america	28.3043	-115.588	NA		Ipomoea pubescens		Ipomoea pubescens	1	1801483		1897	0	0	0	0	0	0	0	0	0	0	0	0	0		0.083	1	0.077	NA			0 0 0 0 0 0 0 0 0 0 0 0	0	0	Inf	0	0.077	New World	Northern Subtropical	0	0	0
810	iu mobot summer 2011	MBG	125	Mexico	central america	24.026	-104.654	NA		Ipomoea pubescens		Ipomoea pubescens	1	1801543		1905	0	0	0	0	0	0	0	0	0	0	0	0	0		0.018	1	0.017	NA			0 0 0 0 0 0 0 0 0 0 0 0	0	0	Inf	0	0.017	New World	Northern Subtropical	0	0	0
819	iu mobot summer 2011	MBG	126	Honduras	central america	14.8233	-86.8791	NA		Ipomoea purpurea		Ipomoea purpurea	1	4002230		1979	0	0	0	0	0	0	0	0	0	0	0	0	0		0.029	1	0.023	NA			0 0 0 0 0 0 0 0 0 0 0 0	0	0	Inf	0	0.023	New World	Tropical	0	0	0
820	iu mobot summer 2011	MBG	127	Costa Rica	central america	9.52083	-83.6681	NA		Ipomoea purpurea		Ipomoea purpurea	1	5675425		1995	0	0	0	0	0	0	0	0	0	0	0	0	0		0.056	1	0.051	NA			0 0 0 0 0 0 0 0 0 0 0 0	0	0	Inf	0	0.051	New World	Tropical	0	0	0
815	IU April 2010 (GRIN Seeds)	GRIN	35	Turkey	asia	NA	NA	NA		Ipomoea purpurea		Ipomoea purpurea	1	PI 171664		#N/A	0	0	0	0	0	0	0	0	0	0	0	0	0			2	0.044	1948			0 0 0 0 0 0 0 0 0 0 0 0	0	0	Inf	0	0.022	Old World	NA	0	0	0
816	IU April 2010 (GRIN Seeds)	GRIN	36	Mexico	central america	27.3819	-108.843	NA		Ipomoea purpurea		Ipomoea purpurea	1	PI 319356		#N/A	0	0	0	0	0	0	0	0	0	0	0	0	0			2	0.033	1967			0 0 0 0 0 0 0 0 0 0 0 0	0	0	Inf	0	0.0165	New World	Northern Subtropical	0	0	0
817	IU April 2010 (GRIN Seeds)	GRIN	37	Papua New Guinea	asia	-6.14855	143.649	NA		Ipomoea purpurea		Ipomoea purpurea	1	PI 587178		#N/A	0	0	0	0	0	0	0	0	0	0	0	0	0			2	0.043	1995			0 0 0 0 0 0 0 0 0 0 0 0	0	0	Inf	0	0.0215	Old World	Tropical	0	0	0
829	MOBOT Restest & Others (IU MG 10 10 12)	MBG	45	Mexico	central america	16.8706	-99.8541	NA		Ipomoea quamoclit		Ipomoea quamoclit	1	1802009		1895	0	0	0	0	0	0	0	0	0	0	0	0	0		0.015	1	0.011	NA			0 0 0 0 0 0 0 0 0 0 0 0	0	0	Inf	0	0.011	New World	Tropical	0	0	0
823	iu mobot summer 2011	MBG	128	Nicaragua	central america	11.7333	-85.9667	NA		Ipomoea quamoclit		Ipomoea quamoclit	1	3315686		1981	0	0	0	0	0	0	0	0	0	0	0	0	0		0.023	2	0.02	NA			0 0 0 0 0 0 0 0 0 0 0 0	0	0	Inf	0	0.01	New World	Tropical	0	0	0
824	iu mobot summer 2011	MBG	219	China	asia	NA	NA	NA		Ipomoea quamoclit		Ipomoea quamoclit	1	1935		1992	0	0	0	0	0	0	0	0	0	0	0	0	0		0.006	1	0.006	NA			0 0 0 0 0 0 0 0 0 0 0 0	0	0	Inf	0	0.006	Old World	NA	0	0	0
821	IU April 2010 (GRIN Seeds)	GRIN	38	Mexico	central america	27.0564	-109.422	NA		Ipomoea quamoclit		Ipomoea quamoclit	1	PI 312201		#N/A	0	0	0	0	0	0	0	0	0	0	0	0	0			2	0.037	2004			0 0 0 0 0 0 0 0 0 0 0 0	0	0	Inf	0	0.0185	New World	Northern Subtropical	0	0	0
822	IU April 2010 (GRIN Seeds)	GRIN	40	Ecuador	south america	1.26912	-78.8386	NA		Ipomoea quamoclit		Ipomoea quamoclit	1	PI 355831		#N/A	0	0	0	0	0	0	0	0	0	0	0	0	0			2	0.025	1970			0 0 0 0 0 0 0 0 0 0 0 0	0	0	Inf	0	0.0125	New World	Tropical	0	0	0
825	iu mobot summer 2011	MBG	287	Mexico	central america	16.0532	-93.9813	NA		Ipomoea quamoclit		Ipomoea quamoclit	1	2293893		1971	0	0	0	0	0	0	0	0	0	0	0	0	0		0.01	1	0.01	NA			0 0 0 0 0 0 0 0 0 0 0 0	0	0	Inf	0	0.01	New World	Tropical	0	0	0
827	iu mobot summer 2011	MBG	289	Honduras	central america	14.8233	-86.8791	NA		Ipomoea quamoclit		Ipomoea quamoclit	1	5024770		1991	0	0	0	0	0	0	0	0	0	0	0	0	0		0.016	2	0.015	NA			0 0 0 0 0 0 0 0 0 0 0 0	0	0	Inf	0	0.0075	New World	Tropical	0	0	0
828	iu mobot summer 2011	MBG	290	Nicaragua	central america	12.9725	-85.0095	NA		Ipomoea quamoclit		Ipomoea quamoclit	1	3775070		1982	0	0	0	0	0	0	0	0	0	0	0	0	0		0.011	1	0.01	NA			0 0 0 0 0 0 0 0 0 0 0 0	0	0	Inf	0	0.01	New World	Tropical	0	0	0
830	WB 2014 Samples (Australian)	ANH	56	Australia	australia	-22.95	136.13	NA		Ipomoea racemigera		Ipomoea racemigera	1	CANB234022	2504	1972	0	0	0	0	0	0	0	0	0	0	0	0	0		0.025	1	0.023	NA			0 0 0 0 0 0 0 0 0 0 0 0	0	0	Inf	0	0.023	Old World	Tropical	0	0	0
831	WB 2014 Samples (Australian)	ANH	57	Australia	australia	-23.6	146.05	NA		Ipomoea racemigera		Ipomoea racemigera	1	CBA8313345	6131	#N/A	0	0	0	0	0	0	0	0	0	0	0	0	0		0.015	2	0.12	NA			0 0 0 0 0 0 0 0 0 0 0 0	0	0	Inf	0	0.06	Old World	Southern Subtropical	0	0	0
832	WB 2014 Samples (Australian)	ANH	58	Australia	australia	-23.48	133.51	NA		Ipomoea racemigera		Ipomoea racemigera	1	CANB301720	2357	1974	0	0	0	0	0	0	0	0	0	0	0	0	0		0.018	1	0.013	NA			0 0 0 0 0 0 0 0 0 0 0 0	0	0	Inf	0	0.013	Old World	Tropical	0	0	0
1029	iu mobot summer 2011	MBG	63	Dominican Republic	caribbean	19.2167	-71.6167	NA		Ipomoea racemosa	Turbina racemosa	Turbina racemosa	1	4065379		1984	22.3	0	0	11.4	1.5	0.6	0	0	0	8.8	0	0	0		0.079	1	0.071	NA			0 0 1 1 1 0 0 0 1 0 0 0	1	0.98877	2.36793	4	0.071	New World	Tropical	10.3	11.4	0.6
1030	iu mobot summer 2011	MBG	64	Cuba	caribbean	21.9646	-78.8217	NA		Ipomoea racemosa	Turbina racemosa	Turbina racemosa	1	1801792		#N/A	2114.3	7.1	0	1232.2	6.3	32.3	0	0	0	836.4	0	0	0		0.081	1	0.072	NA			1 0 1 1 1 0 0 0 1 0 0 0	1	0.781862	2.01453	5	0.072	New World	Tropical	842.7	1239.3	32.3
834	iu mobot summer 2011	MBG	108	Peru	south america	-2.88401	-73.506	NA		Ipomoea ramosissima		Ipomoea ramosissima	1	5980365		1996	0	0	0	0	0	0	0	0	0	0	0	0	0		0.024	1	0.021	NA			0 0 0 0 0 0 0 0 0 0 0 0	0	0	Inf	0	0.021	New World	Tropical	0	0	0
835	iu mobot summer 2011	MBG	117	Nicaragua	central america	12.2333	85.55	NA		Ipomoea ramosissima		Ipomoea ramosissima	1	4005290		1980	0	0	0	0	0	0	0	0	0	0	0	0	0		0.018	4	0.014	NA			0 0 0 0 0 0 0 0 0 0 0 0	0	0	Inf	0	0.0035	New World	Tropical	0	0	0
836	iu mobot summer 2011	MBG	129	Honduras	central america	14.8233	-86.8791	NA		Ipomoea ramosissima		Ipomoea ramosissima	1	4007328		1955	0	0	0	0	0	0	0	0	0	0	0	0	0		0.015	3	0.014	NA			0 0 0 0 0 0 0 0 0 0 0 0	0	0	Inf	0	0.00466667	New World	Tropical	0	0	0
837	iu mobot summer 2011	MBG	130	Nicaragua	central america	12.2333	-85.2667	NA		Ipomoea ramosissima		Ipomoea ramosissima	1	4003696		1982	0	0	0	0	0	0	0	0	0	0	0	0	0		0.023	3	0.021	NA			0 0 0 0 0 0 0 0 0 0 0 0	0	0	Inf	0	0.007	New World	Tropical	0	0	0
833	Dutch Herbarium Samples	WAG	39	Brazil	africa	-8.51276	-55.1141	NA		Ipomoea ramosissima		Ipomoea ramosissima	1	14507		1966	0	0	0	0	0	0	0	0	0	0	0	0	0		0.015	1	0.014	NA			0 0 0 0 0 0 0 0 0 0 0 0	0	0	Inf	0	0.014	Old World	Tropical	0	0	0
838	Dutch Herbarium Samples	WAG	40	Malawi	africa	-13.6039	34.2356	NA		Ipomoea recta		Ipomoea recta	1	10908		1976	0	0	0	0	0	0	0	0	0	0	0	0	0		0.009	2	0.008	NA			0 0 0 0 0 0 0 0 0 0 0 0	0	0	Inf	0	0.004	Old World	Tropical	0	0	0
839	Dutch Herbarium Samples	WAG	41	Malawi	africa	-13.6039	34.2356	NA		Ipomoea recta		Ipomoea recta	1	10740		1976	0	0	0	0	0	0	0	0	0	0	0	0	0		0.011	2	0.01	NA			0 0 0 0 0 0 0 0 0 0 0 0	0	0	Inf	0	0.005	Old World	Tropical	0	0	0
840	iu mobot summer 2011	MBG	109	Venezuela	south america	7.93336	-72.0637	NA		Ipomoea regnellii		Ipomoea regnellii	1	2924202		1981	0	0	0	0	0	0	0	0	0	0	0	0	0		0.038	1	0.031	NA			0 0 0 0 0 0 0 0 0 0 0 0	0	0	Inf	0	0.031	New World	Tropical	0	0	0
841	iu mobot summer 2011	MBG	206	Guadeloupe	caribbean	16.2344	-61.5812	NA		Ipomoea repanda		Ipomoea repanda	1	2038045		1892	0	0	0	0	0	0	0	0	0	0	0	0	0		0.008	1	0.008	NA			0 0 0 0 0 0 0 0 0 0 0 0	0	0	Inf	0	0.008	New World	Tropical	0	0	0
842	iu mobot summer 2011	MBG	212	China	asia	23.1773	113.295	NA		Merremia hirta	Ipomoea reptans	Ipomoea reptans	1	841554		1918	0	0	0	0	0	0	0	0	0	0	0	0	0		0.039	1	0.036	NA			0 0 0 0 0 0 0 0 0 0 0 0	0	0	Inf	0	0.036	Old World	Tropical	0	0	0
373	iu mobot summer 2011	MBG	554	Philippines	asia	14.1707	121.252	NA		Ipomoea rubens	Ipomoea lilacina	Ipomoea lilacina	1	836558		1914	0	0	0	0	0	0	0	0	0	0	0	0	0			1	0.023	NA			0 0 0 0 0 0 0 0 0 0 0 0	0	0	Inf	0	0.023	Old World	Tropical	0	0	0
843	Dutch Herbarium Samples	WAG	42	Congo	africa	-0.838675	15.2669	NA		Ipomoea rubens		Ipomoea rubens	1	257125		1970	0	0	0	0	0	0	0	0	0	0	0	0	0		0.033	1	0.031	NA			0 0 0 0 0 0 0 0 0 0 0 0	0	0	Inf	0	0.031	Old World	Tropical	0	0	0
844	iu mobot summer 2011	MBG	363	Democratic Republic of the Congo (formerly Zaire)	africa	0.337506	29.7482	NA		Ipomoea rubens		Ipomoea rubens	1	4395856		1952	0	0	0	0	0	0	0	0	0	0	0	0	0			1	0.01	NA			0 0 0 0 0 0 0 0 0 0 0 0	0	0	Inf	0	0.01	Old World	Tropical	0	0	0
845	iu mobot summer 2011	MBG	537	Uganda	africa	0.25	32.4	NA		Ipomoea rubens		Ipomoea rubens	1	5016643		1994	0	0	0	0	0	0	0	0	0	0	0	0	0			1	0.014	NA			0 0 0 0 0 0 0 0 0 0 0 0	0	0	Inf	0	0.014	Old World	Tropical	0	0	0
846	iu mobot summer 2011	MBG	538	Senegal	africa	14.4229	-14.6281	NA		Ipomoea rubens		Ipomoea rubens	1	2113470		1962	0	0	0	0	0	0	0	0	0	0	0	0	0			1	0.047	NA			0 0 0 0 0 0 0 0 0 0 0 0	0	0	Inf	0	0.047	Old World	Tropical	0	0	0
847	iu mobot summer 2011	MBG	539	Democratic Republic of the Congo (formerly Zaire)	africa	26.509	-8.64731	NA		Ipomoea rubens		Ipomoea rubens	1	4396773		1947	0	0	0	0	0	0	0	0	0	0	0	0	0			1	0.018	NA			0 0 0 0 0 0 0 0 0 0 0 0	0	0	Inf	0	0.018	Old World	Northern Subtropical	0	0	0
848	iu mobot summer 2011	MBG	106	Argentina	south america	-24.1869	-65.3022	NA		Ipomoea rubriflora		Ipomoea rubriflora	1	961980		1929	0	0	0	0	0	0	0	0	0	0	0	0	0		0.012	1	0.009	NA			0 0 0 0 0 0 0 0 0 0 0 0	0	0	Inf	0	0.009	New World	Southern Subtropical	0	0	0
853	iu mobot summer 2011	MBG	3	USA	north america	28.6091	-80.8132	NA		Ipomoea sagittata		Ipomoea sagittata	1	1798249		1965	0	0	0	0	0	0	0	0	0	0	0	0	0		0.039	1	0.037	NA			0 0 0 0 0 0 0 0 0 0 0 0	0	0	Inf	0	0.037	New World	Northern Subtropical	0	0	0
849	IU MG Big Survey March 2011 Final	MBG	39	NA	NA	NA	NA	NA		Ipomoea sagittata		Ipomoea sagittata	1	1274458		#N/A	0	0	0	0	0	0	0	0	0	0	0	0	0			1	0.052	NA			0 0 0 0 0 0 0 0 0 0 0 0	0	0	Inf	0	0.052	NA	NA	0	0	0
850	IU MG Big Survey March 2011 Final	MBG	40	NA	NA	NA	NA	NA		Ipomoea sagittata		Ipomoea sagittata	1	1795249		#N/A	0	0	0	0	0	0	0	0	0	0	0	0	0			1	0.068	NA			0 0 0 0 0 0 0 0 0 0 0 0	0	0	Inf	0	0.068	NA	NA	0	0	0
851	IU MG Big Survey March 2011 Final	MBG	41	USA	north america	30.3887	-88.7923	NA		Ipomoea sagittata		Ipomoea sagittata	1	5403338		1891	0	0	0	0	0	0	0	0	0	0	0	0	0			1	0.047	NA			0 0 0 0 0 0 0 0 0 0 0 0	0	0	Inf	0	0.047	New World	Northern Subtropical	0	0	0
864	iu mobot summer 2011	MBG	131	Kenya	africa	-1.91304	40.1175	NA		Ipomoea sagittifolia	Ipomoea sepiaria	Ipomoea sepiaria	1	5673713		1990	0	0	0	0	0	0	0	0	0	0	0	0	0		0.031	1	0.027	NA			0 0 0 0 0 0 0 0 0 0 0 0	0	0	Inf	0	0.027	Old World	Tropical	0	0	0
400	IU June 2013 Samples	WAG	7	Benin	africa	9.51904	2.29386	NA		Ipomoea sagittifolia	Ipomoea marginata	Ipomoea marginata	1	129867		1999	0	0	0	0	0	0	0	0	0	0	0	0	0		0.025	2	0.021	NA			0 0 0 0 0 0 0 0 0 0 0 0	0	0	Inf	0	0.0105	Old World	Tropical	0	0	0
401	IU June 2013 Samples	WAG	8	Benin	africa	9.51904	2.29386	NA		Ipomoea sagittifolia	Ipomoea marginata	Ipomoea marginata	1	124904		1999	0	0	0	0	0	0	0	0	0	0	0	0	0		0.037	3	0.03	NA			0 0 0 0 0 0 0 0 0 0 0 0	0	0	Inf	0	0.01	Old World	Tropical	0	0	0
417	IU June 2013 Samples	WAG	9	Indonesia	asia	-7.64952	110.688	NA		Ipomoea sagittifolia	Ipomoea maxima	Ipomoea maxima	1	721		1925	0	0	0	0	0	0	0	0	0	0	0	0	0		0.035	4	0.032	NA			0 0 0 0 0 0 0 0 0 0 0 0	0	0	Inf	0	0.008	Old World	Tropical	0	0	0
418	IU June 2013 Samples	WAG	10	Indonesia	asia	-7.64952	110.688	NA		Ipomoea sagittifolia	Ipomoea maxima	Ipomoea maxima	1	63		1940	0	0	0	0	0	0	0	0	0	0	0	0	0		0.019	2	0.017	NA			0 0 0 0 0 0 0 0 0 0 0 0	0	0	Inf	0	0.0085	Old World	Tropical	0	0	0
419	IU June 2013 Samples	WAG	11	Indonesia	asia	-7.64952	110.688	NA		Ipomoea sagittifolia	Ipomoea maxima	Ipomoea maxima	1	592		1923	0	0	0	0	0	0	0	0	0	0	0	0	0		0.029	3	0.025	NA			0 0 0 0 0 0 0 0 0 0 0 0	0	0	Inf	0	0.00833333	Old World	Tropical	0	0	0
854	IU MG Big Survey March 2011 Final	MBG	38	NA	NA	NA	NA	NA		Ipomoea saintronanensis		Ipomoea saintronanensis	1	4039781		#N/A	0	0	0	0	0	0	0	0	0	0	0	0	0			1	0.156	NA			0 0 0 0 0 0 0 0 0 0 0 0	0	0	Inf	0	0.156	NA	NA	0	0	0
855	iu mobot summer 2011	MBG	322	El Salvador	central america	13.8167	-89.9333	NA		Ipomoea santillanii		Ipomoea santillanii	1	4654154		1994	0	0	0	0	0	0	0	0	0	0	0	0	0			1	0.182	NA			0 0 0 0 0 0 0 0 0 0 0 0	0	0	Inf	0	0.182	New World	Tropical	0	0	0
857	iu mobot summer 2011	MBG	107	Brazil	south america	-14.1848	-53.7151	NA		Ipomoea saopaulista		Ipomoea saopaulista	1	2715014		1966	0	0	0	0	0	0	0	0	0	0	0	0	0		0.01	2	0.008	NA			0 0 0 0 0 0 0 0 0 0 0 0	0	0	Inf	0	0.004	New World	Tropical	0	0	0
856	Dutch Herbarium Samples	WAG	43	Brazil	africa	-8.51276	-55.1141	NA		Ipomoea saopaulista		Ipomoea saopaulista	1	16336		1966	0	0	0	0	0	0	0	0	0	0	0	0	0		0.01	2	0.009	NA			0 0 0 0 0 0 0 0 0 0 0 0	0	0	Inf	0	0.0045	Old World	Tropical	0	0	0
860	MOBOT Restest & Others (IU MG 10 10 12)	MBG	10	Venezuela	south america	8.94689	-67.4476	NA		Ipomoea schomburgkii		Ipomoea schomburgkii	1	4361644		1981	0	0	0	0	0	0	0	0	0	0	0	0	0		0.021	1	0.017	NA			0 0 0 0 0 0 0 0 0 0 0 0	0	0	Inf	0	0.017	New World	Tropical	0	0	0
861	MOBOT Restest & Others (IU MG 10 10 12)	MBG	38	NA	NA	NA	NA	NA		Ipomoea schomburgkii		Ipomoea schomburgkii	1	2672140		#N/A	0	0	0	0	0	0	0	0	0	0	0	0	0		0.023	1	0.018	NA			0 0 0 0 0 0 0 0 0 0 0 0	0	0	Inf	0	0.018	NA	NA	0	0	0
863	IU MG Big Survey March 2011 Final	MBG	59	Belize	central america	17.2082	-88.6899	NA		Ipomoea sepacuitensis		Ipomoea sepacuitensis	1	5650815		1998	0	0	0	0	0	0	0	0	0	0	0	0	0			1	0.178	NA			0 0 0 0 0 0 0 0 0 0 0 0	0	0	Inf	0	0.178	New World	Tropical	0	0	0
406	iu mobot summer 2011	MBG	199	Brazil	south america	-7.18611	-37.4314	NA		Ipomoea sericosepala	Ipomoea martii	Ipomoea martii	1	4930425		1998	0.1	0	0	0.1	0	0	0	0	0	0	0	0	0		0.097	1	0.078	NA			0 0 1 0 0 0 0 0 0 0 0 0	1	0	1	1	0.078	New World	Tropical	0	0.1	0
407	iu mobot summer 2011	MBG	200	Argentina	south america	-23.1388	-64.3188	NA		Ipomoea sericosepala	Ipomoea martii	Ipomoea martii	1	5980401		1999	44.9	29.2	1.6	6.1	8	0	0	0	0	0	0	0	0		0.018	1	0.018	NA			1 1 1 1 0 0 0 0 0 0 0 0	1	0.977181	2.10789	4	0.018	New World	Tropical	8	36.9	0
1025	IU MG Big Survey March 2011 Final	MBG	84	Brazil	south america	0.077396	-51.0831	NA		Ipomoea sericosepala	Turbina cordata	Turbina cordata	1	5953365		1979	119.8	0	0.1	0.7	8.4	7.3	0	0	0	10.2	93.1	0	0			1	0.037	NA			0 1 1 1 1 0 0 0 1 1 0 0	1	0.798494	1.61331	6	0.037	New World	Tropical	111.7	0.8	7.3
868	iu mobot summer 2011	MBG	248	Senegal	africa	14.4229	-14.6281	NA		Ipomoea setifera		Ipomoea setifera	1	2113472		1959	3.7	0	0	0	0	3.7	0	0	0	0	0	0	0		0.016	2	0.013	NA			0 0 0 0 1 0 0 0 0 0 0 0	1	0	1	1	0.0065	Old World	Tropical	0	0	3.7
866	Dutch Herbarium Samples	WAG	44	Brazil	africa	-8.51276	-55.1141	NA		Ipomoea setifera		Ipomoea setifera	1	16080		1966	0	0	0	0	0	0	0	0	0	0	0	0	0		0.03	1	0.029	NA			0 0 0 0 0 0 0 0 0 0 0 0	0	0	Inf	0	0.029	Old World	Tropical	0	0	0
867	Dutch Herbarium Samples	WAG	45	Cote d' Ivoire	africa	7.57662	-5.43129	NA		Ipomoea setifera		Ipomoea setifera	1	273992		1958	23.1	4	5.2	10.3	3.6	0	0	0	0	0	0	0	0		0.027	1	0.025	NA			1 1 1 1 0 0 0 0 0 0 0 0	1	1.28916	3.29206	4	0.025	Old World	Tropical	3.6	19.5	0
869	iu mobot summer 2011	MBG	534	Senegal	africa	14.4229	-14.6281	NA		Ipomoea setifera		Ipomoea setifera	1	2116489		1960	147.4	30	34.7	0	3.3	79.4	0	0	0	0	0	0	0			1	0.041	NA			1 1 0 1 1 0 0 0 0 0 0 0	1	1.08282	2.58058	4	0.041	Old World	Tropical	3.3	64.7	79.4
870	iu mobot summer 2011	MBG	536	Senegal	africa	14.4229	-14.6281	NA		Ipomoea setifera		Ipomoea setifera	1	2116485		1960	97	27.3	25.6	0	6.8	37.4	0	0	0	0	0	0	0			1	0.052	NA			1 1 0 1 1 0 0 0 0 0 0 0	1	1.2619	3.31327	4	0.052	Old World	Tropical	6.8	52.9	37.4
875	MOBOT Restest & Others (IU MG 10 10 12)	MBG	11	Mexico	central america	21.2591	-98.7861	NA		Ipomoea setosa		Ipomoea setosa	1	1136745		1937	0	0	0	0	0	0	0	0	0	0	0	0	0		0.132	1	0.104	NA			0 0 0 0 0 0 0 0 0 0 0 0	0	0	Inf	0	0.104	New World	Tropical	0	0	0
871	iu mobot summer 2011	MBG	132	Ghana	africa	8.01261	-1.29438	NA		Ipomoea setosa		Ipomoea setosa	1	2446492		1976	0	0	0	0	0	0	0	0	0	0	0	0	0		0.059	1	0.055	NA			0 0 0 0 0 0 0 0 0 0 0 0	0	0	Inf	0	0.055	Old World	Tropical	0	0	0
873	iu mobot summer 2011	MBG	165	Honduras	central america	14.8233	-86.8791	NA		Ipomoea setosa		Ipomoea setosa	1	4004820		1981	0	0	0	0	0	0	0	0	0	0	0	0	0		0.08	1	0.072	NA			0 0 0 0 0 0 0 0 0 0 0 0	0	0	Inf	0	0.072	New World	Tropical	0	0	0
874	iu mobot summer 2011	MBG	166	Costa Rica	central america	11.1333	-85.6167	NA		Ipomoea setosa		Ipomoea setosa	1	2792103		1978	0	0	0	0	0	0	0	0	0	0	0	0	0		0.087	1	0.085	NA			0 0 0 0 0 0 0 0 0 0 0 0	0	0	Inf	0	0.085	New World	Tropical	0	0	0
876	Dutch Herbarium Samples	WAG	46	Malawi	africa	-13.6039	34.2356	NA		Ipomoea shirambensis		Ipomoea shirambensis	1	13092		1977	0	0	0	0	0	0	0	0	0	0	0	0	0		0.027	1	0.02	NA			0 0 0 0 0 0 0 0 0 0 0 0	0	0	Inf	0	0.02	Old World	Tropical	0	0	0
877	Dutch Herbarium Samples	WAG	47	Mozambique	africa	-17.4371	35.1318	NA		Ipomoea shirambensis		Ipomoea shirambensis	1	7774		1981	0	0	0	0	0	0	0	0	0	0	0	0	0		0.038	1	0.027	NA			0 0 0 0 0 0 0 0 0 0 0 0	0	0	Inf	0	0.027	Old World	Tropical	0	0	0
878	Dutch Herbarium Samples	WAG	48	Tanzania	africa	-6.64571	35.1342	NA		Ipomoea shirambensis		Ipomoea shirambensis	1	7003		1964	0	0	0	0	0	0	0	0	0	0	0	0	0		0.024	1	0.016	NA			0 0 0 0 0 0 0 0 0 0 0 0	0	0	Inf	0	0.016	Old World	Tropical	0	0	0
879	iu mobot summer 2011	MBG	535	Malawi	africa	-13.4948	34.2905	NA		Ipomoea shirambensis		Ipomoea shirambensis	1	3260513		1977	0	0	0	0	0	0	0	0	0	0	0	0	0			1	0.011	NA			0 0 0 0 0 0 0 0 0 0 0 0	0	0	Inf	0	0.011	Old World	Tropical	0	0	0
880	iu mobot summer 2011	MBG	133	Tanzania	africa	-8.31583	38.9608	NA		Ipomoea shupangensis		Ipomoea shupangensis	1	5710285		1997	0	0	0	0	0	0	0	0	0	0	0	0	0		0.039	1	0.035	NA			0 0 0 0 0 0 0 0 0 0 0 0	0	0	Inf	0	0.035	Old World	Tropical	0	0	0
883	MOBOT Restest & Others (IU MG 10 10 12)	MBG	6	Madagascar	africa	-12.9144	49.1072	NA		Ipomoea simonsiana		Ipomoea simonsiana	1	6144666		2007	0	0	0	0	0	0	0	0	0	0	0	0	0		0.019	2	0.014	NA			0 0 0 0 0 0 0 0 0 0 0 0	0	0	Inf	0	0.007	Old World	Tropical	0	0	0
881	Dutch Herbarium Samples	WAG	49	Mozambique	africa	-17.4371	35.1318	NA		Ipomoea simonsiana		Ipomoea Simonsiana	1	18718		1971	0	0	0	0	0	0	0	0	0	0	0	0	0		0.018	2	0.017	NA			0 0 0 0 0 0 0 0 0 0 0 0	0	0	Inf	0	0.0085	Old World	Tropical	0	0	0
893	iu mobot summer 2011	MBG	113	Ethiopia	africa	8.62398	39.0834	NA		Ipomoea spathulata		Ipomoea spathulata	1	2420020		1967	0	0	0	0	0	0	0	0	0	0	0	0	0		0.036	1	0.031	NA			0 0 0 0 0 0 0 0 0 0 0 0	0	0	Inf	0	0.031	Old World	Tropical	0	0	0
894	iu mobot summer 2011	MBG	134	Kenya	africa	1.83333	36.8167	NA		Ipomoea spathulata		Ipomoea spathulata	1	2839266		1979	67.3	0	0	0	0	5	0	0	0	62.2	0	0	0		0.053	1	0.047	NA			0 0 0 0 1 0 0 0 1 0 0 0	1	0.264886	1.15974	2	0.047	Old World	Tropical	62.2	0	5
965	iu mobot summer 2011	MBG	372	Costa Rica	central america	10.9275	-83.105	NA		Ipomoea splendor-sylvae	Ipomoea umbraticola	Ipomoea umbraticola	1	2430078		1976	0	0	0	0	0	0	0	0	0	0	0	0	0			2	0.029	NA			0 0 0 0 0 0 0 0 0 0 0 0	0	0	Inf	0	0.0145	New World	Tropical	0	0	0
896	iu mobot summer 2011	MBG	1	Nicaragua	central america	13.4589	-86.5967	NA		Ipomoea splendor-sylvae		Ipomoea splendor-sylvae	1	5940114		2005	0	0	0	0	0	0	0	0	0	0	0	0	0		0.013	2	0.013	NA			0 0 0 0 0 0 0 0 0 0 0 0	0	0	Inf	0	0.0065	New World	Tropical	0	0	0
897	iu mobot summer 2011	MBG	4	Nicaragua	central america	11.9774	-86.0918	NA		Ipomoea splendor-sylvae		Ipomoea splendor-sylvae	1	2712186		1977	0	0	0	0	0	0	0	0	0	0	0	0	0		0.014	2	0.012	NA			0 0 0 0 0 0 0 0 0 0 0 0	0	0	Inf	0	0.006	New World	Tropical	0	0	0
898	iu mobot summer 2011	MBG	5	Nicaragua	central america	11.9	-86.05	NA		Ipomoea splendor-sylvae		Ipomoea splendor-sylvae	1	2883554		1980	0	0	0	0	0	0	0	0	0	0	0	0	0		0.011	2	0.004	NA			0 0 0 0 0 0 0 0 0 0 0 0	0	0	Inf	0	0.002	New World	Tropical	0	0	0
899	iu mobot summer 2011	MBG	217	India	asia	25.1944	75.8521	NA		Ipomoea squamisepala		Ipomoea angulata	1	2779407		1968	0	0	0	0	0	0	0	0	0	0	0	0	0		0.015	2	0.015	NA			0 0 0 0 0 0 0 0 0 0 0 0	0	0	Inf	0	0.0075	Old World	Northern Subtropical	0	0	0
900	iu mobot summer 2011	MBG	6	El Salvador	central america	13.8678	-88.8511	NA		Ipomoea squamosa		Ipomoea squamosa	1	4922963		1998	0	0	0	0	0	0	0	0	0	0	0	0	0		0.023	1	0.015	NA			0 0 0 0 0 0 0 0 0 0 0 0	0	0	Inf	0	0.015	New World	Tropical	0	0	0
901	iu mobot summer 2011	MBG	7	Nicaragua	central america	11.0664	-84.3489	NA		Ipomoea squamosa		Ipomoea squamosa	1	5940432		2005	0	0	0	0	0	0	0	0	0	0	0	0	0		0.039	1	0.03	NA			0 0 0 0 0 0 0 0 0 0 0 0	0	0	Inf	0	0.03	New World	Tropical	0	0	0
902	iu mobot summer 2011	MBG	8	Nicaragua	central america	12.6667	-85.7167	NA		Ipomoea squamosa		Ipomoea squamosa	1	4005259		1979	0	0	0	0	0	0	0	0	0	0	0	0	0		0.02	1	0.015	NA			0 0 0 0 0 0 0 0 0 0 0 0	0	0	Inf	0	0.015	New World	Tropical	0	0	0
903	iu mobot summer 2011	MBG	304	Belize	central america	17.2082	-88.6899	NA		Ipomoea squamosa		Ipomoea squamosa	1	1881634		1967	0	0	0	0	0	0	0	0	0	0	0	0	0			1	0.036	NA			0 0 0 0 0 0 0 0 0 0 0 0	0	0	Inf	0	0.036	New World	Tropical	0	0	0
905	IU MG Big Survey March 2011 Final	REM	87	Mexico	central america	19.0569	-98	NA		Ipomoea stans		Ipomoea stans	1	REM 230		#N/A	26	0	0	2	21.1	0.6	0	0	0	0	2.3	0	0			1	0.065	NA			0 0 1 1 1 0 0 0 0 1 0 0	1	0.668283	1.48617	4	0.065	New World	Tropical	23.4	2	0.6
907		MBG		Mexico	central america	18.8074	-97.3876	NA	averaged	Ipomoea stans			1	2989661		1979	21.3	0	0	1	18.6	0.6	0	0	0	0	1.1	0	0			1	0.029	NA			0 0 1 1 1 0 0 0 0 1 0 0	1	0.515554	1.30172	4	0.029	New World	Tropical	19.7	1	0.6
908	iu mobot summer 2011	MBG	10	Mexico	central america	19.5802	-88.0443	NA		Ipomoea steeri		Ipomoea steeri	1	4007520		1980	0	0	0	0	0	0	0	0	0	0	0	0	0		0.046	1	0.014	NA			0 0 0 0 0 0 0 0 0 0 0 0	0	0	Inf	0	0.014	New World	Tropical	0	0	0
909	iu mobot summer 2011	MBG	11	Mexico	central america	18.8089	-89.2658	NA		Ipomoea steeri		Ipomoea steeri	1	5849494		2002	0	0	0	0	0	0	0	0	0	0	0	0	0		0.015	1	0.007	NA			0 0 0 0 0 0 0 0 0 0 0 0	0	0	Inf	0	0.007	New World	Tropical	0	0	0
910	Dutch Herbarium Samples	WAG	54	Cameroon	africa	5.61226	12.6742	NA		Ipomoea stenobasis		Ipomoea stenobasis	1	273973		1964	2.3	0.7	0	0	1.6	0	0	0	0	0	0	0	0		0.028	1	0.026	NA			1 0 0 1 0 0 0 0 0 0 0 0	1	0.614503	1.73443	2	0.026	Old World	Tropical	1.6	0.7	0
911	Dutch Herbarium Samples	WAG	55	Nigeria	africa	9.70636	7.84179	NA		Ipomoea stenobasis		Ipomoea stenobasis	1	273969		1961	13.4	4	0	0.7	8.8	0	0	0	0	0	0	0	0		0.05	1	0.045	NA			1 0 1 1 0 0 0 0 0 0 0 0	1	0.792814	1.94027	3	0.045	Old World	Tropical	8.8	4.7	0
1035	iu mobot summer 2011	MBG	40	Tanganyika	africa	-6.27455	34.9145	NA		Ipomoea stenosiphon	Turbina stenosiphon	Turbina stenosiphon	1	3056146		1963	0	0	0	0	0	0	0	0	0	0	0	0	0		0.197	1	0.187	NA			0 0 0 0 0 0 0 0 0 0 0 0	0	0	Inf	0	0.187	Old World	Tropical	0	0	0
1036	iu mobot summer 2011	MBG	41	Tanzania	africa	-4.53333	34.5597	NA		Ipomoea stenosiphon	Turbina stenosiphon	Turbina stenosiphon	1	5694852		2001	0	0	0	0	0	0	0	0	0	0	0	0	0		0.176	1	0.163	NA			0 0 0 0 0 0 0 0 0 0 0 0	0	0	Inf	0	0.163	Old World	Tropical	0	0	0
914	MOBOT Restest & Others (IU MG 10 10 12)	MBG	1	Madagascar	africa	-19.5787	46.5382	NA		Ipomoea stenosiphon		Ipomoea stenosiphon	1	3121436		#N/A	0	0	0	0	0	0	0	0	0	0	0	0	0		0.043	1	0.038	NA			0 0 0 0 0 0 0 0 0 0 0 0	0	0	Inf	0	0.038	Old World	Tropical	0	0	0
913	iu mobot summer 2011	MBG	42	Malawi	africa	-13.4948	34.2905	NA		Ipomoea stenosiphon		Ipomoea stenosiphon	1	4397778		1980	0	0	0	0	0	0	0	0	0	0	0	0	0		0.137	1	0.121	NA			0 0 0 0 0 0 0 0 0 0 0 0	0	0	Inf	0	0.121	Old World	Tropical	0	0	0
916	iu mobot summer 2011	MBG	12	El Salvador	central america	13.7462	-88.8306	NA		Ipomoea suaveolens		Ipomoea suaveolens	1	4653317		1996	0	0	0	0	0	0	0	0	0	0	0	0	0		0.012	4	0.007	NA			0 0 0 0 0 0 0 0 0 0 0 0	0	0	Inf	0	0.00175	New World	Tropical	0	0	0
917	iu mobot summer 2011	MBG	13	Mexico	central america	16.7999	-93.2668	NA		Ipomoea suaveolens		Ipomoea suaveolens	1	2309770		1971	0	0	0	0	0	0	0	0	0	0	0	0	0		0.01	1	0.003	NA			0 0 0 0 0 0 0 0 0 0 0 0	0	0	Inf	0	0.003	New World	Tropical	0	0	0
918	iu mobot summer 2011	MBG	103	Bolivia	south america	-14.7714	-61.0439	NA		Ipomoea subrevoluta		Ipomoea subrevoluta	1	4816534		1994	0	0	0	0	0	0	0	0	0	0	0	0	0		0.088	1	0.071	NA			0 0 0 0 0 0 0 0 0 0 0 0	0	0	Inf	0	0.071	New World	Tropical	0	0	0
919	iu mobot summer 2011	MBG	135	NA	NA	NA	NA	NA		Ipomoea sulphurea		Ipomoea sulphurea	1	478594		#N/A	0	0	0	0	0	0	0	0	0	0	0	0	0		0.01	1	0.009	NA			0 0 0 0 0 0 0 0 0 0 0 0	0	0	Inf	0	0.009	NA	NA	0	0	0
921	MOBOT Restest & Others (IU MG 10 10 12)	MBG	30	NA	NA	NA	NA	NA		Ipomoea syringifolia		Ipomoea syringifolia	1	3793998		#N/A	282.4	2.9	0	1.1	5.1	273.4	0	0	0	0	0	0	0		0.027	1	0.018	NA			1 0 1 1 1 0 0 0 0 0 0 0	1	0.172771	1.06717	4	0.018	NA	NA	5.1	4	273.4
920	iu mobot summer 2011	MBG	104	Paraguay	south america	-25.9	-57.15	NA		Ipomoea syringifolia		Ipomoea syringifolia	1	3797501		1989	2	0	0	0	0	0.7	0	0	0	1.3	0	0	0		0.027	2	0.023	NA			0 0 0 0 1 0 0 0 1 0 0 0	1	0.647447	1.83486	2	0.0115	New World	Southern Subtropical	1.3	0	0.7
922	iu mobot summer 2011	MBG	136	Mozambique	africa	-17.479	35.2197	NA		Ipomoea tenuipes		Ipomoea tenuipes	1	2830528		1969	0	0	0	0	0	0	0	0	0	0	0	0	0		0.002	1	0.002	NA			0 0 0 0 0 0 0 0 0 0 0 0	0	0	Inf	0	0.002	Old World	Tropical	0	0	0
923	iu mobot summer 2011	MBG	137	Malawi	africa	-13.4948	34.2905	NA		Ipomoea tenuipes		Ipomoea tenuipes	1	4078070		1989	0	0	0	0	0	0	0	0	0	0	0	0	0		0.041	1	0.034	NA			0 0 0 0 0 0 0 0 0 0 0 0	0	0	Inf	0	0.034	Old World	Tropical	0	0	0
925	iu mobot summer 2011	MBG	121	Liberia	africa	6.2863	-9.33295	NA		Ipomoea tenuirostris		Ipomoea tenuirostris	1	2114350		1964	0	0	0	0	0	0	0	0	0	0	0	0	0		0.013	2	0.011	NA			0 0 0 0 0 0 0 0 0 0 0 0	0	0	Inf	0	0.0055	Old World	Tropical	0	0	0
926	iu mobot summer 2011	MBG	122	Malawi	africa	-13.4948	34.2905	NA		Ipomoea tenuirostris		Ipomoea tenuirostris	1	2231740		1972	0	0	0	0	0	0	0	0	0	0	0	0	0		0.032	2	0.029	NA			0 0 0 0 0 0 0 0 0 0 0 0	0	0	Inf	0	0.0145	Old World	Tropical	0	0	0
927	iu mobot summer 2011	MBG	138	Sierra-Leone	africa	8.56377	-11.8348	NA		Ipomoea tenuirostris		Ipomoea tenuirostris	1	2114087		1966	0	0	0	0	0	0	0	0	0	0	0	0	0		0.01	3	0.01	NA			0 0 0 0 0 0 0 0 0 0 0 0	0	0	Inf	0	0.00333333	Old World	Tropical	0	0	0
924	Dutch Herbarium Samples	WAG	58	Ethiopia	africa	8.19755	39.1232	NA		Ipomoea tenuirostris		Ipomoea tenuirostris	1	273933		1970	0	0	0	0	0	0	0	0	0	0	0	0	0		0.018	2	0.018	NA			0 0 0 0 0 0 0 0 0 0 0 0	0	0	Inf	0	0.009	Old World	Tropical	0	0	0
858	iu mobot summer 2011	MBG	210	Jamaica	caribbean	18.1461	-77.3415	NA		Ipomoea ternata	Ipomoea saxicola	Ipomoea saxicola	1	3438751		#N/A	0	0	0	0	0	0	0	0	0	0	0	0	0		0.013	1	0.012	NA			0 0 0 0 0 0 0 0 0 0 0 0	0	0	Inf	0	0.012	New World	Tropical	0	0	0
541	iu mobot summer 2011	MBG	293	Mexico	central america	20.7398	-99.3837	NA		Ipomoea ternifolia	Ipomoea pedatisecta	Ipomoea pedatisecta	1	4003250		1980	0	0	0	0	0	0	0	0	0	0	0	0	0			2	0.013	NA			0 0 0 0 0 0 0 0 0 0 0 0	0	0	Inf	0	0.0065	New World	Tropical	0	0	0
928	iu mobot summer 2011	MBG	14	Mexico	central america	16.8647	-99.8788	NA		Ipomoea ternifolia		Ipomoea ternifolia	1	1282336		1944	0	0	0	0	0	0	0	0	0	0	0	0	0		0.014	2	0.011	NA			0 0 0 0 0 0 0 0 0 0 0 0	0	0	Inf	0	0.0055	New World	Tropical	0	0	0
929	iu mobot summer 2011	MBG	15	Nicaragua	central america	11.0583	-84.475	NA		Ipomoea tiliacea		Ipomoea tiliacea	1	3278604		1985	0	0	0	0	0	0	0	0	0	0	0	0	0		0.016	2	0.012	NA			0 0 0 0 0 0 0 0 0 0 0 0	0	0	Inf	0	0.006	New World	Tropical	0	0	0
934	iu mobot summer 2011	MBG	123	Ethiopia	africa	6.05	37.6	NA		Ipomoea tricolor		Ipomoea tricolor	1	2371720		1975	297.6	172.3	121.4	0	3.9	0	0	0	0	0	0	0	0		0.032	1	0.029	NA			1 1 0 1 0 0 0 0 0 0 0 0	1	0.738993	1.99291	3	0.029	Old World	Tropical	3.9	293.7	0
935	iu mobot summer 2011	MBG	327	Nicaragua	central america	13.2667	-86.4167	NA		Ipomoea tricolor		Ipomoea tricolor	1	3028807		1981	31.4	17.7	8.9	3.8	1	0	0	0	0	0	0	0	0			3	0.078	NA			1 1 1 1 0 0 0 0 0 0 0 0	1	1.04582	2.41692	4	0.026	New World	Tropical	1	30.4	0
939	iu mobot summer 2011	MBG	16	El Salvador	central america	13.7462	-88.8306	NA		Ipomoea trifida		Ipomoea trifida	1	5094708		1999	0	0	0	0	0	0	0	0	0	0	0	0	0		0.009	2	0.007	NA			0 0 0 0 0 0 0 0 0 0 0 0	0	0	Inf	0	0.0035	New World	Tropical	0	0	0
940	iu mobot summer 2011	MBG	17	El Salvador	central america	13.4925	-89.3508	NA		Ipomoea trifida		Ipomoea trifida	1	4922962		1998	0	0	0	0	0	0	0	0	0	0	0	0	0		0.018	2	0.015	NA			0 0 0 0 0 0 0 0 0 0 0 0	0	0	Inf	0	0.0075	New World	Tropical	0	0	0
941	iu mobot summer 2011	MBG	18	Nicaragua	central america	13.0025	-86.9172	NA		Ipomoea trifida		Ipomoea trifida	1	6174937		2009	0	0	0	0	0	0	0	0	0	0	0	0	0		0.004	2	0.001	NA			0 0 0 0 0 0 0 0 0 0 0 0	0	0	Inf	0	0.0005	New World	Tropical	0	0	0
947	iu mobot summer 2011	MBG	220	Hong Kong	asia	22.5105	114.126	NA		Ipomoea triloba		Ipomoea triloba	1	5062080		1993	0	0	0	0	0	0	0	0	0	0	0	0	0		0.014	1	0.013	NA			0 0 0 0 0 0 0 0 0 0 0 0	0	0	Inf	0	0.013	Old World	Tropical	0	0	0
942	IU April 2010 (GRIN Seeds)	GRIN	45	Mexico	central america	18.9122	-90.3236	NA		Ipomoea triloba		Ipomoea triloba	1	PI 536042		#N/A	0	0	0	0	0	0	0	0	0	0	0	0	0			2	0.029	1989			0 0 0 0 0 0 0 0 0 0 0 0	0	0	Inf	0	0.0145	New World	Tropical	0	0	0
943	IU April 2010 (GRIN Seeds)	GRIN	46	Colombia	south america	9.0624	-73.6547	NA		Ipomoea triloba		Ipomoea triloba	1	PI 540710		#N/A	0	0	0	0	0	0	0	0	0	0	0	0	0			2	0.027	1987			0 0 0 0 0 0 0 0 0 0 0 0	0	0	Inf	0	0.0135	New World	Tropical	0	0	0
944	IU April 2010 (GRIN Seeds)	GRIN	47	Ecuador	south america	-3.46737	-79.8127	NA		Ipomoea triloba		Ipomoea triloba	1	PI 561269		#N/A	0	0	0	0	0	0	0	0	0	0	0	0	0			2	0.026	1992			0 0 0 0 0 0 0 0 0 0 0 0	0	0	Inf	0	0.013	New World	Tropical	0	0	0
945	IU April 2010 (GRIN Seeds)	GRIN	48	NA	NA	NA	NA	NA		Ipomoea triloba		Ipomoea triloba	1	PI 634795		#N/A	0	0	0	0	0	0	0	0	0	0	0	0	0			2	0.021	1991			0 0 0 0 0 0 0 0 0 0 0 0	0	0	Inf	0	0.0105	NA	NA	0	0	0
946	IU April 2010 (GRIN Seeds)	GRIN	49	USA	north america	18.2313	-66.4461	NA		Ipomoea triloba		Ipomoea triloba	1	PI 634797		#N/A	0	0	0	0	0	0	0	0	0	0	0	0	0			2	0.019	1991			0 0 0 0 0 0 0 0 0 0 0 0	0	0	Inf	0	0.0095	New World	Tropical	0	0	0
948	iu mobot summer 2011	MBG	546	Senegal	africa	14.4229	-14.6281	NA		Ipomoea triloba		Ipomoea triloba	1	2113493		1962	0	0	0	0	0	0	0	0	0	0	0	0	0			1	0.015	NA			0 0 0 0 0 0 0 0 0 0 0 0	0	0	Inf	0	0.015	Old World	Tropical	0	0	0
955	IU MG Big Survey March 2011 Final	MBG	43	NA	NA	NA	NA	NA		Ipomoea tuboides		Ipomoea tuboides	1	5403349		#N/A	0	0	0	0	0	0	0	0	0	0	0	0	0			1	0.105	NA			0 0 0 0 0 0 0 0 0 0 0 0	0	0	Inf	0	0.105	NA	NA	0	0	0
964	iu mobot summer 2011	MBG	20	Mexico	central america	16.9084	-92.0923	NA		Ipomoea tuxtlensis		Ipomoea tuxtlensis	1	4005846		1984	0	0	0	0	0	0	0	0	0	0	0	0	0		0.01	1	0.009	NA			0 0 0 0 0 0 0 0 0 0 0 0	0	0	Inf	0	0.009	New World	Tropical	0	0	0
968	iu mobot summer 2011	MBG	268	Tanzania	africa	-7.16667	37.8167	NA		Ipomoea urbaniana		Ipomoea urbaniana	1	5311593		2000	0	0	0	0	0	0	0	0	0	0	0	0	0		0.015	1	0.014	NA			0 0 0 0 0 0 0 0 0 0 0 0	0	0	Inf	0	0.014	Old World	Tropical	0	0	0
969	iu mobot summer 2011	MBG	269	Tanzania	africa	-6.31667	38.7833	NA		Ipomoea urbaniana		Ipomoea urbaniana	1	5160179		1999	3442	21.6	40.7	0	15.3	64.4	0	0	0	3287.3	7.7	0	4.9		0.041	1	0.034	NA			1 1 0 1 1 0 0 0 1 1 0 1	1	0.249692	1.0956	7	0.034	Old World	Tropical	3315.2	62.3	64.4
970	iu mobot summer 2011	MBG	270	Tanzania	africa	-8.35	38.9333	NA		Ipomoea urbaniana		Ipomoea urbaniana	1	4598874		1990	389.9	0	0.6	0	0.3	27.6	0	0	0	361.4	0	0	0		0.039	1	0.034	NA			0 1 0 1 1 0 0 0 1 0 0 0	1	0.27329	1.15719	4	0.034	Old World	Tropical	361.7	0.6	27.6
966	Dutch Herbarium Samples	WAG	62	German East Africa	africa	-0.5859	34.8859	NA		Ipomoea urbaniana		Ipomoea urbaniana	1	51622		1915	7598.8	32	7.3	5.1	113.9	0	0	0	0	7440.6	0	0	0		0.073	1	0.053	NA			1 1 1 1 0 0 0 0 1 0 0 0	1	0.118187	1.04274	5	0.053	Old World	Tropical	7554.5	44.4	0
967	Dutch Herbarium Samples	WAG	63	Kenya	africa	0.825035	37.7545	NA		Ipomoea urbaniana		Ipomoea urbaniana	1	195315		1982	2.5	0	0	0	0	0	0	0	0	2.5	0	0	0		0.029	1	0.022	NA			0 0 0 0 0 0 0 0 1 0 0 0	1	0	1	1	0.022	Old World	Tropical	2.5	0	0
979	MOBOT Restest & Others (IU MG 10 10 12)	MBG	14	N. Transvaal	africa	-25.7834	28.2073	NA		Ipomoea verbascoidea		Ipomoea verbascoidea	1	3162727		1967	0	0	0	0	0	0	0	0	0	0	0	0	0		0.112	1	0.092	NA			0 0 0 0 0 0 0 0 0 0 0 0	0	0	Inf	0	0.092	Old World	Southern Subtropical	0	0	0
975	iu mobot summer 2011	MBG	194	Rhodesia	africa	-19.6178	21.0175	NA		Ipomoea verbascoidea		Ipomoea verbascoidea	1	2837400		1980	0	0	0	0	0	0	0	0	0	0	0	0	0		0.065	1	0.063	NA			0 0 0 0 0 0 0 0 0 0 0 0	0	0	Inf	0	0.063	Old World	Tropical	0	0	0
973	Dutch Herbarium Samples	WAG	64	Namibia	africa	-22.7179	17.5537	NA		Ipomoea verbascoidea		Ipomoea verbascoidea	1	517		1990	0	0	0	0	0	0	0	0	0	0	0	0	0		0.086	1	0.055	NA			0 0 0 0 0 0 0 0 0 0 0 0	0	0	Inf	0	0.055	Old World	Tropical	0	0	0
974	Dutch Herbarium Samples	WAG	65	Zambia	africa	-13.5546	27.5948	NA		Ipomoea verbascoidea		Ipomoea verbascoidea	1	NAWA 35		1998	0	0	0	0	0	0	0	0	0	0	0	0	0		0.05	1	0.023	NA			0 0 0 0 0 0 0 0 0 0 0 0	0	0	Inf	0	0.023	Old World	Tropical	0	0	0
977	iu mobot summer 2011	MBG	544	Rhodesia (Zimbabwe)	africa	-18.9806	29.779	NA		Ipomoea verbascoidea		Ipomoea verbascoidea	1	1678689		1954	0	0	0	0	0	0	0	0	0	0	0	0	0			1	0.051	NA			0 0 0 0 0 0 0 0 0 0 0 0	0	0	Inf	0	0.051	Old World	Tropical	0	0	0
978	iu mobot summer 2011	MBG	545	Malawi	africa	-13.4948	34.2905	NA		Ipomoea verbascoidea		Ipomoea verbascoidea	1	4335728		1983	0	0	0	0	0	0	0	0	0	0	0	0	0			1	0.053	NA			0 0 0 0 0 0 0 0 0 0 0 0	0	0	Inf	0	0.053	Old World	Tropical	0	0	0
980	iu mobot summer 2011	MBG	364	Mexico	central america	15.3158	-92.3318	NA		Ipomoea villifera		Ipomoea villifera	1	2987546		1972	0	0	0	0	0	0	0	0	0	0	0	0	0			1	0.041	NA			0 0 0 0 0 0 0 0 0 0 0 0	0	0	Inf	0	0.041	New World	Tropical	0	0	0
954	MOBOT Restest & Others (IU MG 10 10 12)	MBG	16	Tanzania	africa	-6.27455	34.9145	NA		Ipomoea violacea	Ipomoea tuba	Ipomoea tuba	1	2574386		1974	0	0	0	0	0	0	0	0	0	0	0	0	0		0.281	1	0.244	NA			0 0 0 0 0 0 0 0 0 0 0 0	0	0	Inf	0	0.244	Old World	Tropical	0	0	0
951	iu mobot summer 2011	MBG	267	Tanzania	africa	-6.27455	34.9145	NA		Ipomoea violacea	Ipomoea tuba	Ipomoea tuba	1	2298418		1974	0	0	0	0	0	0	0	0	0	0	0	0	0		0.262	1	0.081	NA			0 0 0 0 0 0 0 0 0 0 0 0	0	0	Inf	0	0.081	Old World	Tropical	0	0	0
949	Dutch Herbarium Samples	WAG	59	Surinam	south america	4.04933	-56.0686	NA		Ipomoea violacea	Ipomoea tuba	Ipomoea tuba	1	12393		1969	0	0	0	0	0	0	0	0	0	0	0	0	0		0.247	1	0.243	NA			0 0 0 0 0 0 0 0 0 0 0 0	0	0	Inf	0	0.243	New World	Tropical	0	0	0
950	Dutch Herbarium Samples	WAG	60	Surinam	south america	4.04933	-56.0686	NA		Ipomoea violacea	Ipomoea tuba	Ipomoea tuba	1	228		1968	0	0	0	0	0	0	0	0	0	0	0	0	0		0.061	1	0.057	NA			0 0 0 0 0 0 0 0 0 0 0 0	0	0	Inf	0	0.057	New World	Tropical	0	0	0
953	iu mobot summer 2011	MBG	547	Society Islands	oceania	-16.7367	-152.067	NA		Ipomoea violacea	Ipomoea tuba	Ipomoea tuba	1	2196093		1927	0	0	0	0	0	0	0	0	0	0	0	0	0			1	0.235	NA			0 0 0 0 0 0 0 0 0 0 0 0	0	0	Inf	0	0.235	Old World	Tropical	0	0	0
983	MOBOT Restest & Others (IU MG 10 10 12)	MBG	15	Malawi	africa	-13.4948	34.2905	NA		Ipomoea welwitschii		Ipomoea welwitschii	1	2954163		1978	0	0	0	0	0	0	0	0	0	0	0	0	0		0.019	1	0.015	NA			0 0 0 0 0 0 0 0 0 0 0 0	0	0	Inf	0	0.015	Old World	Tropical	0	0	0
984	Dutch Herbarium Samples	WAG	70	Mozambique	africa	-17.4371	35.1318	NA		Ipomoea wightii		Ipomoea wightii	1	2241		1948	0	0	0	0	0	0	0	0	0	0	0	0	0		0.014	2	0.013	NA			0 0 0 0 0 0 0 0 0 0 0 0	0	0	Inf	0	0.0065	Old World	Tropical	0	0	0
985	Dutch Herbarium Samples	WAG	71	Kenya	africa	0.825035	37.7545	NA		Ipomoea wightii		Ipomoea wightii	1	56		1974	0	0	0	0	0	0	0	0	0	0	0	0	0		0.019	1	0.016	NA			0 0 0 0 0 0 0 0 0 0 0 0	0	0	Inf	0	0.016	Old World	Tropical	0	0	0
986	Dutch Herbarium Samples	WAG	72	Mozambique	africa	-17.4371	35.1318	NA		Ipomoea wightii		Ipomoea wightii	1	912		1979	0	0	0	0	0	0	0	0	0	0	0	0	0		0.014	1	0.012	NA			0 0 0 0 0 0 0 0 0 0 0 0	0	0	Inf	0	0.012	Old World	Tropical	0	0	0
987	Dutch Herbarium Samples	WAG	73	Cameroon	africa	5.61226	12.6742	NA		Ipomoea wightii		Ipomoea wightii	1	273874		1962	0	0	0	0	0	0	0	0	0	0	0	0	0		0.01	1	0.01	NA			0 0 0 0 0 0 0 0 0 0 0 0	0	0	Inf	0	0.01	Old World	Tropical	0	0	0
990	MOBOT Restest & Others (IU MG 10 10 12)	MBG	25	Mexico	central america	16.2342	-93.8952	NA		Ipomoea wolcottiana		Ipomoea wolcottiana	1	2987548		1972	0	0	0	0	0	0	0	0	0	0	0	0	0		0.03	1	0.022	NA			0 0 0 0 0 0 0 0 0 0 0 0	0	0	Inf	0	0.022	New World	Tropical	0	0	0
989	iu mobot summer 2011	MBG	371	Mexico	central america	16.6667	-93	NA		Ipomoea wolcottiana		Ipomoea wolcottiana	1	4941473		1980	0	0	0	0	0	0	0	0	0	0	0	0	0			1	0.047	NA			0 0 0 0 0 0 0 0 0 0 0 0	0	0	Inf	0	0.047	New World	Tropical	0	0	0
1034	MOBOT Restest & Others (IU MG 10 10 12)	MBG	3	Malawi	africa	-13.4948	34.2905	NA		Paralepistemon shirensis	Turbina shirensis	Turbina shirensis	1	4396407		1989	0	0	0	0	0	0	0	0	0	0	0	0	0		0.016	1	0.013	NA			0 0 0 0 0 0 0 0 0 0 0 0	0	0	Inf	0	0.013	Old World	Tropical	0	0	0
1032	iu mobot summer 2011	MBG	46	Rhodesia (Zimbabwe)	africa	-18.9806	29.779	NA		Paralepistemon shirensis	Turbina shirensis	Turbina shirensis	1	2763571		1954	0	0	0	0	0	0	0	0	0	0	0	0	0		0.012	1	0.01	NA			0 0 0 0 0 0 0 0 0 0 0 0	0	0	Inf	0	0.01	Old World	Tropical	0	0	0
1033	iu mobot summer 2011	MBG	47	Malawi	africa	-13.4948	34.2905	NA		Paralepistemon shirensis	Turbina shirensis	Turbina shirensis	1	3914608		1989	55.9	0	0	0	0	2.3	0	0	0	53.6	0	0	0		0.023	2	0.012	NA			0 0 0 0 1 0 0 0 1 0 0 0	1	0.171566	1.08566	2	0.006	Old World	Tropical	53.6	0	2.3
1013	iu mobot summer 2011	MBG	323	Ghana	africa	8.01261	-1.29438	NA		Stictocardia beraviensis		Stictocardia beraviensis	1	3439327		1982	622.9	0	0	0	0	0	0	0	0	0	622.9	0	0			2	0.013	NA			0 0 0 0 0 0 0 0 0 1 0 0	1	0	1	1	0.0065	Old World	Tropical	622.9	0	0
1014	iu mobot summer 2011	MBG	324	Madagascar	africa	-23.65	44.6333	NA		Stictocardia beraviensis		Stictocardia beraviensis	1	3708795		1987	1643.4	0	0	128.3	5.1	0	0	0	0	0	1510	0	0			1	0.07	NA			0 0 1 1 0 0 0 0 0 1 0 0	1	0.294798	1.17599	3	0.07	Old World	Southern Subtropical	1515.1	128.3	0
1015	IU MG Big Survey March 2011 Final	REM	95	Oman	asia	18.0054	54	NA		Stictocardia macalusoi		Stictocardia macalusoi	1	REM 206		#N/A	1601.3	0	0	2.6	2.6	0	0	0	0	0	1596.2	0	0			1	0.209	NA			0 0 1 1 0 0 0 0 0 1 0 0	1	0.0240988	1.00652	3	0.209	Old World	Tropical	1598.8	2.6	0
430	iu mobot summer 2011	MBG	144	Madagascar	africa	-18.6333	44.7	NA		Stictocardia mojangensis	Ipomoea mojangensis	Ipomoea mojangensis	1	4352444		1992	0	0	0	0	0	0	0	0	0	0	0	0	0		0.011	1	0.007	NA			0 0 0 0 0 0 0 0 0 0 0 0	0	0	Inf	0	0.007	Old World	Tropical	0	0	0
1017	iu mobot summer 2011	MBG	321	Panama	central america	8.49995	-80.057	NA		Stictocardia tiliifolia		Stictocardia tiliifolia	1	1991110		1924	275.6	0	0	0	0	0	0	0	0	0	275.6	0	0			1	0.223	NA			0 0 0 0 0 0 0 0 0 1 0 0	1	0	1	1	0.223	New World	Tropical	275.6	0	0
1018	iu mobot summer 2011	MBG	326	El Salvador	central america	13.4833	-89.1667	NA		Stictocardia tiliifolia		Stictocardia tiliifolia	1	5192441		1997	2152.1	0	0	102.7	69.4	0	0	0	0	0	1979.9	0	0			1	0.243	NA			0 0 1 1 0 0 0 0 0 1 0 0	1	0.332627	1.17679	3	0.243	New World	Tropical	2049.3	102.7	0
