# Supplementary material for: Diversification of ergot alkaloids and heritable fungal symbionts in morning glories
Source: Commun Biol. 2021 Dec 6;4:1362. doi: 10.1038/s42003-021-02870-z (PMC8648897; doi:10.1038/s42003-021-02870-z)
Supplement: Supplementary file 7 — Supplementary Data 5 [file 42003_2021_2870_MOESM7_ESM.xlsx]

## Sheet: Ipomoea
gbifID	decimalLatitude	decimalLongitude	elevation	elevationAccuracy	family	genus	species	scientificName	verbatimScientificName	verbatimScientificNameAuthorship	countryCode	locality	stateProvince	individualCount	eventDate	day	month	year	basisOfRecord	rightsHolder	recordedBy
416955157	-60.27	-25.93			Convolvulaceae	Ipomoea		Ipomoea L.	Ipomoea		AR	El Asustado.	Chaco						PRESERVED_SPECIMEN		Fortunato, R. H.
1259486825	-57.5	-25.5			Convolvulaceae	Ipomoea		Ipomoea L.	Ipomoea L.	L.	AR	En el Riacho Negro, puente del camino privado entre Puesto SalvaciÃ³n y Bouvier y al E de la Ruta 11 nueva.	Formosa	1	1967-12-11T00:00:00	11	12	1967	PRESERVED_SPECIMEN	Missouri Botanical Garden	Bruno G. Piccinini|A. L. GarcÃ­a
416955184	-57.5	-26.5			Convolvulaceae	Ipomoea		Ipomoea L.	Ipomoea		AR	En el Riacho Negro, puente del camino privado entre Puesto SalvaciÃ³n y Bouvier y al E de la Ruta 11 nueva.	Formosa						PRESERVED_SPECIMEN		Piccinini, B.
1420239462	-56.28	-29.39			Convolvulaceae	Ipomoea	Ipomoea cairica	Ipomoea cairica (L.) Sweet	Ipomoea cairica (L.) Sweet		AR	Goya (Cuarteles).	Corrientes						PRESERVED_SPECIMEN		Carnevali, R.
814362637	-56.28	-29.39			Convolvulaceae	Ipomoea	Ipomoea platensis	Ipomoea platensis Ker-Gawl.	Ipomoea platensis Ker Gawl.		AR		Corrientes						PRESERVED_SPECIMEN		Boelcke, O.
416955358	-56.07	-27.05			Convolvulaceae	Ipomoea	Ipomoea bonariensis	Ipomoea bonariensis Hook.	Ipomoea bonariensis Hook.		AR	Ea. Santa Rita	Corrientes						PRESERVED_SPECIMEN		Tressens, S. G.
2515445769	-56.0667	-27.05			Convolvulaceae	Ipomoea	Ipomoea descolei	Ipomoea descolei O'Donell	Ipomoea descolei O'Donell	O'Donell	AR	Prov. Corrientes dep. Ituzaingo. Ea. Santa Rita.			1987-03-03T00:00:00	3	3	1987	PRESERVED_SPECIMEN	Naturalis Biodiversity Center	Krapovickas A; et al.
416955792	-53.05	-26.57			Convolvulaceae	Ipomoea	Ipomoea syringifolia	Ipomoea syringifolia Meisn.	Ipomoea syringifolia Meisn.		AR	Ruta Nac. 14, 20 km de San Pedro camino a Cruce Caballero	Misiones						PRESERVED_SPECIMEN		Morrone, O.
415996394	-49.6667	178.833			Convolvulaceae	Ipomoea	Ipomoea cairica	Ipomoea palmata Forsk.	Ipomoea palmata Forssk.		NZ	Reef Point			1979-11-30T00:00:00	30	11	1979	PRESERVED_SPECIMEN		Nickerson, N.
1897837281	-43.6423	172.465			Convolvulaceae	Ipomoea	Ipomoea batatas	Ipomoea batatas (L.) Lam.	Ipomoea batatas (L.) Lam.		NZ				1989-02-16T00:00:00	16	2	1989	PRESERVED_SPECIMEN		M J Parsons|I Lewis
1897837231	-43.6423	172.465			Convolvulaceae	Ipomoea	Ipomoea batatas	Ipomoea batatas (L.) Lam.	Ipomoea batatas (L.) Lam.		NZ				1989-02-16T00:00:00	16	2	1989	PRESERVED_SPECIMEN		M J Parsons|I Lewis
1897837229	-43.6423	172.465			Convolvulaceae	Ipomoea	Ipomoea batatas	Ipomoea batatas (L.) Lam.	Ipomoea batatas (L.) Lam.		NZ				1989-02-16T00:00:00	16	2	1989	PRESERVED_SPECIMEN		M J Parsons|I Lewis
1897837177	-43.6423	172.465			Convolvulaceae	Ipomoea	Ipomoea batatas	Ipomoea batatas (L.) Lam.	Ipomoea batatas (L.) Lam.		NZ				1989-02-16T00:00:00	16	2	1989	PRESERVED_SPECIMEN		M J Parsons|I Lewis
1897837146	-43.6423	172.465			Convolvulaceae	Ipomoea	Ipomoea batatas	Ipomoea batatas (L.) Lam.	Ipomoea batatas (L.) Lam.		NZ				1989-02-16T00:00:00	16	2	1989	PRESERVED_SPECIMEN		M J Parsons|I Lewis
1897702451	-43.6333	172.467			Convolvulaceae	Ipomoea	Ipomoea tricolor	Ipomoea tricolor Cav.	Ipomoea tricolor cv. â€º5`Pearly Gates' Cav.		NZ				1970-12-24T00:00:00	24	12	1970	PRESERVED_SPECIMEN		W R Sykes
1897825854	-43.5833	172.756			Convolvulaceae	Ipomoea	Ipomoea indica	Ipomoea indica Merr.	Ipomoea indica (Burm.f.) Merr.		NZ				2013-06-07T00:00:00	7	6	2013	PRESERVED_SPECIMEN		M Parker||S Jones
1091222628	-43.5833	172.756			Convolvulaceae	Ipomoea	Ipomoea indica	Ipomoea indica Merr.	Ipomoea indica (Burm.) Merr.		NZ		Canterbury Land District		2013-06-07T00:00:00	7	6	2013	PRESERVED_SPECIMEN	Landcare Research NZ Ltd.	Mark Parker;
1091151939	-43.5833	172.756			Convolvulaceae	Ipomoea	Ipomoea indica	Ipomoea indica Merr.	Ipomoea indica (Burm.) Merr.		NZ		Canterbury Land District		2013-06-07T00:00:00	7	6	2013	PRESERVED_SPECIMEN	Landcare Research NZ Ltd.	Mark Parker;
1897720476	-43.5667	172.5			Convolvulaceae	Ipomoea	Ipomoea purpurea	Ipomoea purpurea (L.) Roth	Ipomoea purpurea (L.) Roth.		NZ				1971-02-02T00:00:00	2	2	1971	PRESERVED_SPECIMEN		W R Sykes
1091316625	-43.5016	172.567			Convolvulaceae	Ipomoea	Ipomoea purpurea	Ipomoea purpurea (L.) Roth	Ipomoea purpurea (L.) Roth		NZ		Canterbury Land District		1968-04-02T00:00:00	2	4	1968	PRESERVED_SPECIMEN	Landcare Research NZ Ltd.
1091160413	-43.5016	172.567			Convolvulaceae	Ipomoea	Ipomoea purpurea	Ipomoea purpurea (L.) Roth	Ipomoea purpurea (L.) Roth		NZ		Canterbury Land District		1968-04-02T00:00:00	2	4	1968	PRESERVED_SPECIMEN	Landcare Research NZ Ltd.
1091105708	-43.5016	172.567			Convolvulaceae	Ipomoea	Ipomoea purpurea	Ipomoea purpurea (L.) Roth	Ipomoea purpurea (L.) Roth		NZ		Canterbury Land District		1968-04-02T00:00:00	2	4	1968	PRESERVED_SPECIMEN	Landcare Research NZ Ltd.
2430762612	-42.8819	147.326			Convolvulaceae	Ipomoea	Ipomoea indica	Ipomoea indica Merr.	Ipomoea indica		AU	Mathers Lane, Hobart	Tasmania		2008-01-01T00:00:00	1	1	2008	PRESERVED_SPECIMEN		Wapstra, M.
2430882203	-42.8756	147.318			Convolvulaceae	Ipomoea	Ipomoea indica	Ipomoea indica Merr.	Ipomoea indica		AU	Elizabeth Street, Hobart (opposite BP service station)	Tasmania		2008-01-20T00:00:00	20	1	2008	PRESERVED_SPECIMEN		Wapstra, M.
2430840922	-42.8628	147.363			Convolvulaceae	Ipomoea	Ipomoea indica	Ipomoea indica Merr.	Ipomoea indica		AU	Tasman Highway, Rosny Hill to Tasman Bridge section (S side)	Tasmania		2008-03-06T00:00:00	6	3	2008	PRESERVED_SPECIMEN		Wapstra, M.
2430791284	-42.861	147.505			Convolvulaceae	Ipomoea	Ipomoea indica	Ipomoea indica Merr.	Ipomoea indica		AU	Seven Mile Beach - fence next to shop.	Tasmania		2012-06-10T00:00:00	10	6	2012	PRESERVED_SPECIMEN		Wapstra, M.
2430785142	-42.8559	147.32			Convolvulaceae	Ipomoea	Ipomoea indica	Ipomoea indica Merr.	Ipomoea indica		AU	Hobart. Cornelian Bay (between railway line and gravel access to boatsheds).	Tasmania		2012-04-19T00:00:00	19	4	2012	PRESERVED_SPECIMEN		Wapstra, M.
2430859489	-42.8521	147.31			Convolvulaceae	Ipomoea	Ipomoea indica	Ipomoea indica Merr.	Ipomoea indica		AU	Hobart. New Town Rivulet, Risdon Road.	Tasmania		2012-04-19T00:00:00	19	4	2012	PRESERVED_SPECIMEN		Wapstra, M.
2430750026	-42.851	147.299			Convolvulaceae	Ipomoea	Ipomoea indica	Ipomoea indica Merr.	Ipomoea indica		AU	New Town Rivulet walking track	Tasmania		2008-01-03T00:00:00	3	1	2008	PRESERVED_SPECIMEN		Wapstra, M.
1091119733	-41.2965	173.239			Convolvulaceae	Ipomoea	Ipomoea indica	Ipomoea indica Merr.	Ipomoea indica (Burm.) Merr.		NZ		Nelson Land District		1959-05-08T00:00:00	8	5	1959	PRESERVED_SPECIMEN	Landcare Research NZ Ltd.
1091198290	-41.2664	172.129			Convolvulaceae	Ipomoea	Ipomoea indica	Ipomoea indica Merr.	Ipomoea indica (Burm.) Merr.		NZ		Nelson Land District		1985-02-01T00:00:00	1	2	1985	PRESERVED_SPECIMEN	Landcare Research NZ Ltd.
1091110581	-41.2664	172.129			Convolvulaceae	Ipomoea	Ipomoea indica	Ipomoea indica Merr.	Ipomoea indica (Burm.) Merr.		NZ		Nelson Land District		1985-02-01T00:00:00	1	2	1985	PRESERVED_SPECIMEN	Landcare Research NZ Ltd.
1897725657	-41.25	174.083			Convolvulaceae	Ipomoea	Ipomoea indica	Ipomoea indica Merr.	Ipomoea indica (Burm.f.) Merr.		NZ				1991-06-03T00:00:00	3	6	1991	PRESERVED_SPECIMEN		W Cowan
2418059263	-41.1361	173.023			Convolvulaceae	Ipomoea	Ipomoea indica	Ipomoea indica Merr.	Ipomoea indica (Burm.) Merr.		NZ		Nelson Land District		2006-03-11T00:00:00	11	3	2006	PRESERVED_SPECIMEN	Landcare Research NZ Ltd.	Drury, DG;
2830891318	-41.1352	173.024			Convolvulaceae	Ipomoea	Ipomoea indica	Ipomoea indica Merr.	Ipomoea indica (Burm.) Merr.		NZ		Nelson Land District		2006-03-11T00:00:00	11	3	2006	PRESERVED_SPECIMEN	Landcare Research NZ Ltd.	Drury, DG;
1091302712	-40.983	174.961			Convolvulaceae	Ipomoea	Ipomoea indica	Ipomoea indica Merr.	Ipomoea indica (Burm.) Merr.		NZ		Wellington Land District		1950-03-09T00:00:00	9	3	1950	PRESERVED_SPECIMEN	Landcare Research NZ Ltd.
1091295598	-40.983	174.961			Convolvulaceae	Ipomoea	Ipomoea indica	Ipomoea indica Merr.	Ipomoea indica (Burm.) Merr.		NZ		Wellington Land District		1950-03-09T00:00:00	9	3	1950	PRESERVED_SPECIMEN	Landcare Research NZ Ltd.
415975296	-40.9196	173.834			Convolvulaceae	Ipomoea	Ipomoea cairica	Ipomoea palmata Forsk.	Ipomoea palmata Forssk.		NZ	Reef (Tauroa) Point	North Auckland		1980-02-01T00:00:00	1	2	1980	PRESERVED_SPECIMEN		N.H. Nickerson & J.Y. Nickerson
1897723601	-40.9167	174.917			Convolvulaceae	Ipomoea	Ipomoea lobata	Ipomoea lobata Thell.	Ipomoea lobata (Cerv.) Thell.		NZ				1953-03-30T00:00:00	30	3	1953	PRESERVED_SPECIMEN		B F A Rough
1699400983	-40.7282	172.696			Convolvulaceae	Ipomoea	Ipomoea indica	Ipomoea indica Merr.	Ipomoea indica (Burm.) Merr.		NZ		Nelson Land District		2007-12-19T00:00:00	19	12	2007	PRESERVED_SPECIMEN	Landcare Research NZ Ltd.	Drury, DG;
2824120311	-40.7273	172.696			Convolvulaceae	Ipomoea	Ipomoea indica	Ipomoea indica Merr.	Ipomoea indica (Burm.) Merr.		NZ		Nelson Land District		2009-01-02T00:00:00	2	1	2009	PRESERVED_SPECIMEN	Landcare Research NZ Ltd.	Drury, DG;
1091137020	-40.6537	175.235			Convolvulaceae	Ipomoea	Ipomoea indica	Ipomoea indica Merr.	Ipomoea indica (Burm.) Merr.		NZ		Wellington Land District		1977-02-10T00:00:00	10	2	1977	PRESERVED_SPECIMEN	Landcare Research NZ Ltd.
1091130059	-40.5511	175.409			Convolvulaceae	Ipomoea	Ipomoea indica	Ipomoea indica Merr.	Ipomoea indica (Burm.) Merr.		NZ		Wellington Land District		1942-04-16T00:00:00	16	4	1942	PRESERVED_SPECIMEN	Landcare Research NZ Ltd.
1091173054	-40.069	175.231	35		Convolvulaceae	Ipomoea	Ipomoea indica	Ipomoea indica Merr.	Ipomoea indica (Burm.) Merr.		NZ		Wellington Land District		2004-05-29T00:00:00	29	5	2004	PRESERVED_SPECIMEN	Landcare Research NZ Ltd.
1091172869	-39.9168	175.035	51		Convolvulaceae	Ipomoea	Ipomoea indica	Ipomoea indica Merr.	Ipomoea indica (Burm.) Merr.		NZ		Wellington Land District		1988-04-09T00:00:00	9	4	1988	PRESERVED_SPECIMEN	Landcare Research NZ Ltd.
1897766304	-39.9167	174.917			Convolvulaceae	Ipomoea	Ipomoea aquatica	Ipomoea aquatica Forssk.	Ipomoea aquatica Forssk.		NZ				1998-03-05T00:00:00	5	3	1998	PRESERVED_SPECIMEN
1897676247	-39.9167	174.917			Convolvulaceae	Ipomoea	Ipomoea aquatica	Ipomoea aquatica Forssk.	Ipomoea aquatica Forssk.		NZ				1998-03-05T00:00:00	5	3	1998	PRESERVED_SPECIMEN
1897646190	-39.6333	176.85			Convolvulaceae	Ipomoea		Ipomoea L.	? Ipomoea		NZ				1982-04-27T00:00:00	27	4	1982	PRESERVED_SPECIMEN		M D Hampton
1091331685	-39.582	176.866			Convolvulaceae	Ipomoea	Ipomoea purpurea	Ipomoea purpurea (L.) Roth	Ipomoea purpurea (L.) Roth		NZ		Hawke's Bay Land District		1952-03-29T00:00:00	29	3	1952	PRESERVED_SPECIMEN	Landcare Research NZ Ltd.	Healy, PM;
1091203660	-39.04	177.425			Convolvulaceae	Ipomoea	Ipomoea indica	Ipomoea indica Merr.	Ipomoea indica (Burm.) Merr.		NZ		Hawke's Bay Land District		1975-11-18T00:00:00	18	11	1975	PRESERVED_SPECIMEN	Landcare Research NZ Ltd.
474933878	-38.7222	77.5223	200		Convolvulaceae	Ipomoea	Ipomoea indica	Ipomoea indica Merr.	Ipomoea indica (Burm.) Merr.	(Burm.) Merr.	TF				1985-02-17T00:00:00	17	2	1985	PRESERVED_SPECIMEN		Jolinon, J.-C.
474620527	-38.7	77.5167			Convolvulaceae	Ipomoea	Ipomoea indica	Ipomoea indica Merr.	Ipomoea indica (Burm.) Merr.	(Burm.) Merr.	TF				1970-01-01T00:00:00	1	1	1970	PRESERVED_SPECIMEN		NoÃ«l, P.
2252402624	-38.5294	-67.4669			Convolvulaceae	Ipomoea	Ipomoea purpurea	Ipomoea purpurea (L.) Roth	Ipomoea purpurea (L.) Roth		AR	Allen, entre Cipolletti y Genral Roca	RÃ­o Negro		1939-02-23T00:00:00	23	2	1939	PRESERVED_SPECIMEN		Hunziker, A. T.
2252401228	-38.5294	-67.4669			Convolvulaceae	Ipomoea	Ipomoea purpurea	Ipomoea purpurea (L.) Roth	Ipomoea purpurea (L.) Roth		AR	Allen, entre Cipolletti y Genral Roca	RÃ­o Negro		1939-03-01T00:00:00		3	1939	PRESERVED_SPECIMEN		Hunziker, A. T.
1091229767	-38.3518	177.535	15		Convolvulaceae	Ipomoea	Ipomoea indica	Ipomoea indica Merr.	Ipomoea indica (Burm.) Merr.		NZ		Gisborne Land District		1976-01-01T00:00:00		1	1976	PRESERVED_SPECIMEN	Landcare Research NZ Ltd.
1091124500	-38.131	176.241			Convolvulaceae	Ipomoea	Ipomoea indica	Ipomoea indica Merr.	Ipomoea indica (Burm.) Merr.		NZ		South Auckland Land District		1979-11-30T00:00:00	30	11	1979	PRESERVED_SPECIMEN	Landcare Research NZ Ltd.
1091230268	-38.0146	177.35			Convolvulaceae	Ipomoea	Ipomoea indica	Ipomoea indica Merr.	Ipomoea indica (Burm.) Merr.		NZ		Gisborne Land District		1947-02-23T00:00:00	23	2	1947	PRESERVED_SPECIMEN	Landcare Research NZ Ltd.
1144587538	-37.8525	-71.3739			Convolvulaceae	Ipomoea	Ipomoea batatas	Convolvulus glaucifolius (L.) Spreng.	Convolvulus glaucifolius (L.) Spreng.		CL	Chili							PRESERVED_SPECIMEN		Bertero, C. L. G.
1144587526	-37.8525	-71.3739			Convolvulaceae	Ipomoea	Ipomoea batatas	Convolvulus glaucifolius (L.) Spreng.	Convolvulus glaucifolius (L.) Spreng.		CL	Chili - La Quinta Rio Clara							PRESERVED_SPECIMEN		Bertero, C. L. G.
474641645	-37.8332	77.5505			Convolvulaceae	Ipomoea	Ipomoea indica	Ipomoea indica Merr.	Ipomoea indica (Burm.) Merr.	(Burm.) Merr.	TF				1970-01-29T00:00:00	29	1	1970	PRESERVED_SPECIMEN		Segonzac, M.
2435375025	-37.8167	144.967			Convolvulaceae	Ipomoea	Ipomoea indica	Ipomoea indica Merr.	Ipomoea indica		AU	Hope Street, South Yarra, Melbourne.	Victoria		1958-04-17T00:00:00	17	4	1958	PRESERVED_SPECIMEN		Willis, J.H.
2419437611	-37.8167	145.067			Convolvulaceae	Ipomoea	Ipomoea indica	Ipomoea indica Merr.	Ipomoea indica		AU	East Camberwell	Victoria		1985-04-05T00:00:00	5	4	1985	PRESERVED_SPECIMEN		Mokottek
2435243696	-37.8092	145.007			Convolvulaceae	Ipomoea	Ipomoea indica	Ipomoea indica Merr.	Ipomoea indica		AU	Abbotsford, riverbank adjacent to Flockhart Reserve at end of Flockhart St.	Victoria		1999-04-13T00:00:00	13	4	1999	PRESERVED_SPECIMEN		Cochrane, A.C.
2436779022	-37.8	144.95			Convolvulaceae	Ipomoea	Ipomoea indica	Ipomoea indica Merr.	Ipomoea indica		AU	Melbourne General Cemetery, Melbourne.	Victoria						PRESERVED_SPECIMEN		Paget, A.
1897716252	-37.7833	174.85			Convolvulaceae	Ipomoea	Ipomoea cairica	Ipomoea cairica (L.) Sweet	Ipomoea cairica (L.) Sweet		NZ				1989-02-13T00:00:00	13	2	1989	PRESERVED_SPECIMEN		P J de Lange
1897625209	-37.7833	175.317			Convolvulaceae	Ipomoea	Ipomoea purpurea	Ipomoea purpurea (L.) Roth	Ipomoea purpurea (L.) Roth.		NZ				1989-03-06T00:00:00	6	3	1989	PRESERVED_SPECIMEN		P J de Lange
1091122326	-37.6864	176.168			Convolvulaceae	Ipomoea	Ipomoea indica	Ipomoea indica Merr.	Ipomoea indica (Burm.) Merr.		NZ		South Auckland Land District						PRESERVED_SPECIMEN	Landcare Research NZ Ltd.
1897737822	-37.6833	177.783			Convolvulaceae	Ipomoea	Ipomoea indica	Ipomoea indica Merr.	Ipomoea indica (Burm.f.) Merr.		NZ				1999-09-29T00:00:00	29	9	1999	PRESERVED_SPECIMEN		E K Cameron
2437560705	-37.6667	145.082	100		Convolvulaceae	Ipomoea	Ipomoea indica	Ipomoea indica Merr.	Ipomoea indica		AU	LaTrobe University Research and Development Estate - South Morang. South-east of Development Drive (Mel. 10 E4).	Victoria		1991-01-15T00:00:00	15	1	1991	PRESERVED_SPECIMEN		Kilgour, R.A.
1897730454	-37.65	176.017			Convolvulaceae	Ipomoea	Ipomoea indica	Ipomoea indica Merr.	Ipomoea indica (Burm.f.) Merr.		NZ				2000-12-05T00:00:00	5	12	2000	PRESERVED_SPECIMEN		E K Cameron|D B Rogan
1897677966	-37.65	176.017			Convolvulaceae	Ipomoea	Ipomoea indica	Ipomoea indica Merr.	Ipomoea indica (Burm.f.) Merr.		NZ				2000-12-05T00:00:00	5	12	2000	PRESERVED_SPECIMEN		E K Cameron|D B Rogan
1897665143	-37.65	176.017			Convolvulaceae	Ipomoea	Ipomoea indica	Ipomoea indica Merr.	Ipomoea indica (Burm.f.) Merr.		NZ				2000-12-05T00:00:00	5	12	2000	PRESERVED_SPECIMEN		E K Cameron|D B Rogan
1843400430	-37.65	176.017			Convolvulaceae	Ipomoea	Ipomoea indica	Ipomoea indica Merr.	Ipomoea cf. indica (Burm.f.) Merr.		NZ				2002-05-27T00:00:00	27	5	2002	PRESERVED_SPECIMEN		W Stahel
1843400419	-37.65	176.017			Convolvulaceae	Ipomoea	Ipomoea indica	Ipomoea indica Merr.	Ipomoea cf. indica (Burm.f.) Merr.		NZ				2002-05-27T00:00:00	27	5	2002	PRESERVED_SPECIMEN		W Stahel
1843397051	-37.65	176.017			Convolvulaceae	Ipomoea	Ipomoea indica	Ipomoea indica Merr.	Ipomoea indica (Burm.f.) Merr.		NZ				2003-02-18T00:00:00	18	2	2003	PRESERVED_SPECIMEN		W Stahel
1843377147	-37.65	176.017			Convolvulaceae	Ipomoea	Ipomoea indica	Ipomoea indica Merr.	Ipomoea cf. indica (Burm.f.) Merr.		NZ				2002-02-25T00:00:00	25	2	2002	PRESERVED_SPECIMEN		W Stahel
1843377136	-37.65	176.017			Convolvulaceae	Ipomoea	Ipomoea indica	Ipomoea indica Merr.	Ipomoea cf. indica (Burm.f.) Merr.		NZ				2002-02-25T00:00:00	25	2	2002	PRESERVED_SPECIMEN		W Stahel
1843377115	-37.65	176.017			Convolvulaceae	Ipomoea	Ipomoea indica	Ipomoea indica Merr.	Ipomoea cf. indica (Burm.f.) Merr.		NZ				2002-02-25T00:00:00	25	2	2002	PRESERVED_SPECIMEN		W Stahel
1091257986	-37.6478	176.016	10		Convolvulaceae	Ipomoea	Ipomoea indica	Ipomoea indica Merr.	Ipomoea indica (Burm.) Merr.		NZ		South Auckland Land District		1996-05-01T00:00:00	1	5	1996	PRESERVED_SPECIMEN	Landcare Research NZ Ltd.
1843414860	-37.3156	174.67			Convolvulaceae	Ipomoea	Ipomoea cairica	Ipomoea cairica (L.) Sweet	Ipomoea cairica (L.) Sweet		NZ				2006-04-30T00:00:00	30	4	2006	PRESERVED_SPECIMEN		S P Benham
1897731338	-37.0333	174.85			Convolvulaceae	Ipomoea	Ipomoea indica	Ipomoea indica Merr.	Ipomoea indica (Burm.f.) Merr.		NZ				1973-03-04T00:00:00	4	3	1973	PRESERVED_SPECIMEN		A Sullivan
1897687006	-37.0167	174.6			Convolvulaceae	Ipomoea	Ipomoea indica	Ipomoea indica Merr.	Ipomoea indica (Burm.f.) Merr.		NZ				1984-12-27T00:00:00	27	12	1984	PRESERVED_SPECIMEN		J Mackinder
1897687238	-36.9833	174.467			Convolvulaceae	Ipomoea	Ipomoea cairica	Ipomoea cairica (L.) Sweet	Ipomoea cairica (L.) Sweet		NZ				1981-02-28T00:00:00	28	2	1981	PRESERVED_SPECIMEN		R O Gardner
1897617453	-36.9833	175.517			Convolvulaceae	Ipomoea	Ipomoea indica	Ipomoea indica Merr.	Ipomoea indica (Burm.f.) Merr.		NZ				2000-04-07T00:00:00	7	4	2000	PRESERVED_SPECIMEN		D B Rogan
1897830819	-36.9792	174.47			Convolvulaceae	Ipomoea	Ipomoea pes-caprae	Ipomoea pes-caprae (L.) Sweet	Ipomoea pes-caprae (L.) Sweet		NZ				2015-04-07T00:00:00	7	4	2015	PRESERVED_SPECIMEN		C D Kilgour
1897717236	-36.9167	174.75			Convolvulaceae	Ipomoea	Ipomoea indica	Ipomoea indica Merr.	Ipomoea indica (Burm.f.) Merr.		NZ				1950-01-08T00:00:00	8	1	1950	PRESERVED_SPECIMEN		H E Powell
1897700072	-36.9167	174.65			Convolvulaceae	Ipomoea	Ipomoea alba	Ipomoea alba L.	Ipomoea alba L.		NZ				1991-03-25T00:00:00	25	3	1991	PRESERVED_SPECIMEN		V A L May
1897692764	-36.9167	174.65			Convolvulaceae	Ipomoea	Ipomoea alba	Ipomoea alba L.	Ipomoea alba L.		NZ				1991-03-25T00:00:00	25	3	1991	PRESERVED_SPECIMEN		V A L May
1897668643	-36.9	174.733			Convolvulaceae	Ipomoea	Ipomoea tricolor	Ipomoea tricolor Cav.	Ipomoea tricolor Cav.		NZ				1971-07-21T00:00:00	21	7	1971	PRESERVED_SPECIMEN		A E Esler|S J Astridge
1897667632	-36.9	174.8			Convolvulaceae	Ipomoea	Ipomoea tricolor	Ipomoea tricolor Cav.	Ipomoea tricolor Cav.		NZ				1971-02-16T00:00:00	16	2	1971	PRESERVED_SPECIMEN		J M Dingley
1897776348	-36.8833	174.45			Convolvulaceae	Ipomoea	Ipomoea cairica	Ipomoea cairica (L.) Sweet	Ipomoea cairica (L.) Sweet		NZ				2004-04-06T00:00:00	6	4	2004	PRESERVED_SPECIMEN		S L Gibbs
1897644546	-36.8833	174.717			Convolvulaceae	Ipomoea	Ipomoea indica	Ipomoea indica Merr.	Ipomoea indica (Burm.f.) Merr.		NZ				1975-01-31T00:00:00	31	1	1975	PRESERVED_SPECIMEN		D J Court
1897624453	-36.8833	174.75			Convolvulaceae	Ipomoea	Ipomoea cairica	Ipomoea cairica (L.) Sweet	Ipomoea cairica (L.) Sweet		NZ				1968-02-07T00:00:00	7	2	1968	PRESERVED_SPECIMEN		B S Parris
1091101558	-36.8716	174.881	5		Convolvulaceae	Ipomoea	Ipomoea indica	Ipomoea indica Merr.	Ipomoea indica (Burm.) Merr.		NZ		North Auckland Land District		2007-02-16T00:00:00	16	2	2007	PRESERVED_SPECIMEN	Landcare Research NZ Ltd.
1897757433	-36.8667	174.767			Convolvulaceae	Ipomoea	Ipomoea indica	Ipomoea indica Merr.	Ipomoea indica (Burm.f.) Merr.		NZ				1964-03-01T00:00:00	1	3	1964	PRESERVED_SPECIMEN		Noxious Weeds Inspector
1897769933	-36.8596	174.775			Convolvulaceae	Ipomoea	Ipomoea cairica	Ipomoea cairica (L.) Sweet	Ipomoea cairica (L.) Sweet		NZ								PRESERVED_SPECIMEN		J Adams
1843413332	-36.8567	174.616			Convolvulaceae	Ipomoea	Ipomoea cairica	Ipomoea cairica (L.) Sweet	Ipomoea cairica (L.) Sweet		NZ				2006-06-13T00:00:00	13	6	2006	PRESERVED_SPECIMEN		M J Bennett
1897737000	-36.85	174.767			Convolvulaceae	Ipomoea	Ipomoea indica	Ipomoea indica Merr.	Ipomoea indica (Burm.f.) Merr.		NZ				1981-12-01T00:00:00	1	12	1981	PRESERVED_SPECIMEN		E A Brown
1897656515	-36.85	174.75			Convolvulaceae	Ipomoea	Ipomoea indica	Ipomoea indica Merr.	Ipomoea indica (Burm.f.) Merr.		NZ				1978-07-02T00:00:00	2	7	1978	PRESERVED_SPECIMEN		R O Gardner
1897644501	-36.85	174.767			Convolvulaceae	Ipomoea	Ipomoea indica	Ipomoea indica Merr.	Ipomoea indica (Burm.f.) Merr.		NZ				1986-06-05T00:00:00	5	6	1986	PRESERVED_SPECIMEN		K Mason
1897763962	-36.8	174.75			Convolvulaceae	Ipomoea	Ipomoea cairica	Ipomoea cairica (L.) Sweet	Ipomoea cairica (L.) Sweet		NZ				1998-04-11T00:00:00	11	4	1998	PRESERVED_SPECIMEN		T G Lovegrove
1843418962	-36.7922	175.02			Convolvulaceae	Ipomoea	Ipomoea indica	Ipomoea indica Merr.	Ipomoea indica (Burm.f.) Merr.		NZ				2008-06-30T00:00:00	30	6	2008	PRESERVED_SPECIMEN		A Spence
1091331332	-36.7899	174.659	1		Convolvulaceae	Ipomoea	Ipomoea cairica	Ipomoea cairica (L.) Sweet	Ipomoea cairica (L.) Sweet		NZ				1993-12-03T00:00:00	3	12	1993	PRESERVED_SPECIMEN	Landcare Research NZ Ltd.
1897725584	-36.7833	174.767			Convolvulaceae	Ipomoea	Ipomoea indica	Ipomoea indica Merr.	Ipomoea indica (Burm.f.) Merr.		NZ				1978-04-09T00:00:00	9	4	1978	PRESERVED_SPECIMEN		E B Bangerter
1897686567	-36.7833	174.65			Convolvulaceae	Ipomoea	Ipomoea cairica	Ipomoea cairica (L.) Sweet	Ipomoea cairica (L.) Sweet		NZ				1993-11-03T00:00:00	3	11	1993	PRESERVED_SPECIMEN		P J de Lange|G C Platt
2515333587	-36.7667	174.767			Convolvulaceae	Ipomoea	Ipomoea indica	Ipomoea congesta R.Br.	Ipomoea congesta R.Br.	R.Br.	NZ	NEW ZEALAND. Loc. North Island, Waitemata County. Milford, near Wairau Creek. Map. N42:284702. Locally frequent on waste ground.			1978-04-09T00:00:00	9	4	1978	PRESERVED_SPECIMEN	Naturalis Biodiversity Center	Bangerter EB
2430772238	-36.7667	174.767			Convolvulaceae	Ipomoea	Ipomoea indica	Ipomoea indica Merr.	Ipomoea indica		NZ	Milford, near Wairau Creek			1978-04-09T00:00:00	9	4	1978	PRESERVED_SPECIMEN		Bangerter, E.B.
1897665490	-36.75	175.717			Convolvulaceae	Ipomoea	Ipomoea indica	Ipomoea indica Merr.	Ipomoea indica (Burm.f.) Merr.		NZ				1973-03-10T00:00:00	10	3	1973	PRESERVED_SPECIMEN		A E Orchard
2434615725	-36.7	144.3			Convolvulaceae	Ipomoea	Ipomoea quamoclit	Ipomoea quamoclit L.	Ipomoea quamoclit		AU	67 Strucken Street, Epsom.	Victoria		2011-03-22T00:00:00	22	3	2011	PRESERVED_SPECIMEN		Williams, R.
2252403359	-36.6347	-64.7311			Convolvulaceae	Ipomoea	Ipomoea purpurea	Ipomoea purpurea (L.) Roth	Ipomoea purpurea (L.) Roth		AR	Ruta Prov. NÂº 4: Toay, al sudoeste de Santa Rosa	La Pampa		1944-01-07T00:00:00	7	1	1944	PRESERVED_SPECIMEN		Hunziker, A. T.
1897748601	-36.6333	175.517			Convolvulaceae	Ipomoea	Ipomoea tricolor	Ipomoea tricolor Cav.	Ipomoea tricolor Cav.		NZ				1971-03-30T00:00:00	30	3	1971	PRESERVED_SPECIMEN		S Astridge
1843369669	-36.6333	174.367			Convolvulaceae	Ipomoea	Ipomoea indica	Ipomoea indica Merr.	Ipomoea indica (Burm.f.) Merr.		NZ				2000-05-05T00:00:00	5	5	2000	PRESERVED_SPECIMEN		E K Cameron
1843369644	-36.6167	174.35			Convolvulaceae	Ipomoea	Ipomoea cairica	Ipomoea cairica (L.) Sweet	Ipomoea cairica (L.) Sweet		NZ				2000-05-05T00:00:00	5	5	2000	PRESERVED_SPECIMEN		E K Cameron
1897729340	-36.6006	174.894			Convolvulaceae	Ipomoea	Ipomoea cairica	Ipomoea cairica (L.) Sweet	Ipomoea cairica (L.) Sweet		NZ				1981-05-26T00:00:00	26	5	1981	PRESERVED_SPECIMEN		E K Cameron
1897835083	-36.6	174.89			Convolvulaceae	Ipomoea	Ipomoea cairica	Ipomoea cairica (L.) Sweet	Ipomoea cairica (L.) Sweet		NZ				1970-12-19T00:00:00	19	12	1970	PRESERVED_SPECIMEN		A E Esler
1897701146	-36.6	174.883			Convolvulaceae	Ipomoea	Ipomoea cairica	Ipomoea cairica (L.) Sweet	Ipomoea cairica (L.) Sweet		NZ				1979-12-12T00:00:00	12	12	1979	PRESERVED_SPECIMEN		N Mitchell|C J West
1843400429	-36.6	174.883			Convolvulaceae	Ipomoea	Ipomoea cairica	Ipomoea cairica (L.) Sweet	Ipomoea cairica (L.) Sweet		NZ				2003-06-14T00:00:00	14	6	2003	PRESERVED_SPECIMEN		P J de Lange
1843496533	-36.5833	174.917			Convolvulaceae	Ipomoea	Ipomoea cairica	Ipomoea cairica (L.) Sweet	Ipomoea cairica (L.) Sweet		NZ				1907-01-01T00:00:00	1	1	1907	PRESERVED_SPECIMEN		A Hansen
1843496505	-36.5833	174.917			Convolvulaceae	Ipomoea	Ipomoea cairica	Ipomoea cairica (L.) Sweet	Ipomoea cairica (L.) Sweet		NZ				1907-01-01T00:00:00	1	1	1907	PRESERVED_SPECIMEN		A Hansen
1897618246	-36.5333	174.7			Convolvulaceae	Ipomoea	Ipomoea indica	Ipomoea indica Merr.	Ipomoea indica (Burm.f.) Merr.		NZ				1981-02-01T00:00:00	1	2	1981	PRESERVED_SPECIMEN		G Straka
1843401451	-36.5333	175.467			Convolvulaceae	Ipomoea	Ipomoea indica	Ipomoea indica Merr.	Ipomoea indica (Burm.f.) Merr.		NZ				2003-12-22T00:00:00	22	12	2003	PRESERVED_SPECIMEN		E K Cameron
2829343543	-36.3722	150.077	2		Convolvulaceae	Ipomoea	Ipomoea cairica	Ipomoea cairica (L.) Sweet	Ipomoea cairica		AU	Wallaga Lake Heights, Murunna Point, foreshore of lake.	New South Wales		1995-04-19T00:00:00	19	4	1995	PRESERVED_SPECIMEN		Schultz, N.
2634787537	-36.3707	150.078			Convolvulaceae	Ipomoea	Ipomoea cairica	Ipomoea cairica (L.) Sweet	Ipomoea cairica		AU	Wallaga Lake	New South Wales		1995-05-19T00:00:00	19	5	1995	PRESERVED_SPECIMEN		Schultz, N.
1897659548	-36.35	174.733			Convolvulaceae	Ipomoea	Ipomoea batatas	Ipomoea batatas (L.) Lam.	Ipomoea batatas (L.) Lam.		NZ				1993-02-09T00:00:00	9	2	1993	PRESERVED_SPECIMEN		R Robertson
2438951317	-36.3167	150.067			Convolvulaceae	Ipomoea	Ipomoea cairica	Ipomoea cairica (L.) Sweet	Ipomoea cairica		AU	Tilba Tilba.	New South Wales		1882-01-01T00:00:00	1	1	1882	PRESERVED_SPECIMEN		Bate, M.H.
2438044914	-36.3	150.017			Convolvulaceae	Ipomoea	Ipomoea cairica	Ipomoea cairica (L.) Sweet	Ipomoea cairica		AU	Mount Dromedary.	New South Wales		1880-08-16T00:00:00	16	8	1880	PRESERVED_SPECIMEN		Reader, E.
2634789491	-36.2984	150.118			Convolvulaceae	Ipomoea	Ipomoea cairica	Ipomoea cairica (L.) Sweet	Ipomoea cairica		AU	Mystery Bay	New South Wales		1995-05-14T00:00:00	14	5	1995	PRESERVED_SPECIMEN		Van der Heul, T.
1843378035	-36.2667	175.5			Convolvulaceae	Ipomoea	Ipomoea cairica	Ipomoea cairica (L.) Sweet	Ipomoea cairica (L.) Sweet		NZ				2002-05-16T00:00:00	16	5	2002	PRESERVED_SPECIMEN		T J Martin
2829197623	-36.25	150.233	20		Convolvulaceae	Ipomoea	Ipomoea cairica	Ipomoea cairica (L.) Sweet	Ipomoea cairica		AU	Montagu Island.	New South Wales		1988-03-27T00:00:00	27	3	1988	PRESERVED_SPECIMEN		Heyligers, P.C.
2827993925	-36.25	150.23	20		Convolvulaceae	Ipomoea	Ipomoea cairica	Ipomoea cairica (L.) Sweet	Ipomoea cairica		AU	Montague Island, N of the track from Jetty Bay to the lighthouse.	New South Wales		1988-03-27T00:00:00	27	3	1988	PRESERVED_SPECIMEN		Heyligers, P.C.
1451673402	-36.2484	150.235	20		Convolvulaceae	Ipomoea	Ipomoea cairica	Ipomoea cairica (L.) Sweet	Ipomoea cairica		AU	locality withheld	New South Wales		1988-03-27T00:00:00	27	3	1988	PRESERVED_SPECIMEN		NSWOBS-07038
1897722624	-36.2333	175.3			Convolvulaceae	Ipomoea	Ipomoea cairica	Ipomoea cairica (L.) Sweet	Ipomoea cairica (L.) Sweet		NZ				1985-01-02T00:00:00	2	1	1985	PRESERVED_SPECIMEN		A E Wright
1897714221	-36.2333	175.3			Convolvulaceae	Ipomoea	Ipomoea cairica	Ipomoea cairica (L.) Sweet	Ipomoea cairica (L.) Sweet		NZ				1962-01-01T00:00:00	1	1	1962	PRESERVED_SPECIMEN		F M Warren
1843370000	-36.2333	175.3			Convolvulaceae	Ipomoea	Ipomoea cairica	Ipomoea cairica (L.) Sweet	Ipomoea cairica (L.) Sweet		NZ				2000-04-17T00:00:00	17	4	2000	PRESERVED_SPECIMEN		H McGregor|P Todd
1843369389	-36.2333	175.45			Convolvulaceae	Ipomoea	Ipomoea cairica	Ipomoea cairica (L.) Sweet	Ipomoea cairica (L.) Sweet		NZ				2000-04-13T00:00:00	13	4	2000	PRESERVED_SPECIMEN		E K Cameron
1843369370	-36.2333	175.45			Convolvulaceae	Ipomoea	Ipomoea cairica	Ipomoea cairica (L.) Sweet	Ipomoea cairica (L.) Sweet		NZ				2000-04-13T00:00:00	13	4	2000	PRESERVED_SPECIMEN		E K Cameron
1897652693	-36.1667	175.367			Convolvulaceae	Ipomoea	Ipomoea cairica	Ipomoea cairica (L.) Sweet	Ipomoea cairica (L.) Sweet		NZ				1962-01-01T00:00:00	1	1	1962	PRESERVED_SPECIMEN		F M Warren
2634788014	-36.1651	150.118			Convolvulaceae	Ipomoea	Ipomoea cairica	Ipomoea cairica (L.) Sweet	Ipomoea cairica		AU	Dalmeny	New South Wales		1995-05-03T00:00:00	3	5	1995	PRESERVED_SPECIMEN		Van der Heul, T.
1144621496	-36.1569	-60.025			Convolvulaceae	Ipomoea	Ipomoea platensis	Ipomoea platensis Ker-Gawl.	Ipomoea platensis Ker Gawl.		AR	Buenos Aires - Buenos AÃ¿res/Provincia de Buenos Aires							PRESERVED_SPECIMEN		Bacle, C. H.
1843397546	-36.15	175.45			Convolvulaceae	Ipomoea	Ipomoea cairica	Ipomoea cairica (L.) Sweet	Ipomoea cairica (L.) Sweet		NZ				2003-03-21T00:00:00	21	3	2003	PRESERVED_SPECIMEN		C D Kilgour
1897821580	-36.0694	174.576			Convolvulaceae	Ipomoea	Ipomoea cairica	Ipomoea cairica (L.) Sweet	Ipomoea cairica (L.) Sweet		NZ				2014-01-03T00:00:00	3	1	2014	PRESERVED_SPECIMEN		E K Cameron
1897696423	-35.9	174.717			Convolvulaceae	Ipomoea	Ipomoea cairica	Ipomoea cairica (L.) Sweet	Ipomoea cairica (L.) Sweet		NZ				1982-01-04T00:00:00	4	1	1982	PRESERVED_SPECIMEN		E K Cameron
1843429288	-35.8689	173.666			Convolvulaceae	Ipomoea	Ipomoea pes-caprae	Ipomoea pes-caprae subsp. brasiliensis (L.) Ooststr.	Ipomoea pes-caprae subsp. brasiliensis (L.) Sweet		NZ				2010-06-18T00:00:00	18	6	2010	PRESERVED_SPECIMEN		P J de Lange
2634786074	-35.8576	150.191			Convolvulaceae	Ipomoea	Ipomoea cairica	Ipomoea cairica (L.) Sweet	Ipomoea cairica		AU	Broulee Island	New South Wales		1996-05-01T00:00:00	1	5	1996	PRESERVED_SPECIMEN		Corringham, R.
2830557034	-35.85	150.183	3		Convolvulaceae	Ipomoea	Ipomoea cairica	Ipomoea cairica (L.) Sweet	Ipomoea cairica		AU	S Coast: Broulee.	New South Wales		1984-04-11T00:00:00	11	4	1984	PRESERVED_SPECIMEN		Adams, L.G.
2828976414	-35.85	150.183	3		Convolvulaceae	Ipomoea	Ipomoea cairica	Ipomoea cairica (L.) Sweet	Ipomoea cairica		AU	Broulee Island.	New South Wales		1984-04-11T00:00:00	11	4	1984	PRESERVED_SPECIMEN		Adams, L.G.
2828211848	-35.85	150.183	3		Convolvulaceae	Ipomoea	Ipomoea cairica	Ipomoea cairica (L.) Sweet	Ipomoea cairica		AU	Broulee Island.	New South Wales		1984-04-11T00:00:00	11	4	1984	PRESERVED_SPECIMEN		Adams, L.G.
2824070305	-35.7835	150.233			Convolvulaceae	Ipomoea	Ipomoea cairica	Ipomoea cairica (L.) Sweet	Ipomoea cairica		AU		New South Wales		1976-09-05T00:00:00	5	9	1976	PRESERVED_SPECIMEN		Gelvin, S.
2634787203	-35.7818	150.235			Convolvulaceae	Ipomoea	Ipomoea cairica	Ipomoea cairica (L.) Sweet	Ipomoea cairica		AU	Guerilla Bay	New South Wales		1992-12-30T00:00:00	30	12	1992	PRESERVED_SPECIMEN		Rees, H.
2634789893	-35.7597	150.211			Convolvulaceae	Ipomoea	Ipomoea cairica	Ipomoea cairica (L.) Sweet	Ipomoea cairica		AU	Surf Beach	New South Wales		2013-03-03T00:00:00	3	3	2013	PRESERVED_SPECIMEN		Cockerill, K.
2830468981	-35.75	150.267	100		Convolvulaceae	Ipomoea	Ipomoea cairica	Ipomoea cairica (L.) Sweet	Ipomoea cairica		AU	Tollgate Island (inner), Batemans Bay.	New South Wales		1976-03-20T00:00:00	20	3	1976	PRESERVED_SPECIMEN		Crisp, M.D.
2829763481	-35.75	150.27			Convolvulaceae	Ipomoea	Ipomoea cairica	Ipomoea cairica (L.) Sweet	Ipomoea cairica		AU	S Tollgate Islands.	New South Wales		1924-01-01T00:00:00	1	1	1924	PRESERVED_SPECIMEN		Rodway, F.A.
2828383986	-35.75	150.27	50		Convolvulaceae	Ipomoea	Ipomoea cairica	Ipomoea cairica (L.) Sweet	Ipomoea cairica		AU	Tollgate Island (inner), Batemans Bay.	New South Wales		1976-03-20T00:00:00	20	3	1976	PRESERVED_SPECIMEN		Crisp, M.D.
2827935944	-35.75	150.27			Convolvulaceae	Ipomoea	Ipomoea cairica	Ipomoea cairica (L.) Sweet	Ipomoea cairica		AU	S Tollgate Islands.	New South Wales		1924-01-01T00:00:00	1	1	1924	PRESERVED_SPECIMEN
2830574446	-35.7333	150.267			Convolvulaceae	Ipomoea	Ipomoea cairica	Ipomoea cairica (L.) Sweet	Ipomoea cairica		AU	Tollgate Islands off Batemans Bay.	New South Wales		1958-11-01T00:00:00	1	11	1958	PRESERVED_SPECIMEN		Warner, C.R.
2830297331	-35.7333	150.2	10		Convolvulaceae	Ipomoea	Ipomoea indica	Ipomoea indica Merr.	Ipomoea indica		AU	Batemans Bay, c. 2.5 km along road to Batehaven from its junction with Princes Highway.	New South Wales		1990-02-24T00:00:00	24	2	1990	PRESERVED_SPECIMEN		Lyne, A.M.
1451554925	-35.7318	150.201	10		Convolvulaceae	Ipomoea	Ipomoea indica	Ipomoea indica Merr.	Ipomoea indica		AU	locality withheld	New South Wales		1990-02-24T00:00:00	24	2	1990	PRESERVED_SPECIMEN		NSWOBS-09135
2827886308	-35.73	150.2	10		Convolvulaceae	Ipomoea	Ipomoea indica	Ipomoea indica Merr.	Ipomoea indica		AU	Batemans Bay, c. 2.5 km along road to Batehaven from its junction with Princes Highway.	New South Wales		1990-02-24T00:00:00	24	2	1990	PRESERVED_SPECIMEN		Lyne, A.M.
2634788409	-35.7151	150.185			Convolvulaceae	Ipomoea	Ipomoea indica	Ipomoea indica Merr.	Ipomoea indica		AU	Batehaven	New South Wales		1992-04-17T00:00:00	17	4	1992	PRESERVED_SPECIMEN		Lind, N.R.
2634787369	-35.7033	150.184			Convolvulaceae	Ipomoea	Ipomoea indica	Ipomoea indica Merr.	Ipomoea indica		AU	Surfside	New South Wales		2016-06-15T00:00:00	15	6	2016	PRESERVED_SPECIMEN		Rimmer, J.
2634786496	-35.6601	150.292			Convolvulaceae	Ipomoea	Ipomoea cairica	Ipomoea cairica (L.) Sweet	Ipomoea cairica		AU	South Durras	New South Wales		1998-12-12T00:00:00	12	12	1998	PRESERVED_SPECIMEN		Morris, A.V.
1916278805	-35.6281	150.326			Convolvulaceae	Ipomoea	Ipomoea cairica	Ipomoea cairica (L.) Sweet	Ipomoea cairica		AU	locality withheld	New South Wales		2017-07-13T00:00:00	13	7	2017	PRESERVED_SPECIMEN		OJJS11030101
2634790281	-35.6281	150.322			Convolvulaceae	Ipomoea	Ipomoea cairica	Ipomoea cairica (L.) Sweet	Ipomoea cairica		AU	Depot Beach	New South Wales		2017-07-13T00:00:00	13	7	2017	PRESERVED_SPECIMEN		Muldrew, M.
1843406114	-35.5642	174.498			Convolvulaceae	Ipomoea	Ipomoea indica	Ipomoea indica Merr.	Ipomoea indica (Burm.f.) Merr.		NZ				2005-01-13T00:00:00	13	1	2005	PRESERVED_SPECIMEN		E K Cameron
2829024084	-35.5307	138.683			Convolvulaceae	Ipomoea	Ipomoea indica	Ipomoea indica Merr.	Ipomoea indica		AU	Port Elliot, railway line W of Murray Terrace	South Australia		2006-02-19T00:00:00	19	2	2006	PRESERVED_SPECIMEN		Murfet, D.E.
2828313486	-35.5073	138.764			Convolvulaceae	Ipomoea	Ipomoea indica	Ipomoea indica Merr.	Ipomoea indica		AU	On Gulfview R[oa]d, Goolwa. Boundary of Heritage Agreement No.39 being Section 2338, Goolwa	South Australia		2002-05-17T00:00:00	17	5	2002	PRESERVED_SPECIMEN		Taylor, Ron
2829261449	-35.5	138.917			Convolvulaceae	Ipomoea	Ipomoea indica	Ipomoea indica Merr.	Ipomoea indica		AU	Clayton - main recreation area on river bank	South Australia		1992-03-04T00:00:00	4	3	1992	PRESERVED_SPECIMEN		Smith, N.M.
1897733149	-35.4333	173.267			Convolvulaceae	Ipomoea	Ipomoea cairica	Ipomoea cairica (L.) Sweet	Ipomoea cairica (L.) Sweet		NZ				1980-01-02T00:00:00	2	1	1980	PRESERVED_SPECIMEN		R O Gardner
1847945082	-35.3869	-64.9208			Convolvulaceae	Ipomoea		Ipomoea L.	Ipomoea L.		AR				1941-01-31T00:00:00	31	1	1941	PRESERVED_SPECIMEN	The Field Museum of Natural History	T. Meyer
1847945037	-35.3869	-64.9208			Convolvulaceae	Ipomoea	Ipomoea purpurea	Ipomoea purpurea (L.) Roth	Ipomoea purpurea (L.) Roth		AR				1976-09-20T00:00:00	20	9	1976	PRESERVED_SPECIMEN	The Field Museum of Natural History	A. L. Cabrera et al.
1847944935	-35.3869	-64.9208			Convolvulaceae	Ipomoea	Ipomoea descolei	Ipomoea descolei O'Donell	Ipomoea descolei O'Donell		AR				1972-01-04T00:00:00	4	1	1972	PRESERVED_SPECIMEN	The Field Museum of Natural History	C. L. QuarÃ­n & et al.
1847944810	-35.3869	-64.9208			Convolvulaceae	Ipomoea	Ipomoea aristolochiifolia	Ipomoea aristolochiifolia G.Don	Ipomoea aristolochiifolia G. Don		AR				1942-03-29T00:00:00	29	3	1942	PRESERVED_SPECIMEN	The Field Museum of Natural History	T. Meyer
1847944799	-35.3869	-64.9208			Convolvulaceae	Ipomoea	Ipomoea rubriflora	Ipomoea rubriflora O'Donell	Ipomoea rubriflora O'Donell		AR				1975-05-08T00:00:00	8	5	1975	PRESERVED_SPECIMEN	The Field Museum of Natural History	A. Krapovickas & et al.
1847944662	-35.3869	-64.9208			Convolvulaceae	Ipomoea	Ipomoea kunthiana	Ipomoea kunthiana Meisn.	Ipomoea kunthiana Meisn.		AR				1984-12-15T00:00:00	15	12	1984	PRESERVED_SPECIMEN	The Field Museum of Natural History	S. G. Tressens & et al.
1847944563	-35.3869	-64.9208			Convolvulaceae	Ipomoea	Ipomoea rubriflora	Ipomoea rubriflora O'Donell	Ipomoea rubriflora O'Donell		AR				1945-02-21T00:00:00	21	2	1945	PRESERVED_SPECIMEN	The Field Museum of Natural History	D. Abbiatti & L. Claps
1847944451	-35.3869	-64.9208			Convolvulaceae	Ipomoea	Ipomoea purpurea	Ipomoea purpurea (L.) Roth	Ipomoea purpurea (L.) Roth		AR				1928-02-29T00:00:00	29	2	1928	PRESERVED_SPECIMEN	The Field Museum of Natural History	S. Venturi
1847944378	-35.3869	-64.9208			Convolvulaceae	Ipomoea	Ipomoea carnea	Ipomoea carnea subsp. fistulosa (Mart. ex Choisy) D.F.Austin	Ipomoea carnea subsp. fistulosa (Mart. & Choisy) D. F. Austin		AR				1976-12-17T00:00:00	17	12	1976	PRESERVED_SPECIMEN	The Field Museum of Natural History	R. MartÃ­nez Crovetto & A. Schinini
1847943972	-35.3869	-64.9208			Convolvulaceae	Ipomoea	Ipomoea plummerae	Ipomoea plummerae A.Gray	Ipomoea plummerae A. Gray		AR				1940-02-14T00:00:00	14	2	1940	PRESERVED_SPECIMEN	The Field Museum of Natural History	Meyer
1847943916	-35.3869	-64.9208			Convolvulaceae	Ipomoea	Ipomoea megapotamica	Ipomoea megapotamica Choisy	Ipomoea megapotamica Choisy		AR								PRESERVED_SPECIMEN	The Field Museum of Natural History	W. Lossen
1847943491	-35.3869	-64.9208			Convolvulaceae	Ipomoea	Ipomoea fimbriosepala	Ipomoea fimbriosepala Choisy	Ipomoea fimbriosepala Choisy		AR				1978-04-07T00:00:00	7	4	1978	PRESERVED_SPECIMEN	The Field Museum of Natural History	O. H. Ahumada
1847943423	-35.3869	-64.9208			Convolvulaceae	Ipomoea	Ipomoea nil	Ipomoea nil (L.) Roth	Ipomoea nil (L.) Roth		AR				1977-03-28T00:00:00	28	3	1977	PRESERVED_SPECIMEN	The Field Museum of Natural History	A. Krapovickas & A. Schinini
1847943378	-35.3869	-64.9208			Convolvulaceae	Ipomoea	Ipomoea alba	Ipomoea alba L.	Ipomoea alba L.		AR				1932-04-06T00:00:00	6	4	1932	PRESERVED_SPECIMEN	The Field Museum of Natural History	A. L. Cabrera
1847943151	-35.3869	-64.9208			Convolvulaceae	Ipomoea	Ipomoea batatas	Ipomoea batatas (L.) Lam.	Ipomoea batatas (L.) Lam.		AR				1977-05-29T00:00:00	29	5	1977	PRESERVED_SPECIMEN	The Field Museum of Natural History	C. L. CristÃ³bal
1847942906	-35.3869	-64.9208			Convolvulaceae	Ipomoea	Ipomoea nil	Ipomoea nil (L.) Roth	Ipomoea nil (L.) Roth		AR				1925-01-01T00:00:00		1	1925	PRESERVED_SPECIMEN	The Field Museum of Natural History	W. Lossen
1847942892	-35.3869	-64.9208			Convolvulaceae	Ipomoea	Ipomoea padillae	Ipomoea padillae O'Donell	Ipomoea padillae O'Donnell		AR				1969-03-09T00:00:00	9	3	1969	PRESERVED_SPECIMEN	The Field Museum of Natural History	A. Krapovickas et al.
1847942884	-35.3869	-64.9208			Convolvulaceae	Ipomoea	Ipomoea alba	Ipomoea alba L.	Ipomoea alba L.		AR				1980-11-23T00:00:00	23	11	1980	PRESERVED_SPECIMEN	The Field Museum of Natural History	A. L. Cabrera & et al.
1847942743	-35.3869	-64.9208			Convolvulaceae	Ipomoea	Ipomoea plummerae	Ipomoea plummerae A.Gray	Ipomoea plummerae A. Gray		AR				1939-02-09T00:00:00	9	2	1939	PRESERVED_SPECIMEN	The Field Museum of Natural History	E. K. Balls
1847942574	-35.3869	-64.9208			Convolvulaceae	Ipomoea	Ipomoea indivisa	Ipomoea indivisa Hallier	Ipomoea indivisa (Vell.) Hallier f.		AR				1932-11-11T00:00:00	11	11	1932	PRESERVED_SPECIMEN	The Field Museum of Natural History	L. R. Parodi
1847942524	-35.3869	-64.9208			Convolvulaceae	Ipomoea	Ipomoea nil	Ipomoea nil (L.) Roth	Ipomoea nil (L.) Roth		AR				1955-04-02T00:00:00	2	4	1955	PRESERVED_SPECIMEN	The Field Museum of Natural History	A. T. Hunziker
1847942444	-35.3869	-64.9208			Convolvulaceae	Ipomoea	Ipomoea alba	Ipomoea alba L.	Ipomoea alba L.		AR				2000-02-16T00:00:00	16	2	2000	PRESERVED_SPECIMEN	The Field Museum of Natural History	C. Salgado
1847942179	-35.3869	-64.9208			Convolvulaceae	Ipomoea	Ipomoea nil	Ipomoea nil (L.) Roth	Ipomoea nil (L.) Roth		AR				1936-11-01T00:00:00	1	11	1936	PRESERVED_SPECIMEN	The Field Museum of Natural History	M. M. Job
1847942092	-35.3869	-64.9208			Convolvulaceae	Ipomoea	Ipomoea cairica	Ipomoea cairica (L.) Sweet	Ipomoea cairica (L.) Sweet		AR				1943-03-19T00:00:00	19	3	1943	PRESERVED_SPECIMEN	The Field Museum of Natural History	H. H. Bartlett
1847941968	-35.3869	-64.9208			Convolvulaceae	Ipomoea	Ipomoea descolei	Ipomoea descolei O'Donell	Ipomoea descolei O'Donell		AR				1975-01-19T00:00:00	19	1	1975	PRESERVED_SPECIMEN	The Field Museum of Natural History
1847941962	-35.3869	-64.9208			Convolvulaceae	Ipomoea	Ipomoea aristolochiifolia	Ipomoea aristolochiifolia G.Don	Ipomoea aristolochiifolia G. Don		AR				1942-03-29T00:00:00	29	3	1942	PRESERVED_SPECIMEN	The Field Museum of Natural History	T. Meyer
1847941887	-35.3869	-64.9208			Convolvulaceae	Ipomoea	Ipomoea alba	Ipomoea alba L.	Ipomoea alba L.		AR				1973-01-02T00:00:00	2	1	1973	PRESERVED_SPECIMEN	The Field Museum of Natural History	A. E. Burkart & et al.
1847941835	-35.3869	-64.9208			Convolvulaceae	Ipomoea	Ipomoea indica	Ipomoea indica Merr.	Ipomoea indica (Burm.) Merr.		AR				1946-01-10T00:00:00	10	1	1946	PRESERVED_SPECIMEN	The Field Museum of Natural History	J. E. Montes
1847941676	-35.3869	-64.9208			Convolvulaceae	Ipomoea	Ipomoea alba	Ipomoea alba L.	Ipomoea alba L.		AR				1995-03-09T00:00:00	9	3	1995	PRESERVED_SPECIMEN	The Field Museum of Natural History	A. Schinini et al.
1847941639	-35.3869	-64.9208			Convolvulaceae	Ipomoea	Ipomoea rubriflora	Ipomoea rubriflora O'Donell	Ipomoea rubriflora O'Donell		AR				1942-03-29T00:00:00	29	3	1942	PRESERVED_SPECIMEN	The Field Museum of Natural History	T. Meyer
1847941278	-35.3869	-64.9208			Convolvulaceae	Ipomoea	Ipomoea indica	Ipomoea indica Merr.	Ipomoea indica (Burm.) Merr.		AR				1907-11-12T00:00:00	12	11	1907	PRESERVED_SPECIMEN	The Field Museum of Natural History	E. L. Ekman
1847941174	-35.3869	-64.9208			Convolvulaceae	Ipomoea	Ipomoea ramosissima	Ipomoea ramosissima (Poir.) Choisy	Ipomoea ramosissima (Poir.) Choisy		AR				1927-11-10T00:00:00	10	11	1927	PRESERVED_SPECIMEN	The Field Museum of Natural History	S. Venturi
1847941105	-35.3869	-64.9208			Convolvulaceae	Ipomoea	Ipomoea rubriflora	Ipomoea rubriflora O'Donell	Ipomoea rubriflora O'Donell		AR				1944-02-01T00:00:00		2	1944	PRESERVED_SPECIMEN	The Field Museum of Natural History	C. A. O'Donnell
1847941083	-35.3869	-64.9208			Convolvulaceae	Ipomoea	Ipomoea descolei	Ipomoea descolei O'Donell	Ipomoea descolei O'Donell		AR				1975-01-18T00:00:00	18	1	1975	PRESERVED_SPECIMEN	The Field Museum of Natural History
1847940936	-35.3869	-64.9208			Convolvulaceae	Ipomoea	Ipomoea cordatotriloba	Ipomoea cordatotriloba Dennst.	Ipomoea cordatotriloba Dennst.		AR				1977-04-30T00:00:00	30	4	1977	PRESERVED_SPECIMEN	The Field Museum of Natural History
1847940716	-35.3869	-64.9208			Convolvulaceae	Ipomoea	Ipomoea indica	Ipomoea indica Merr.	Ipomoea indica (Burm.) Merr.		AR				1970-11-30T00:00:00	30	11	1970	PRESERVED_SPECIMEN	The Field Museum of Natural History	A. Krapovickas et al.
1847940656	-35.3869	-64.9208			Convolvulaceae	Ipomoea	Ipomoea nil	Ipomoea nil (L.) Roth	Ipomoea nil (L.) Roth		AR				1977-03-05T00:00:00	5	3	1977	PRESERVED_SPECIMEN	The Field Museum of Natural History	B. PÃ©rez
1847940507	-35.3869	-64.9208			Convolvulaceae	Ipomoea	Ipomoea cordatotriloba	Ipomoea cordatotriloba Dennst.	Ipomoea cordatotriloba Dennst.		AR				1983-05-10T00:00:00	10	5	1983	PRESERVED_SPECIMEN	The Field Museum of Natural History	A. Krapovickas & A. Schinini
1847940267	-35.3869	-64.9208			Convolvulaceae	Ipomoea	Ipomoea cairica	Ipomoea cairica (L.) Sweet	Ipomoea cairica (L.) Sweet		AR				1977-01-05T00:00:00	5	1	1977	PRESERVED_SPECIMEN	The Field Museum of Natural History	J. Irigoyen
1847940165	-35.3869	-64.9208			Convolvulaceae	Ipomoea	Ipomoea fimbriosepala	Ipomoea fimbriosepala Choisy	Ipomoea fimbriosepala Choisy		AR				1977-05-29T00:00:00	29	5	1977	PRESERVED_SPECIMEN	The Field Museum of Natural History	C. L. CristÃ³bal & et al.
1847939951	-35.3869	-64.9208			Convolvulaceae	Ipomoea	Ipomoea bonariensis	Ipomoea bonariensis Hook.	Ipomoea bonariensis Hook.		AR				1989-02-28T00:00:00	28	2	1989	PRESERVED_SPECIMEN	The Field Museum of Natural History	S. G. Tressens & et al.
1847939893	-35.3869	-64.9208			Convolvulaceae	Ipomoea	Ipomoea descolei	Ipomoea descolei O'Donell	Ipomoea descolei O'Donell		AR				1970-12-03T00:00:00	3	12	1970	PRESERVED_SPECIMEN	The Field Museum of Natural History	A. Krapovickas & et al.
1847939862	-35.3869	-64.9208			Convolvulaceae	Ipomoea	Ipomoea kunthiana	Ipomoea kunthiana Meisn.	Ipomoea kunthiana Meisn.		AR				1908-01-08T00:00:00	8	1	1908	PRESERVED_SPECIMEN	The Field Museum of Natural History	E. L. Ekman
1847939600	-35.3869	-64.9208			Convolvulaceae	Ipomoea	Ipomoea descolei	Ipomoea descolei O'Donell	Ipomoea descolei O'Donell		AR				1936-12-08T00:00:00	8	12	1936	PRESERVED_SPECIMEN	The Field Museum of Natural History	W. A. Archer
1847939504	-35.3869	-64.9208			Convolvulaceae	Ipomoea	Ipomoea descolei	Ipomoea descolei O'Donell	Ipomoea descolei O'Donell		AR				1975-01-09T00:00:00	9	1	1975	PRESERVED_SPECIMEN	The Field Museum of Natural History
1847939174	-35.3869	-64.9208			Convolvulaceae	Ipomoea	Ipomoea nil	Ipomoea nil (L.) Roth	Ipomoea nil (L.) Roth		AR				1987-03-19T00:00:00	19	3	1987	PRESERVED_SPECIMEN	The Field Museum of Natural History	A. Krapovickas & R. O. Vanni
1847939067	-35.3869	-64.9208			Convolvulaceae	Ipomoea	Ipomoea cairica	Ipomoea cairica (L.) Sweet	Ipomoea cairica (L.) Sweet		AR				1949-11-27T00:00:00	27	11	1949	PRESERVED_SPECIMEN	The Field Museum of Natural History	J. Araque Molina
1847939028	-35.3869	-64.9208			Convolvulaceae	Ipomoea	Ipomoea grandifolia	Ipomoea grandifolia (Dammer) O'Donell	Ipomoea grandifolia (Dammer) O'Donnell		AR				1962-03-10T00:00:00	10	3	1962	PRESERVED_SPECIMEN	The Field Museum of Natural History	A. E. Burkart & et al.
1847939014	-35.3869	-64.9208			Convolvulaceae	Ipomoea	Ipomoea alba	Ipomoea alba L.	Ipomoea alba L.		AR				1908-01-17T00:00:00	17	1	1908	PRESERVED_SPECIMEN	The Field Museum of Natural History	E. L. Ekman
1847938864	-35.3869	-64.9208			Convolvulaceae	Ipomoea	Ipomoea hieronymi	Ipomoea hieronymi (Kuntze) O'Donell	Ipomoea hieronymi (Kuntze) O'Donell		AR				1943-04-04T00:00:00	4	4	1943	PRESERVED_SPECIMEN	The Field Museum of Natural History	A. Lourteig
1847938815	-35.3869	-64.9208			Convolvulaceae	Ipomoea	Ipomoea nil	Ipomoea nil (L.) Roth	Ipomoea nil (L.) Roth		AR				1873-12-01T00:00:00		12	1873	PRESERVED_SPECIMEN	The Field Museum of Natural History	P. G. Lorentz & G. Hieronymus
1847938501	-35.3869	-64.9208			Convolvulaceae	Ipomoea	Ipomoea paludosa	Ipomoea paludosa O'Donell	Ipomoea paludosa O'Donnell		AR				1989-12-06T00:00:00	6	12	1989	PRESERVED_SPECIMEN	The Field Museum of Natural History	R. O. Vanni et al.
1847938411	-35.3869	-64.9208			Convolvulaceae	Ipomoea	Ipomoea bonariensis	Ipomoea bonariensis Hook.	Ipomoea bonariensis Hook.		AR				1986-04-02T00:00:00	2	4	1986	PRESERVED_SPECIMEN	The Field Museum of Natural History	A. Schinini & J. Davina
1847938318	-35.3869	-64.9208			Convolvulaceae	Ipomoea	Ipomoea grandifolia	Ipomoea grandifolia (Dammer) O'Donell	Ipomoea grandifolia (Dammer) O'Donnell		AR				1970-03-28T00:00:00	28	3	1970	PRESERVED_SPECIMEN	The Field Museum of Natural History	A. E. Burkart & N. S. Troncoso
1847938240	-35.3869	-64.9208			Convolvulaceae	Ipomoea	Ipomoea grandifolia	Ipomoea grandifolia (Dammer) O'Donell	Ipomoea grandifolia (Dammer) O'Donnell		AR				1989-06-01T00:00:00		6	1989	PRESERVED_SPECIMEN	The Field Museum of Natural History	A. Krapovickas
1847937857	-35.3869	-64.9208			Convolvulaceae	Ipomoea	Ipomoea cairica	Ipomoea cairica (L.) Sweet	Ipomoea cairica (L.) Sweet		AR				1978-11-01T00:00:00		11	1978	PRESERVED_SPECIMEN	The Field Museum of Natural History	M. M. Arbo
1847937475	-35.3869	-64.9208			Convolvulaceae	Ipomoea	Ipomoea malvaeoides	Ipomoea malvaeoides Meisn.	Ipomoea malvaeoides Meisn.		AR				1975-01-17T00:00:00	17	1	1975	PRESERVED_SPECIMEN	The Field Museum of Natural History
1847937252	-35.3869	-64.9208			Convolvulaceae	Ipomoea	Ipomoea marginisepala	Ipomoea marginisepala O'Donell	Ipomoea marginisepala O'Donnell		AR				1983-05-10T00:00:00	10	5	1983	PRESERVED_SPECIMEN	The Field Museum of Natural History	A. Krapovickas & A. Schinini
1847937233	-35.3869	-64.9208			Convolvulaceae	Ipomoea	Ipomoea grandifolia	Ipomoea grandifolia (Dammer) O'Donell	Ipomoea grandifolia (Dammer) O'Donnell		AR				1969-03-11T00:00:00	11	3	1969	PRESERVED_SPECIMEN	The Field Museum of Natural History	A. Krapovickas & et al.
1847936554	-35.3869	-64.9208			Convolvulaceae	Ipomoea	Ipomoea rubriflora	Ipomoea rubriflora O'Donell	Ipomoea rubriflora O'Donell		AR				1944-02-24T00:00:00	24	2	1944	PRESERVED_SPECIMEN	The Field Museum of Natural History	A. T. Hunziker
1847936542	-35.3869	-64.9208			Convolvulaceae	Ipomoea	Ipomoea amnicola	Ipomoea amnicola Morong	Ipomoea amnicola Morong		AR				1955-01-20T00:00:00	20	1	1955	PRESERVED_SPECIMEN	The Field Museum of Natural History	A. T. Hunziker
1847936510	-35.3869	-64.9208			Convolvulaceae	Ipomoea	Ipomoea lanuginosa	Ipomoea lanuginosa O'Donell	Ipomoea lanuginosa O'Donnell		AR				1908-01-14T00:00:00	14	1	1908	PRESERVED_SPECIMEN	The Field Museum of Natural History	E. L. Ekman
1847936502	-35.3869	-64.9208			Convolvulaceae	Ipomoea	Ipomoea grandifolia	Ipomoea grandifolia (Dammer) O'Donell	Ipomoea grandifolia (Dammer) O'Donnell		AR				1937-03-25T00:00:00	25	3	1937	PRESERVED_SPECIMEN	The Field Museum of Natural History	A. E. Burkart
1847936453	-35.3869	-64.9208			Convolvulaceae	Ipomoea	Ipomoea nitida	Ipomoea nitida Griseb.	Ipomoea nitida Griseb.		AR				1970-12-01T00:00:00	1	12	1970	PRESERVED_SPECIMEN	The Field Museum of Natural History	A. Krapovickas & et al.
1847936340	-35.3869	-64.9208			Convolvulaceae	Ipomoea	Ipomoea amnicola	Ipomoea amnicola Morong	Ipomoea amnicola Morong		AR				1977-05-31T00:00:00	31	5	1977	PRESERVED_SPECIMEN	The Field Museum of Natural History	O. H. Ahumada & T. P. Ramamoorthy
1847936162	-35.3869	-64.9208			Convolvulaceae	Ipomoea	Ipomoea marginisepala	Ipomoea marginisepala O'Donell	Ipomoea marginisepala O'Donnell		AR				1999-05-03T00:00:00	3	5	1999	PRESERVED_SPECIMEN	The Field Museum of Natural History	A. Krapovickas
1847935862	-35.3869	-64.9208			Convolvulaceae	Ipomoea	Ipomoea purpurea	Ipomoea purpurea (L.) Roth	Ipomoea purpurea (L.) Roth		AR				1995-03-27T00:00:00	27	3	1995	PRESERVED_SPECIMEN	The Field Museum of Natural History	C. Saravia Toledo et al.
1847935540	-35.3869	-64.9208			Convolvulaceae	Ipomoea	Ipomoea grandifolia	Ipomoea grandifolia (Dammer) O'Donell	Ipomoea grandifolia (Dammer) O'Donnell		AR				1976-02-26T00:00:00	26	2	1976	PRESERVED_SPECIMEN	The Field Museum of Natural History	O. H. Ahumada
1847935527	-35.3869	-64.9208			Convolvulaceae	Ipomoea	Ipomoea amnicola	Ipomoea amnicola Morong	Ipomoea amnicola Morong		AR				1977-02-28T00:00:00	28	2	1977	PRESERVED_SPECIMEN	The Field Museum of Natural History	O. H. Ahumada et al.
1847935493	-35.3869	-64.9208			Convolvulaceae	Ipomoea	Ipomoea purpurea	Ipomoea purpurea (L.) Roth	Ipomoea purpurea (L.) Roth		AR				1928-01-10T00:00:00	10	1	1928	PRESERVED_SPECIMEN	The Field Museum of Natural History	S. Venturi
1847935462	-35.3869	-64.9208			Convolvulaceae	Ipomoea	Ipomoea rubriflora	Ipomoea rubriflora O'Donell	Ipomoea rubriflora O'Donell		AR				1956-03-29T00:00:00	29	3	1956	PRESERVED_SPECIMEN	The Field Museum of Natural History	A. T. Hunziker
1847935443	-35.3869	-64.9208			Convolvulaceae	Ipomoea	Ipomoea amnicola	Ipomoea amnicola Morong	Ipomoea amnicola Morong		AR				1937-07-08T00:00:00	8	7	1937	PRESERVED_SPECIMEN	The Field Museum of Natural History	A. L. Cabrera
1847935415	-35.3869	-64.9208			Convolvulaceae	Ipomoea	Ipomoea grandifolia	Ipomoea grandifolia (Dammer) O'Donell	Ipomoea grandifolia (Dammer) O'Donnell		AR				1970-03-28T00:00:00	28	3	1970	PRESERVED_SPECIMEN	The Field Museum of Natural History	A. E. Burkart & N. S. Troncoso
1847935263	-35.3869	-64.9208			Convolvulaceae	Ipomoea	Ipomoea cairica	Ipomoea cairica (L.) Sweet	Ipomoea cairica (L.) Sweet		AR				1940-06-01T00:00:00	1	6	1940	PRESERVED_SPECIMEN	The Field Museum of Natural History	R. Maldonado B.
1847935185	-35.3869	-64.9208			Convolvulaceae	Ipomoea	Ipomoea purpurea	Ipomoea purpurea (L.) Roth	Ipomoea purpurea (L.) Roth		AR				1964-11-06T00:00:00	6	11	1964	PRESERVED_SPECIMEN	The Field Museum of Natural History	A. T. Hunziker
1847935183	-35.3869	-64.9208			Convolvulaceae	Ipomoea	Ipomoea alba	Ipomoea alba L.	Ipomoea alba L.		AR				1998-08-26T00:00:00	26	8	1998	PRESERVED_SPECIMEN	The Field Museum of Natural History	M. M. Arbo et al.
1847934809	-35.3869	-64.9208			Convolvulaceae	Ipomoea	Ipomoea descolei	Ipomoea descolei O'Donell	Ipomoea descolei O'Donell		AR				1946-02-02T00:00:00	2	2	1946	PRESERVED_SPECIMEN	The Field Museum of Natural History	J. E. Montes
1847934696	-35.3869	-64.9208			Convolvulaceae	Ipomoea	Ipomoea malvaeoides	Ipomoea malvaeoides Meisn.	Ipomoea malvaeoides Meisn.		AR				1907-01-01T00:00:00			1907	PRESERVED_SPECIMEN	The Field Museum of Natural History	E. L. Ekman
1847934200	-35.3869	-64.9208			Convolvulaceae	Ipomoea	Ipomoea cairica	Ipomoea cairica (L.) Sweet	Ipomoea cairica (L.) Sweet		AR				1973-01-30T00:00:00	30	1	1973	PRESERVED_SPECIMEN	The Field Museum of Natural History	A. E. Burkart
1847932885	-35.3869	-64.9208			Convolvulaceae	Ipomoea	Ipomoea nitida	Ipomoea nitida Griseb.	Ipomoea nitida Griseb.		AR				1963-12-16T00:00:00	16	12	1963	PRESERVED_SPECIMEN	The Field Museum of Natural History	A. E. Burkart
1847932591	-35.3869	-64.9208			Convolvulaceae	Ipomoea	Ipomoea purpurea	Ipomoea purpurea (L.) Roth	Ipomoea purpurea (L.) Roth		AR				1949-11-26T00:00:00	26	11	1949	PRESERVED_SPECIMEN	The Field Museum of Natural History	J. Araque Molina & F. A. Barkley
1847931199	-35.3869	-64.9208			Convolvulaceae	Ipomoea	Ipomoea volcanensis	Ipomoea volcanensis O'Donell	Ipomoea volcanensis O'Donnell		AR				1927-02-13T00:00:00	13	2	1927	PRESERVED_SPECIMEN	The Field Museum of Natural History	S. Venturi
1847931112	-35.3869	-64.9208			Convolvulaceae	Ipomoea	Ipomoea batatas	Ipomoea batatas (L.) Lam.	Ipomoea batatas (L.) Lam.		AR				1976-05-07T00:00:00	7	5	1976	PRESERVED_SPECIMEN	The Field Museum of Natural History	J. I. Maidana
1847929913	-35.3869	-64.9208			Convolvulaceae	Ipomoea	Ipomoea purpurea	Ipomoea purpurea (L.) Roth	Ipomoea purpurea (L.) Roth		AR				1966-04-08T00:00:00	8	4	1966	PRESERVED_SPECIMEN	The Field Museum of Natural History	A. T. Hunziker
1847929557	-35.3869	-64.9208			Convolvulaceae	Ipomoea	Ipomoea cordatotriloba	Ipomoea cordatotriloba Dennst.	Ipomoea cordatotriloba Dennst.		AR				1919-05-01T00:00:00	1	5	1919	PRESERVED_SPECIMEN	The Field Museum of Natural History	S. Venturi
1847929331	-35.3869	-64.9208			Convolvulaceae	Ipomoea	Ipomoea grandifolia	Ipomoea grandifolia (Dammer) O'Donell	Ipomoea grandifolia (Dammer) O'Donnell		AR				1984-03-25T00:00:00	25	3	1984	PRESERVED_SPECIMEN	The Field Museum of Natural History	N. S. Troncoso
1847929172	-35.3869	-64.9208			Convolvulaceae	Ipomoea	Ipomoea indica	Ipomoea indica Merr.	Ipomoea indica (Burm.) Merr.		AR				1987-10-15T00:00:00	15	10	1987	PRESERVED_SPECIMEN	The Field Museum of Natural History	A. Krapovickas
1847928173	-35.3869	-64.9208			Convolvulaceae	Ipomoea	Ipomoea paludosa	Ipomoea paludosa O'Donell	Ipomoea paludosa O'Donnell		AR				1994-02-19T00:00:00	19	2	1994	PRESERVED_SPECIMEN	The Field Museum of Natural History	A. Krapovickas & C. L. CristÃ³bal
1847927682	-35.3869	-64.9208			Convolvulaceae	Ipomoea	Ipomoea sericophylla	Ipomoea sericophylla Meisn.	Ipomoea sericophylla Meisn.		AR				1873-02-01T00:00:00		2	1873	PRESERVED_SPECIMEN	The Field Museum of Natural History	P. G. Lorentz & G. Hieronymus
1847927605	-35.3869	-64.9208			Convolvulaceae	Ipomoea	Ipomoea rubriflora	Ipomoea rubriflora O'Donell	Ipomoea rubriflora O'Donell		AR				1942-03-29T00:00:00	29	3	1942	PRESERVED_SPECIMEN	The Field Museum of Natural History	T. Meyer
1847927526	-35.3869	-64.9208			Convolvulaceae	Ipomoea	Ipomoea malvaeoides	Ipomoea malvaeoides Meisn.	Ipomoea malvaeoides Meisn.		AR				1944-02-05T00:00:00	5	2	1944	PRESERVED_SPECIMEN	The Field Museum of Natural History	T. Meyer
1847925904	-35.3869	-64.9208			Convolvulaceae	Ipomoea	Ipomoea alba	Ipomoea alba L.	Ipomoea alba L.		AR				1945-06-10T00:00:00	10	6	1945	PRESERVED_SPECIMEN	The Field Museum of Natural History	F. Ortiz
1847925895	-35.3869	-64.9208			Convolvulaceae	Ipomoea	Ipomoea incarnata	Ipomoea incarnata Choisy	Ipomoea incarnata (Vahl) Choisy		AR				1963-01-30T00:00:00	30	1	1963	PRESERVED_SPECIMEN	The Field Museum of Natural History	A. Krapovickas
1847925681	-35.3869	-64.9208			Convolvulaceae	Ipomoea	Ipomoea descolei	Ipomoea descolei O'Donell	Ipomoea descolei O'Donell		AR				1987-12-11T00:00:00	11	12	1987	PRESERVED_SPECIMEN	The Field Museum of Natural History	R. O. Vanni & A. Radovancich
1847925216	-35.3869	-64.9208			Convolvulaceae	Ipomoea	Ipomoea grandifolia	Ipomoea grandifolia (Dammer) O'Donell	Ipomoea grandifolia (Dammer) O'Donnell		AR				1969-06-18T00:00:00	18	6	1969	PRESERVED_SPECIMEN	The Field Museum of Natural History	A. G. Schulz
1847924957	-35.3869	-64.9208			Convolvulaceae	Ipomoea	Ipomoea paludosa	Ipomoea paludosa O'Donell	Ipomoea paludosa O'Donnell		AR				1908-01-12T00:00:00	12	1	1908	PRESERVED_SPECIMEN	The Field Museum of Natural History	E. L. Ekman
1847924778	-35.3869	-64.9208			Convolvulaceae	Ipomoea	Ipomoea setifera	Ipomoea setifera Poir.	Ipomoea setifera Poir.		AR				1944-03-01T00:00:00	1	3	1944	PRESERVED_SPECIMEN	The Field Museum of Natural History	T. Meyer
1847924338	-35.3869	-64.9208			Convolvulaceae	Ipomoea	Ipomoea platensis	Ipomoea platensis Ker-Gawl.	Ipomoea platensis Ker Gawl.		AR				1945-11-17T00:00:00	17	11	1945	PRESERVED_SPECIMEN	The Field Museum of Natural History	I. Morel
1847923827	-35.3869	-64.9208			Convolvulaceae	Ipomoea	Ipomoea jujuyensis	Ipomoea jujuyensis O'Donell	Ipomoea jujuyensis O'Donell		AR				1964-02-22T00:00:00	22	2	1964	PRESERVED_SPECIMEN	The Field Museum of Natural History	A. T. Hunziker
1847923701	-35.3869	-64.9208			Convolvulaceae	Ipomoea	Ipomoea cairica	Ipomoea cairica (L.) Sweet	Ipomoea cairica (L.) Sweet		AR				1928-11-04T00:00:00	4	11	1928	PRESERVED_SPECIMEN	The Field Museum of Natural History	S. Venturi
1847923429	-35.3869	-64.9208			Convolvulaceae	Ipomoea	Ipomoea descolei	Ipomoea descolei O'Donell	Ipomoea descolei O'Donell		AR				1908-01-12T00:00:00	12	1	1908	PRESERVED_SPECIMEN	The Field Museum of Natural History	E. L. Ekman
1847922399	-35.3869	-64.9208			Convolvulaceae	Ipomoea	Ipomoea indica	Ipomoea indica Merr.	Ipomoea indica (Burm.) Merr.		AR				1946-06-10T00:00:00	10	6	1946	PRESERVED_SPECIMEN	The Field Museum of Natural History	F. Ortiz
1847922331	-35.3869	-64.9208			Convolvulaceae	Ipomoea	Ipomoea crinicalyx	Ipomoea crinicalyx S.Moore	Ipomoea crinicalyx S. Moore		AR				1980-05-31T00:00:00	31	5	1980	PRESERVED_SPECIMEN	The Field Museum of Natural History	T. M. Pedersen
1228474092	-35.3869	-64.9208			Convolvulaceae	Ipomoea	Ipomoea argentifolia	Ipomoea lorentzii Kuntze	Ipomoea lorentzii Kuntze		AR				1873-02-01T00:00:00		2	1873	PRESERVED_SPECIMEN	The Field Museum of Natural History	G. Hieronymus & P. G. Lorentz
1228307275	-35.3869	-64.9208			Convolvulaceae	Ipomoea	Ipomoea nitida	Ipomoea nitida Griseb.	Ipomoea nitida Griseb.		AR				1876-02-15T00:00:00	15	2	1876	PRESERVED_SPECIMEN	The Field Museum of Natural History	P. G. Lorentz
1228285000	-35.3869	-64.9208			Convolvulaceae	Ipomoea	Ipomoea polymorpha	Ipomoea polymorpha Griseb.	Ipomoea polymorpha Griseb.		AR				1897-01-17T00:00:00	17	1	1897	PRESERVED_SPECIMEN	The Field Museum of Natural History	G. Hieronymus & P. G. Lorentz
1228144993	-35.3869	-64.9208			Convolvulaceae	Ipomoea	Ipomoea heironymi	Ipomoea heironymi Kuntze	Ipomoea heironymi Kuntze		AR				1873-02-01T00:00:00		2	1873	PRESERVED_SPECIMEN	The Field Museum of Natural History	G. Hieronymus & P. G. Lorentz
2829880199	-35.3844	149.104			Convolvulaceae	Ipomoea	Ipomoea purpurea	Ipomoea purpurea (L.) Roth	Ipomoea purpurea		AU	Farrer Ridge, c. 300 m E of S end of Muresk Street, suburb of Farrer, Canberra.	Australian Capital Territory		2010-05-04T00:00:00	4	5	2010	PRESERVED_SPECIMEN		Mallinson, D.J.
1144701720	-35.3764	-65.1678			Convolvulaceae	Ipomoea		Ipomoea L.	Ipomoea		AR	Argentine			1990-05-12T00:00:00	12	5	1990	PRESERVED_SPECIMEN		Novara, L. J. & S. Bruno (Coll. G)
1144701698	-35.3764	-65.1678			Convolvulaceae	Ipomoea		Ipomoea L.	Ipomoea		AR	Argentine			1967-05-29T00:00:00	29	5	1967	PRESERVED_SPECIMEN		Schunke, J. V. (Coll. G)
1144701696	-35.3764	-65.1678			Convolvulaceae	Ipomoea		Ipomoea L.	Ipomoea		AR	Argentine			1987-12-29T00:00:00	29	12	1987	PRESERVED_SPECIMEN		Novara, L. J. (Coll. G)
1144701692	-35.3764	-65.1678			Convolvulaceae	Ipomoea		Ipomoea L.	Ipomoea		AR	Argentine			1983-08-21T00:00:00	21	8	1983	PRESERVED_SPECIMEN		Novara, L. J. (Coll. G)
1144701691	-35.3764	-65.1678			Convolvulaceae	Ipomoea		Ipomoea L.	Ipomoea		AR	Argentine			1988-03-20T00:00:00	20	3	1988	PRESERVED_SPECIMEN		Novara, L. J. (Coll. G)
1144701687	-35.3764	-65.1678			Convolvulaceae	Ipomoea		Ipomoea L.	Ipomoea		AR	Argentine			1986-03-19T00:00:00	19	3	1986	PRESERVED_SPECIMEN		Novara, L. J. (Coll. G)
1144701680	-35.3764	-65.1678			Convolvulaceae	Ipomoea		Ipomoea L.	Ipomoea		AR	Argentine			1983-11-08T00:00:00	8	11	1983	PRESERVED_SPECIMEN		Novara, L. J. & al. (Coll. G)
1144701667	-35.3764	-65.1678			Convolvulaceae	Ipomoea		Ipomoea L.	Ipomoea		AR	Argentine			1980-06-03T00:00:00	3	6	1980	PRESERVED_SPECIMEN		Pedersen, T. M. (Coll. G)
1144701648	-35.3764	-65.1678			Convolvulaceae	Ipomoea		Ipomoea L.	Ipomoea		AR	Argentine			1987-05-01T00:00:00	1	5	1987	PRESERVED_SPECIMEN		Novara, L. J. (Coll. G)
1144701646	-35.3764	-65.1678			Convolvulaceae	Ipomoea		Ipomoea L.	Ipomoea		AR	Argentine			1987-03-15T00:00:00	15	3	1987	PRESERVED_SPECIMEN		Novara, L. J. (Coll. G)
1144701642	-35.3764	-65.1678			Convolvulaceae	Ipomoea		Ipomoea L.	Ipomoea		AR	Argentine			1987-03-15T00:00:00	15	3	1987	PRESERVED_SPECIMEN		Novara, L. J. (Coll. G)
1144701639	-35.3764	-65.1678			Convolvulaceae	Ipomoea		Ipomoea L.	Ipomoea		AR	Argentine			1990-05-12T00:00:00	12	5	1990	PRESERVED_SPECIMEN		Novara, L. J. & S. Bruno (Coll. G)
1144701633	-35.3764	-65.1678			Convolvulaceae	Ipomoea		Ipomoea L.	Ipomoea		AR	Argentine			1987-02-09T00:00:00	9	2	1987	PRESERVED_SPECIMEN		Novara, L. J. (Coll. G)
1144701628	-35.3764	-65.1678			Convolvulaceae	Ipomoea		Ipomoea L.	Ipomoea		AR	Argentine			1988-03-27T00:00:00	27	3	1988	PRESERVED_SPECIMEN		Novara, L. J. (Coll. G)
1144701627	-35.3764	-65.1678			Convolvulaceae	Ipomoea		Ipomoea L.	Ipomoea		AR	Argentine			1987-04-26T00:00:00	26	4	1987	PRESERVED_SPECIMEN		Novara, L. J. (Coll. G)
1144701626	-35.3764	-65.1678			Convolvulaceae	Ipomoea		Ipomoea L.	Ipomoea		AR	Argentine			1989-04-17T00:00:00	17	4	1989	PRESERVED_SPECIMEN		Novara, L. J. & S. Bruno (Coll. G)
1144701623	-35.3764	-65.1678			Convolvulaceae	Ipomoea		Ipomoea L.	Ipomoea		AR	Argentine			1973-12-16T00:00:00	16	12	1973	PRESERVED_SPECIMEN		Tirel, C. (Coll. G)
1144701619	-35.3764	-65.1678			Convolvulaceae	Ipomoea		Ipomoea L.	Ipomoea		AR	Argentine			1989-05-11T00:00:00	11	5	1989	PRESERVED_SPECIMEN		Novara, L. J., S. Bruno & C. Dalfonso (Coll. G)
1144701617	-35.3764	-65.1678			Convolvulaceae	Ipomoea		Ipomoea L.	Ipomoea		AR	Argentine			1990-03-24T00:00:00	24	3	1990	PRESERVED_SPECIMEN		Novara, L. J. (Coll. G)
1144701615	-35.3764	-65.1678			Convolvulaceae	Ipomoea		Ipomoea L.	Ipomoea		AR	Argentine			1987-02-23T00:00:00	23	2	1987	PRESERVED_SPECIMEN		Novara, L. J. (Coll. G)
1144701612	-35.3764	-65.1678			Convolvulaceae	Ipomoea		Ipomoea L.	Ipomoea		AR	Argentine			1989-04-29T00:00:00	29	4	1989	PRESERVED_SPECIMEN		Novara, L. J. (Coll. G)
1144701610	-35.3764	-65.1678			Convolvulaceae	Ipomoea		Ipomoea L.	Ipomoea		AR	Argentine			1988-03-05T00:00:00	5	3	1988	PRESERVED_SPECIMEN		Novara, L. J. (Coll. G)
1144701606	-35.3764	-65.1678			Convolvulaceae	Ipomoea		Ipomoea L.	Ipomoea		AR	Argentine			1984-01-23T00:00:00	23	1	1984	PRESERVED_SPECIMEN		Novara, L. J. (Coll. G)
1144701600	-35.3764	-65.1678			Convolvulaceae	Ipomoea		Ipomoea L.	Ipomoea		AR	Argentine							PRESERVED_SPECIMEN		Novara, L. J. (Coll. G)
1144701591	-35.3764	-65.1678			Convolvulaceae	Ipomoea		Ipomoea L.	Ipomoea		AR	Argentine			1988-01-28T00:00:00	28	1	1988	PRESERVED_SPECIMEN		Novara, L. J. (Coll. G)
1144701590	-35.3764	-65.1678			Convolvulaceae	Ipomoea		Ipomoea L.	Ipomoea		AR	Argentine			1987-02-15T00:00:00	15	2	1987	PRESERVED_SPECIMEN		Novara, L. J. (Coll. G)
1699403780	-35.3745	173.54	1		Convolvulaceae	Ipomoea	Ipomoea indica	Ipomoea indica Merr.	Ipomoea indica (Burm.) Merr.		NZ		North Auckland Land District		2009-03-12T00:00:00	12	3	2009	PRESERVED_SPECIMEN	Landcare Research NZ Ltd.	Sneddon Barry;
1451673437	-35.3484	150.468			Convolvulaceae	Ipomoea	Ipomoea cairica	Ipomoea cairica (L.) Sweet	Ipomoea cairica		AU	locality withheld	New South Wales		1915-12-25T00:00:00	25	12	1915	PRESERVED_SPECIMEN		NSWOBS-02242
2830534586	-35.3422	149.029			Convolvulaceae	Ipomoea	Ipomoea biflora	Ipomoea plebeia R.Br.	Ipomoea plebeia		AU	Suburban Canberra: 4 Brewster Place Duffy.	Australian Capital Territory		2017-04-01T00:00:00	1	4	2017	PRESERVED_SPECIMEN		Slee, A.V.
2829067340	-35.3422	149.029			Convolvulaceae	Ipomoea	Ipomoea biflora	Ipomoea plebeia R.Br.	Ipomoea plebeia		AU	Suburban Canberra: 4 Brewster Place Duffy.	Australian Capital Territory		2016-03-30T00:00:00	30	3	2016	PRESERVED_SPECIMEN		Slee, A.V.
2828857369	-35.3422	149.029			Convolvulaceae	Ipomoea	Ipomoea biflora	Ipomoea plebeia R.Br.	Ipomoea plebeia		AU	Suburban Canberra: 4 Brewster Place Duffy.	Australian Capital Territory		2016-03-30T00:00:00	30	3	2016	PRESERVED_SPECIMEN		Slee, A.V.
2827872326	-35.3422	149.029			Convolvulaceae	Ipomoea	Ipomoea biflora	Ipomoea plebeia R.Br.	Ipomoea plebeia		AU	Suburban Canberra: 4 Brewster Place Duffy.	Australian Capital Territory		2017-04-01T00:00:00	1	4	2017	PRESERVED_SPECIMEN		Slee, A.V.
2827769583	-35.3343	138.619			Convolvulaceae	Ipomoea	Ipomoea indica	Ipomoea indica Merr.	Ipomoea indica		AU	Victor Harbor - Myponga Road, c. 15 miles N of V[ictor] H[arbor]	South Australia		1968-02-03T00:00:00	3	2	1968	PRESERVED_SPECIMEN		Orchard, A.E.
2828048872	-35.3343	138.97			Convolvulaceae	Ipomoea		Ipomoea L.	Ipomoea pandurata		AU	5 miles N of Milang	South Australia		1968-01-02T00:00:00	2	1	1968	PRESERVED_SPECIMEN		Copley, B.
1091198102	-35.3156	174.113			Convolvulaceae	Ipomoea	Ipomoea indica	Ipomoea indica Merr.	Ipomoea indica (Burm.) Merr.		NZ		North Auckland Land District		1986-01-15T00:00:00	15	1	1986	PRESERVED_SPECIMEN	Landcare Research NZ Ltd.
2829668920	-35.3	149.117			Convolvulaceae	Ipomoea		Ipomoea L.	Ipomoea		AU	[CULTIVATED:] Canberra.	Australian Capital Territory		1970-04-30T00:00:00	30	4	1970	PRESERVED_SPECIMEN		Vincent, W.
2829358312	-35.3	149.117			Convolvulaceae	Ipomoea		Ipomoea L.	Ipomoea		AU	[CULTIVATED:] Canberra.	Australian Capital Territory		1971-04-08T00:00:00	8	4	1971	PRESERVED_SPECIMEN		Vincent, W.
1897673325	-35.2833	174.083			Convolvulaceae	Ipomoea	Ipomoea indica	Ipomoea indica Merr.	Ipomoea indica (Burm.f.) Merr.		NZ				1968-02-21T00:00:00	21	2	1968	PRESERVED_SPECIMEN		R C Cooper
2828211942	-35.2833	149.083			Convolvulaceae	Ipomoea		Ipomoea L.	Ipomoea		AU	[CULTIVATED:] Yarralumla Nursery.	Australian Capital Territory		1967-01-01T00:00:00			1967	PRESERVED_SPECIMEN		Vincent, W.
2829809987	-35.2781	149.113	573		Convolvulaceae	Ipomoea	Ipomoea purpurea	Ipomoea purpurea (L.) Roth	Ipomoea purpurea		AU	Australian National University, Canberra; adjacent to carpark at back of John XXIII College.	Australian Capital Territory		2009-04-04T00:00:00	4	4	2009	PRESERVED_SPECIMEN		Purdie, R.W.
2828081437	-35.2781	149.113	573		Convolvulaceae	Ipomoea	Ipomoea purpurea	Ipomoea purpurea (L.) Roth	Ipomoea purpurea		AU	Australian National University, Canberra; adjacent to carpark at back of John XXIII College.	Australian Capital Territory		2009-04-04T00:00:00	4	4	2009	PRESERVED_SPECIMEN		Purdie, R.W.
2827711497	-35.2736	149.125			Convolvulaceae	Ipomoea	Ipomoea purpurea	Ipomoea purpurea (L.) Roth	Ipomoea purpurea		AU	Adjacent Sullivans Creek, c. 100 m N of bridge on Barry Drive, suburb of Turner, Canberra.	Australian Capital Territory		2006-03-02T00:00:00	2	3	2006	PRESERVED_SPECIMEN		Lepschi, B.J.
2828004746	-35.2683	149.12	570		Convolvulaceae	Ipomoea	Ipomoea purpurea	Ipomoea purpurea (L.) Roth	Ipomoea purpurea		AU	West end of Haig Park, Turner (suburb of Canberra), along central drain.	Australian Capital Territory		2017-03-11T00:00:00	11	3	2017	PRESERVED_SPECIMEN		Purdie, R.W.
2827714697	-35.2672	149.73	597		Convolvulaceae	Ipomoea	Ipomoea purpurea	Ipomoea purpurea (L.) Roth	Ipomoea purpurea		AU	Suburb of O'Connor, Canberra; opposite 18 Dryandra Street.	New South Wales		2009-02-21T00:00:00	21	2	2009	PRESERVED_SPECIMEN		Purdie, R.W.
1843479323	-35.2606	174.228			Convolvulaceae	Ipomoea	Ipomoea cairica	Ipomoea cairica (L.) Sweet	Ipomoea cairica (L.) Sweet		NZ				2017-01-27T00:00:00	27	1	2017	PRESERVED_SPECIMEN		E K Cameron
1897826046	-35.2594	174.239			Convolvulaceae	Ipomoea	Ipomoea cairica	Ipomoea cairica (L.) Sweet	Ipomoea cairica (L.) Sweet		NZ				2012-06-10T00:00:00	10	6	2012	PRESERVED_SPECIMEN		B S Parris|H Taylor
1897683269	-35.25	174.25			Convolvulaceae	Ipomoea	Ipomoea cairica	Ipomoea cairica (L.) Sweet	Ipomoea cairica (L.) Sweet		NZ				1980-01-10T00:00:00	10	1	1980	PRESERVED_SPECIMEN		A E Wright
2830703412	-35.2333	150.517			Convolvulaceae	Ipomoea	Ipomoea cairica	Ipomoea cairica (L.) Sweet	Ipomoea cairica		AU	Manyana, disturbed site east of Manyana Bay.	New South Wales		2002-01-28T00:00:00	28	1	2002	PRESERVED_SPECIMEN		Jones, D.L.
1091274929	-35.1765	173.118	15		Convolvulaceae	Ipomoea	Ipomoea cairica	Ipomoea cairica (L.) Sweet	Ipomoea cairica (L.) Sweet		NZ		North Auckland Land District		1990-11-14T00:00:00	14	11	1990	PRESERVED_SPECIMEN	Landcare Research NZ Ltd.
1843411123	-35.1744	173.143			Convolvulaceae	Ipomoea	Ipomoea cairica	Ipomoea cairica (L.) Sweet	Ipomoea cairica (L.) Sweet		NZ				2006-01-18T00:00:00	18	1	2006	PRESERVED_SPECIMEN		E K Cameron
1897629540	-35.1667	173.083			Convolvulaceae	Ipomoea	Ipomoea cairica	Ipomoea cairica (L.) Sweet	Ipomoea cairica (L.) Sweet		NZ				1971-03-20T00:00:00	20	3	1971	PRESERVED_SPECIMEN		K M Wood
2828871981	-35.1657	138.47			Convolvulaceae	Ipomoea	Ipomoea indica	Ipomoea indica Merr.	Ipomoea indica		AU	Onk[aparinga] R[iver] estuary. Fence by old ruin adjacent bridge	South Australia		1992-02-01T00:00:00	1	2	1992	PRESERVED_SPECIMEN		Bates, R.J.
1655918998	-35.16	150.66			Convolvulaceae	Ipomoea	Ipomoea cairica	Ipomoea cairica (L.) Sweet	Ipomoea cairica		AU	Booderee National Park	Australian Capital Territory		1996-11-27T00:00:00	27	11	1996	PRESERVED_SPECIMEN		Don & Betty Wood
2829558208	-35.1514	150.588			Convolvulaceae	Ipomoea	Ipomoea quamoclit	Ipomoea quamoclit L.	Ipomoea quamoclit		AU	Sussex Inlet, Suncrest Avenue, garden bed, damp and shaded.	New South Wales		2012-02-23T00:00:00	23	2	2012	PRESERVED_SPECIMEN		Patrick, S.J.
2828950043	-35.1514	150.588			Convolvulaceae	Ipomoea	Ipomoea quamoclit	Ipomoea quamoclit L.	Ipomoea quamoclit		AU	Sussex Inlet, Suncrest Avenue, garden bed, damp and shaded.	New South Wales		2012-02-23T00:00:00	23	2	2012	PRESERVED_SPECIMEN		Patrick, S.J.
2828832880	-35.1514	150.588			Convolvulaceae	Ipomoea	Ipomoea quamoclit	Ipomoea quamoclit L.	Ipomoea quamoclit		AU	Sussex Inlet, Suncrest Avenue, garden bed, damp and shaded.	New South Wales		2012-02-23T00:00:00	23	2	2012	PRESERVED_SPECIMEN		Patrick, S.J.
1843369984	-35.15	173.083			Convolvulaceae	Ipomoea	Ipomoea cairica	Ipomoea cairica (L.) Sweet	Ipomoea cairica (L.) Sweet		NZ				1907-01-01T00:00:00	1	1	1907	PRESERVED_SPECIMEN		H Carse
1843369978	-35.15	173.083			Convolvulaceae	Ipomoea	Ipomoea cairica	Ipomoea cairica (L.) Sweet	Ipomoea cairica (L.) Sweet		NZ				1907-01-01T00:00:00	1	1	1907	PRESERVED_SPECIMEN		H Carse
2829436214	-35.1333	150.7			Convolvulaceae	Ipomoea	Ipomoea cairica	Ipomoea cairica (L.) Sweet	Ipomoea cairica		AU	Jervis Bay.	Australian Capital Territory		1955-04-22T00:00:00	22	4	1955	PRESERVED_SPECIMEN		Gauba, E.
1897671933	-35.0833	173.15			Convolvulaceae	Ipomoea	Ipomoea cairica	Ipomoea cairica (L.) Sweet	Ipomoea cairica (L.) Sweet		NZ								PRESERVED_SPECIMEN
1091257397	-35.0603	173.736	10		Convolvulaceae	Ipomoea	Ipomoea indica	Ipomoea indica Merr.	Ipomoea indica (Burm.) Merr.		NZ		North Auckland Land District		2002-11-28T00:00:00	28	11	2002	PRESERVED_SPECIMEN	Landcare Research NZ Ltd.
1897841031	-35.0092	173.778			Convolvulaceae	Ipomoea	Ipomoea cairica	Ipomoea cairica (L.) Sweet	Ipomoea cairica (L.) Sweet		NZ				1999-04-09T00:00:00	9	4	1999	PRESERVED_SPECIMEN		R E Beever
1897748102	-35	173.733			Convolvulaceae	Ipomoea	Ipomoea cairica	Ipomoea cairica (L.) Sweet	Ipomoea cairica (L.) Sweet		NZ				1990-09-25T00:00:00	25	9	1990	PRESERVED_SPECIMEN		A E Wright
1897732698	-35	173.95			Convolvulaceae	Ipomoea	Ipomoea cairica	Ipomoea cairica (L.) Sweet	Ipomoea cairica (L.) Sweet		NZ				1979-01-07T00:00:00	7	1	1979	PRESERVED_SPECIMEN		D J Court
1897719864	-35	173.733			Convolvulaceae	Ipomoea	Ipomoea cairica	Ipomoea cairica (L.) Sweet	Ipomoea cairica (L.) Sweet		NZ				1990-09-25T00:00:00	25	9	1990	PRESERVED_SPECIMEN		A E Wright
2830227961	-34.9987	138.668			Convolvulaceae	Ipomoea	Ipomoea indica	Ipomoea indica Merr.	Ipomoea indica		AU	Waterfall Gully C[ree]k	South Australia		1997-12-29T00:00:00	29	12	1997	PRESERVED_SPECIMEN		Bates, R.J.
2828737909	-34.9821	138.618			Convolvulaceae	Ipomoea	Ipomoea indica	Ipomoea indica Merr.	Ipomoea indica		AU	Mitcham	South Australia		1987-05-09T00:00:00	9	5	1987	PRESERVED_SPECIMEN		Southcott, R.V.
1451674298	-34.9818	150.768			Convolvulaceae	Ipomoea	Ipomoea purpurea	Ipomoea purpurea (L.) Roth	Ipomoea purpurea		AU	locality withheld	New South Wales		1937-05-13T00:00:00	13	5	1937	PRESERVED_SPECIMEN		NSWOBS-12822
2828446930	-34.98	150.77			Convolvulaceae	Ipomoea	Ipomoea purpurea	Ipomoea purpurea (L.) Roth	Ipomoea purpurea		AU	Kinghorne at Nowra.	New South Wales		1937-05-13T00:00:00	13	5	1937	PRESERVED_SPECIMEN
1897692318	-34.9667	173.783			Convolvulaceae	Ipomoea	Ipomoea cairica	Ipomoea cairica (L.) Sweet	Ipomoea cairica (L.) Sweet		NZ				1982-08-23T00:00:00	23	8	1982	PRESERVED_SPECIMEN		A E Wright
1897688341	-34.9667	173.783			Convolvulaceae	Ipomoea	Ipomoea cairica	Ipomoea cairica (L.) Sweet	Ipomoea cairica (L.) Sweet		NZ				1982-08-23T00:00:00	23	8	1982	PRESERVED_SPECIMEN		A E Wright
2854256343	-34.9564	117.357			Convolvulaceae	Ipomoea	Ipomoea indica	Ipomoea indica Merr.	Ipomoea indica		AU	Denmark	Western Australia		1989-04-25T00:00:00	25	4	1989	PRESERVED_SPECIMEN		Keighery, G.J.
2854006279	-34.9564	117.357			Convolvulaceae	Ipomoea	Ipomoea indica	Ipomoea indica Merr.	Ipomoea indica		AU	Riverside Road, Denmark	Western Australia		1987-01-10T00:00:00	10	1	1987	PRESERVED_SPECIMEN		Keighery, G.J.
2829875980	-34.9501	138.678			Convolvulaceae	Ipomoea	Ipomoea indica	Ipomoea indica Merr.	Ipomoea indica		AU	Chambers Gully on right side of road (heading away from Waterfall Gully R[oa]d). Opposite side from CJB 126-127	South Australia		2009-03-17T00:00:00	17	3	2009	PRESERVED_SPECIMEN		Brodie, C.J. | Symon, D.E.
2827634723	-34.9501	138.678			Convolvulaceae	Ipomoea	Ipomoea indica	Ipomoea indica Merr.	Ipomoea indica		AU	Chambers Gully on right side of road (heading away from Waterfall Gully R[oa]d). Opposite side from CJB 126-127	South Australia		2009-03-17T00:00:00	17	3	2009	PRESERVED_SPECIMEN		Brodie, C.J. | Symon, D.E.
2827576271	-34.9487	138.801			Convolvulaceae	Ipomoea	Ipomoea indica	Ipomoea indica Merr.	Ipomoea indica		AU	Lenswood Agricultural Research Centre	South Australia		1969-07-01T00:00:00	1	7	1969	PRESERVED_SPECIMEN		Dam, H. van
2829102853	-34.9486	138.668			Convolvulaceae	Ipomoea	Ipomoea indica	Ipomoea indica Merr.	Ipomoea indica		AU	Burnside. Waterfall Gully Road in creekline by old ruins	South Australia		2014-12-18T00:00:00	18	12	2014	PRESERVED_SPECIMEN		Brodie, C.J.
2827644295	-34.9486	138.668			Convolvulaceae	Ipomoea	Ipomoea indica	Ipomoea indica Merr.	Ipomoea indica		AU	Burnside. Waterfall Gully Road in creekline by old ruins	South Australia		2014-12-18T00:00:00	18	12	2014	PRESERVED_SPECIMEN		Brodie, C.J.
1897712331	-34.9333	173.817			Convolvulaceae	Ipomoea	Ipomoea cairica	Ipomoea cairica (L.) Sweet	Ipomoea cairica (L.) Sweet		NZ				1973-05-30T00:00:00	30	5	1973	PRESERVED_SPECIMEN		E M Dickson
1897655340	-34.9333	173.583			Convolvulaceae	Ipomoea	Ipomoea cairica	Ipomoea cairica (L.) Sweet	Ipomoea cairica (L.) Sweet		NZ				1966-12-17T00:00:00	17	12	1966	PRESERVED_SPECIMEN		J L Cooper
2828850007	-34.9287	138.806			Convolvulaceae	Ipomoea		Ipomoea L.	Ipomoea pandurata		AU	Forest Range	South Australia		1969-12-21T00:00:00	21	12	1969	PRESERVED_SPECIMEN		Dam, H. van
2829579217	-34.9214	138.698			Convolvulaceae	Ipomoea	Ipomoea indica	Ipomoea indica Merr.	Ipomoea indica		AU	Adelaide Foothills. Norton Summit R[oa]d. In roadside verge on left as you are going up the hill	South Australia		2009-06-19T00:00:00	19	6	2009	PRESERVED_SPECIMEN		Brodie, C.J. | Symon, D.E.
1897755778	-34.9167	173.083			Convolvulaceae	Ipomoea	Ipomoea cairica	Ipomoea cairica (L.) Sweet	Ipomoea cairica (L.) Sweet		NZ				1872-12-01T00:00:00	1	12	1872	PRESERVED_SPECIMEN		T F Cheeseman
1897730176	-34.9167	173.083			Convolvulaceae	Ipomoea	Ipomoea cairica	Ipomoea cairica (L.) Sweet	Ipomoea cairica (L.) Sweet		NZ				1872-12-01T00:00:00	1	12	1872	PRESERVED_SPECIMEN		T F Cheeseman
416955512	-34.9	-57.83			Convolvulaceae	Ipomoea	Ipomoea cairica	Ipomoea cairica (L.) Sweet	Ipomoea cairica (L.) Sweet		AR	Isla Paulino, costa.	Buenos Aires						PRESERVED_SPECIMEN		Hurrell, J. A.
416955310	-34.9	-57.83			Convolvulaceae	Ipomoea	Ipomoea alba	Ipomoea alba L.	Ipomoea alba L.		AR	Isla Paulino, costa.	Buenos Aires						PRESERVED_SPECIMEN		Hurrell, J. A.
1897768839	-34.8833	173.067			Convolvulaceae	Ipomoea	Ipomoea pes-caprae	Ipomoea pes-caprae subsp. brasiliensis (L.) Ooststr.	Ipomoea pes-caprae subsp. brasiliensis (L.) Sweet		NZ				1966-11-06T00:00:00	6	11	1966	PRESERVED_SPECIMEN		R C Cooper
1897748603	-34.8833	173.067			Convolvulaceae	Ipomoea	Ipomoea pes-caprae	Ipomoea pes-caprae subsp. brasiliensis (L.) Ooststr.	Ipomoea pes-caprae subsp. brasiliensis (L.) Sweet		NZ				1966-08-01T00:00:00	1	8	1966	PRESERVED_SPECIMEN		D Ogle|R C Lloyd|A N Sexton
1897734670	-34.8833	173.067			Convolvulaceae	Ipomoea	Ipomoea pes-caprae	Ipomoea pes-caprae subsp. brasiliensis (L.) Ooststr.	Ipomoea pes-caprae subsp. brasiliensis (L.) Sweet		NZ				1966-11-06T00:00:00	6	11	1966	PRESERVED_SPECIMEN		R C Cooper
1897657533	-34.8833	173.067			Convolvulaceae	Ipomoea	Ipomoea pes-caprae	Ipomoea pes-caprae subsp. brasiliensis (L.) Ooststr.	Ipomoea pes-caprae subsp. brasiliensis (L.) Sweet		NZ				1966-08-01T00:00:00	1	8	1966	PRESERVED_SPECIMEN		D Ogle|R C Lloyd|A N Sexton
1897619788	-34.8833	173.067			Convolvulaceae	Ipomoea	Ipomoea pes-caprae	Ipomoea pes-caprae subsp. brasiliensis (L.) Ooststr.	Ipomoea pes-caprae subsp. brasiliensis (L.) Sweet		NZ				1967-04-28T00:00:00	28	4	1967	PRESERVED_SPECIMEN		Mr & Mrs Brent
1897616188	-34.8833	173.067			Convolvulaceae	Ipomoea	Ipomoea pes-caprae	Ipomoea pes-caprae subsp. brasiliensis (L.) Ooststr.	Ipomoea pes-caprae subsp. brasiliensis (L.) Sweet		NZ				1966-08-01T00:00:00	1	8	1966	PRESERVED_SPECIMEN		D Ogle|R C Lloyd|A N Sexton
2828161382	-34.8717	138.731			Convolvulaceae	Ipomoea		Ipomoea L.	Ipomoea		AU	Mt Lofty Range. Black Hill, southern slopes. (Black Hill is ca. 9.5 km NE of Adelaide)	South Australia		1968-11-21T00:00:00	21	11	1968	PRESERVED_SPECIMEN		Orchard, A.E.
1260189315	-34.87	-56.22	20		Convolvulaceae	Ipomoea	Ipomoea indica	Ipomoea indica Merr.	Ipomoea indica (Burm.) Merr.	(Burm.) Merr.	UY	Miguelete	Montevideo		1937-01-01T00:00:00			1937	PRESERVED_SPECIMEN	Missouri Botanical Garden	W.G. Herter
1451673407	-34.8484	150.668			Convolvulaceae	Ipomoea	Ipomoea cairica	Ipomoea cairica (L.) Sweet	Ipomoea cairica		AU	locality withheld	New South Wales		1916-10-01T00:00:00	1	10	1916	PRESERVED_SPECIMEN		NSWOBS-12822
2252411426	-34.8417	-57.9808			Convolvulaceae	Ipomoea	Ipomoea cairica	Ipomoea cairica (L.) Sweet	Ipomoea cairica (L.) Sweet		AR	Isla Santiago	Buenos Aires		1905-05-21T00:00:00	21	5	1905	PRESERVED_SPECIMEN		DomÃ­nguez, J. A.
2252403445	-34.8417	-57.9808			Convolvulaceae	Ipomoea	Ipomoea alba	Ipomoea alba L.	Ipomoea alba L.		AR	KilÃ³metro 51, cerca de Punta Lara	Buenos Aires		1942-02-17T00:00:00	17	2	1942	PRESERVED_SPECIMEN		Hunziker, A. T.
2252400294	-34.8417	-57.9808			Convolvulaceae	Ipomoea	Ipomoea platensis	Ipomoea platensis Ker-Gawl.	Ipomoea platensis Ker Gawl.		AR	Ruta provincial NÂº 11: Punta Lara, al noroeste de Ensenada	Buenos Aires		1942-02-17T00:00:00	17	2	1942	PRESERVED_SPECIMEN		Hunziker, A. T.
2829157374	-34.8321	138.801			Convolvulaceae	Ipomoea	Ipomoea indica	Ipomoea indica Merr.	Ipomoea indica		AU	Creek off Grenfell R[oa]d, Fairview Park	South Australia		1993-03-03T00:00:00	3	3	1993	PRESERVED_SPECIMEN		Bates, R.J.
1843411184	-34.8306	173.41			Convolvulaceae	Ipomoea	Ipomoea cairica	Ipomoea cairica (L.) Sweet	Ipomoea cairica (L.) Sweet		NZ				2006-01-20T00:00:00	20	1	2006	PRESERVED_SPECIMEN		E K Cameron
1699400801	-34.8283	173.397	29		Convolvulaceae	Ipomoea	Ipomoea cairica	Ipomoea cairica (L.) Sweet	Ipomoea cairica (L.) Sweet		NZ		North Auckland Land District		2009-03-11T00:00:00	11	3	2009	PRESERVED_SPECIMEN	Landcare Research NZ Ltd.	Sneddon, B; Lucas, RJ;
1699401427	-34.8274	173.397	29		Convolvulaceae	Ipomoea	Ipomoea cairica	Ipomoea cairica (L.) Sweet	Ipomoea cairica (L.) Sweet		NZ		North Auckland Land District		2009-03-11T00:00:00	11	3	2009	PRESERVED_SPECIMEN	Landcare Research NZ Ltd.	Sneddon, B; Lucas, RJ;
1091098384	-34.8209	173.408	20		Convolvulaceae	Ipomoea	Ipomoea cairica	Ipomoea cairica (L.) Sweet	Ipomoea cairica (L.) Sweet		NZ		North Auckland Land District		1992-10-14T00:00:00	14	10	1992	PRESERVED_SPECIMEN	Landcare Research NZ Ltd.
1897661343	-34.8167	173.4			Convolvulaceae	Ipomoea	Ipomoea cairica	Ipomoea cairica (L.) Sweet	Ipomoea cairica (L.) Sweet		NZ				1992-10-14T00:00:00	14	10	1992	PRESERVED_SPECIMEN		P J de Lange|G M Crowcroft
1897715870	-34.8	173.383			Convolvulaceae	Ipomoea	Ipomoea cairica	Ipomoea cairica (L.) Sweet	Ipomoea cairica (L.) Sweet		NZ				1969-01-25T00:00:00	25	1	1969	PRESERVED_SPECIMEN		A Leahy
1897647824	-34.7833	173.367			Convolvulaceae	Ipomoea	Ipomoea cairica	Ipomoea cairica (L.) Sweet	Ipomoea cairica (L.) Sweet		NZ				1976-05-10T00:00:00	10	5	1976	PRESERVED_SPECIMEN		A E Wright
1897624489	-34.7833	173.367			Convolvulaceae	Ipomoea	Ipomoea cairica	Ipomoea cairica (L.) Sweet	Ipomoea cairica (L.) Sweet		NZ				1976-05-10T00:00:00	10	5	1976	PRESERVED_SPECIMEN		A E Wright
1259643819	-34.7544	-58.9336			Convolvulaceae	Ipomoea	Ipomoea dumetorum	Ipomoea dumetorum Willd.	Ipomoea dumetorum Willd.	Willd.	AR	Camino a Tiraxi, 15 km NE de Lozano	Jujuy		1998-05-12T00:00:00	12	5	1998	PRESERVED_SPECIMEN	Missouri Botanical Garden	Antonio C. Krapovickas|Aurelio Schinini|G.J. Seijo
2829267414	-34.75	150.83			Convolvulaceae	Ipomoea	Ipomoea cairica	Ipomoea cairica (L.) Sweet	Ipomoea cairica		AU	Gerringong.	New South Wales		1928-09-09T00:00:00	9	9	1928	PRESERVED_SPECIMEN
1451673363	-34.7484	150.835			Convolvulaceae	Ipomoea	Ipomoea cairica	Ipomoea cairica (L.) Sweet	Ipomoea cairica		AU	locality withheld	New South Wales		1928-09-09T00:00:00	9	9	1928	PRESERVED_SPECIMEN		NSWOBS-12822
2252411274	-34.7314	-58.2792			Convolvulaceae	Ipomoea		Calonyction Choisy	Calonyction sp.		AR	Quilmes. Cerca del balneario.	Buenos Aires		1944-04-23T00:00:00	23	4	1944	PRESERVED_SPECIMEN		Hunziker, J. H.
2252410606	-34.7314	-58.2792			Convolvulaceae	Ipomoea		Calonyction Choisy	Calonyction sp.		AR	G. E. Hudson	Buenos Aires		1944-05-01T00:00:00	1	5	1944	PRESERVED_SPECIMEN		Hunziker, J. H.
2827896642	-34.7026	139.458			Convolvulaceae	Ipomoea		Ipomoea L.	Ipomoea pandurata		AU	Black Hill, S slopes	South Australia		1968-11-21T00:00:00	21	11	1968	PRESERVED_SPECIMEN		Orchard, A.E.
2824072680	-34.6597	150.852			Convolvulaceae	Ipomoea	Ipomoea cairica	Ipomoea cairica (L.) Sweet	Ipomoea cairica		AU		New South Wales		1997-10-07T00:00:00	7	10	1997	PRESERVED_SPECIMEN		O'Dwyer, T.W.
2829151185	-34.62	150.85			Convolvulaceae	Ipomoea	Ipomoea cairica	Ipomoea cairica (L.) Sweet	Ipomoea cairica		AU	Stack Island, N of Kiama.	New South Wales		1939-03-19T00:00:00	19	3	1939	PRESERVED_SPECIMEN
1837788381	-34.62	-58.45			Convolvulaceae	Ipomoea	Ipomoea bonariensis	Ipomoea bonariensis Hook.	Ipomoea bonariensis Hook.		AR	Facultad de AgronomÃƒÂ­a, alambrado del F.C. Urquiza.							PRESERVED_SPECIMEN		Casas, A.
1837787357	-34.62	-58.45			Convolvulaceae	Ipomoea	Ipomoea purpurea	Ipomoea purpurea (L.) Roth	Ipomoea purpurea (L.) Roth		AR	Relleno Costanera Sud							PRESERVED_SPECIMEN		Valla, J. J.
1837787304	-34.62	-58.45			Convolvulaceae	Ipomoea	Ipomoea purpurea	Ipomoea purpurea (L.) Roth	Ipomoea purpurea (L.) Roth		AR	Relleno Costanera Sud							PRESERVED_SPECIMEN		Valla, J. J.
1837787283	-34.62	-58.45			Convolvulaceae	Ipomoea	Ipomoea purpurea	Ipomoea purpurea (L.) Roth	Ipomoea purpurea (L.) Roth		AR	Paternal, Facultad de AgronomÃƒÂ­a							PRESERVED_SPECIMEN		Parodi, L. R.
1837787192	-34.62	-58.45			Convolvulaceae	Ipomoea	Ipomoea purpurea	Ipomoea purpurea (L.) Roth	Ipomoea purpurea (L.) Roth		AR	Villa Ortuzar							PRESERVED_SPECIMEN		Parodi, L. R.
2252401343	-34.6167	-58.4506			Convolvulaceae	Ipomoea	Ipomoea cairica	Ipomoea cairica (L.) Sweet	Ipomoea cairica (L.) Sweet		AR	Ciudad de Buenos Aires, Distrito Federal (Capital Federal): BaÃ±ado de Flores	Distrito Federal		1942-04-08T00:00:00	8	4	1942	PRESERVED_SPECIMEN		Hunziker, A. T.
2252401148	-34.6167	-58.4506			Convolvulaceae	Ipomoea	Ipomoea cairica	Ipomoea cairica (L.) Sweet	Ipomoea cairica (L.) Sweet		AR	Ciudad de Buenos Aires, Distrito Federal (Capital Federal): Puerto Nuevo	Distrito Federal		1943-02-01T00:00:00		2	1943	PRESERVED_SPECIMEN		Hunziker, A. T.
1451673327	-34.6151	150.851			Convolvulaceae	Ipomoea	Ipomoea cairica	Ipomoea cairica (L.) Sweet	Ipomoea cairica		AU	locality withheld	New South Wales		1939-03-19T00:00:00	19	3	1939	PRESERVED_SPECIMEN		NSWOBS-12822
2252402950	-34.6108	-54.9211			Convolvulaceae	Ipomoea	Ipomoea cairica	Ipomoea cairica (L.) Sweet	Ipomoea cairica (L.) Sweet		UY	Punta del Este, Av. del Mar y Costanera	Maldonado		2005-03-13T00:00:00	13	3	2005	PRESERVED_SPECIMEN		Scrivanti, L. R. | Chiapella, J.
2824077039	-34.5946	150.878			Convolvulaceae	Ipomoea	Ipomoea cairica	Ipomoea cairica (L.) Sweet	Ipomoea cairica		AU		New South Wales		1982-07-25T00:00:00	25	7	1982	PRESERVED_SPECIMEN		Mills, K.
2829352566	-34.58	150.92	10		Convolvulaceae	Ipomoea	Ipomoea cairica	Ipomoea cairica (L.) Sweet	Ipomoea cairica		AU	Bass Point.	New South Wales		1982-07-25T00:00:00	25	7	1982	PRESERVED_SPECIMEN		Mills, K.
2827651607	-34.57	150.87			Convolvulaceae	Ipomoea	Ipomoea cairica	Ipomoea cairica (L.) Sweet	Ipomoea cairica		AU	Shellharbour, sea beach.	New South Wales		1965-05-24T00:00:00	24	5	1965	PRESERVED_SPECIMEN
1451673052	-34.5651	150.868			Convolvulaceae	Ipomoea	Ipomoea cairica	Ipomoea cairica (L.) Sweet	Ipomoea cairica		AU	locality withheld	New South Wales		1965-05-24T00:00:00	24	5	1965	PRESERVED_SPECIMEN		NSWOBS-09723
2829203919	-34.55	150.87			Convolvulaceae	Ipomoea	Ipomoea cairica	Ipomoea cairica (L.) Sweet	Ipomoea cairica		AU	Windang Island, Lake Illawarra.	New South Wales		1937-09-01T00:00:00	1	9	1937	PRESERVED_SPECIMEN
2828269516	-34.55	150.87			Convolvulaceae	Ipomoea	Ipomoea cairica	Ipomoea cairica (L.) Sweet	Ipomoea cairica		AU	N shore, Windang Island, entrance Lake Illawarra.	New South Wales		1938-04-17T00:00:00	17	4	1938	PRESERVED_SPECIMEN
1451673142	-34.5484	150.868			Convolvulaceae	Ipomoea	Ipomoea cairica	Ipomoea cairica (L.) Sweet	Ipomoea cairica		AU	locality withheld	New South Wales		1937-09-01T00:00:00	1	9	1937	PRESERVED_SPECIMEN		NSWOBS-03780;NSWOBS-12822
1451673128	-34.5484	150.868			Convolvulaceae	Ipomoea	Ipomoea cairica	Ipomoea cairica (L.) Sweet	Ipomoea cairica		AU	locality withheld	New South Wales		1938-04-17T00:00:00	17	4	1938	PRESERVED_SPECIMEN		NSWOBS-12822
2824070822	-34.507	150.886			Convolvulaceae	Ipomoea	Ipomoea indica	Ipomoea indica Merr.	Ipomoea indica		AU		New South Wales		1996-01-16T00:00:00	16	1	1996	PRESERVED_SPECIMEN		Gosper, C.
1897738425	-34.5	172.683			Convolvulaceae	Ipomoea	Ipomoea pes-caprae	Ipomoea pes-caprae subsp. brasiliensis (L.) Ooststr.	Ipomoea pes-caprae subsp. brasiliensis (L.) Sweet		NZ				1996-12-05T00:00:00	5	12	1996	PRESERVED_SPECIMEN		L J Forester|A P McCluggage
1897829580	-34.4919	172.688			Convolvulaceae	Ipomoea	Ipomoea pes-caprae	Ipomoea pes-caprae subsp. brasiliensis (L.) Ooststr.	Ipomoea pes-caprae subsp. brasiliensis (L.) Sweet		NZ				2015-08-01T00:00:00	1	8	2015	PRESERVED_SPECIMEN		R Wiblin
1843421759	-34.4919	172.689			Convolvulaceae	Ipomoea	Ipomoea pes-caprae	Ipomoea pes-caprae subsp. brasiliensis (L.) Ooststr.	Ipomoea pes-caprae subsp. brasiliensis (L.) Sweet		NZ				2009-07-26T00:00:00	26	7	2009	PRESERVED_SPECIMEN		M E Young
2252413579	-34.4881	-58.5378			Convolvulaceae	Ipomoea	Ipomoea cairica	Ipomoea cairica (L.) Sweet	Ipomoea cairica (L.) Sweet		AR		Buenos Aires		1897-02-07T00:00:00	7	2	1897	PRESERVED_SPECIMEN		Bettfreund, C.
2252411638	-34.4881	-58.5378			Convolvulaceae	Ipomoea	Ipomoea alba	Ipomoea alba L.	Ipomoea alba L.		AR	Palermo	Buenos Aires		1894-03-18T00:00:00	18	3	1894	PRESERVED_SPECIMEN		Bettfreund, C.
416955853	-34.47	-58.5			Convolvulaceae	Ipomoea	Ipomoea tricolor	Ipomoea tricolor Cav.	Ipomoea tricolor Cav.		AR	MartÃ­nez	Buenos Aires						PRESERVED_SPECIMEN		Troncoso, N. S.
2516506242	-34.4667	172.817			Convolvulaceae	Ipomoea	Ipomoea cairica	Ipomoea cairica (L.) Sweet	Ipomoea cairica (L.) Sweet	(L.) Sweet	NZ	Pandora, Mangonui County.			1979-12-29T00:00:00	29	12	1979	PRESERVED_SPECIMEN	Naturalis Biodiversity Center	Gardner RO
1897754778	-34.45	173			Convolvulaceae	Ipomoea	Ipomoea cairica	Ipomoea cairica (L.) Sweet	Ipomoea cairica (L.) Sweet		NZ				1950-01-16T00:00:00	16	1	1950	PRESERVED_SPECIMEN		H E Powell
1897748690	-34.45	172.833			Convolvulaceae	Ipomoea	Ipomoea cairica	Ipomoea cairica (L.) Sweet	Ipomoea cairica (L.) Sweet		NZ				1868-01-01T00:00:00	1	1	1868	PRESERVED_SPECIMEN		T Kirk
1897692449	-34.45	172.767			Convolvulaceae	Ipomoea	Ipomoea cairica	Ipomoea cairica (L.) Sweet	Ipomoea cairica (L.) Sweet		NZ				1896-01-01T00:00:00	1	1	1896	PRESERVED_SPECIMEN		T F Cheeseman
1897645411	-34.45	172.767			Convolvulaceae	Ipomoea	Ipomoea cairica	Ipomoea cairica (L.) Sweet	Ipomoea cairica (L.) Sweet		NZ				1896-01-01T00:00:00	1	1	1896	PRESERVED_SPECIMEN		T F Cheeseman
1091231555	-34.4392	173.001	1		Convolvulaceae	Ipomoea	Ipomoea cairica	Ipomoea cairica (L.) Sweet	Ipomoea cairica (L.) Sweet		NZ		North Auckland Land District		1990-10-16T00:00:00	16	10	1990	PRESERVED_SPECIMEN	Landcare Research NZ Ltd.
1897757979	-34.4333	172.95			Convolvulaceae	Ipomoea	Ipomoea cairica	Ipomoea cairica (L.) Sweet	Ipomoea cairica (L.) Sweet		NZ				1983-07-17T00:00:00	17	7	1983	PRESERVED_SPECIMEN		A E Wright
1897747746	-34.4333	173			Convolvulaceae	Ipomoea	Ipomoea cairica	Ipomoea cairica (L.) Sweet	Ipomoea cairica (L.) Sweet		NZ				1990-10-16T00:00:00	16	10	1990	PRESERVED_SPECIMEN		P J de Lange|G M Crowcroft
1897733833	-34.4333	172.933			Convolvulaceae	Ipomoea	Ipomoea cairica	Ipomoea cairica (L.) Sweet	Ipomoea cairica (L.) Sweet		NZ				1949-03-20T00:00:00	20	3	1949	PRESERVED_SPECIMEN		R C Cooper
1091209520	-34.4271	172.937			Convolvulaceae	Ipomoea	Ipomoea cairica	Ipomoea cairica (L.) Sweet	Ipomoea cairica (L.) Sweet		NZ		North Auckland Land District		1982-11-16T00:00:00	16	11	1982	PRESERVED_SPECIMEN	Landcare Research NZ Ltd.
2824071938	-34.4269	150.894			Convolvulaceae	Ipomoea	Ipomoea indica	Ipomoea indica Merr.	Ipomoea indica		AU		New South Wales		1997-07-30T00:00:00	30	7	1997	PRESERVED_SPECIMEN		Lownds, C.
1091251439	-34.4262	172.953	5		Convolvulaceae	Ipomoea	Ipomoea cairica	Ipomoea cairica (L.) Sweet	Ipomoea cairica (L.) Sweet		NZ		North Auckland Land District		1986-11-04T00:00:00	4	11	1986	PRESERVED_SPECIMEN	Landcare Research NZ Ltd.
1897840553	-34.4256	173.006			Convolvulaceae	Ipomoea	Ipomoea cairica	Ipomoea cairica (L.) Sweet	Ipomoea cairica (L.) Sweet		NZ				1986-12-28T00:00:00	28	12	1986	PRESERVED_SPECIMEN		R E Beever
2824076343	-34.4223	150.889			Convolvulaceae	Ipomoea	Ipomoea cairica	Ipomoea cairica (L.) Sweet	Ipomoea cairica		AU		New South Wales		2005-08-16T00:00:00	16	8	2005	PRESERVED_SPECIMEN		Oktaria, S.
2824073429	-34.4221	150.878			Convolvulaceae	Ipomoea	Ipomoea indica	Ipomoea indica Merr.	Ipomoea indica		AU		New South Wales		2005-08-19T00:00:00	19	8	2005	PRESERVED_SPECIMEN		Oktaia, S.
1091145151	-34.4174	172.986	0		Convolvulaceae	Ipomoea	Ipomoea cairica	Ipomoea cairica (L.) Sweet	Ipomoea cairica (L.) Sweet		NZ		North Auckland Land District		1990-10-11T00:00:00	11	10	1990	PRESERVED_SPECIMEN	Landcare Research NZ Ltd.	de Lange, PJ; Crowcroft, GM;
2824079729	-34.4171	150.9			Convolvulaceae	Ipomoea	Ipomoea cairica	Ipomoea cairica (L.) Sweet	Ipomoea cairica		AU		New South Wales		1993-10-13T00:00:00	13	10	1993	PRESERVED_SPECIMEN		Avnell, K.
1897755800	-34.4167	172.917			Convolvulaceae	Ipomoea	Ipomoea cairica	Ipomoea cairica (L.) Sweet	Ipomoea cairica (L.) Sweet		NZ				1896-01-01T00:00:00	1	1	1896	PRESERVED_SPECIMEN		T F Cheeseman
1897747739	-34.4167	172.983			Convolvulaceae	Ipomoea	Ipomoea cairica	Ipomoea cairica (L.) Sweet	Ipomoea cairica (L.) Sweet		NZ				1990-10-11T00:00:00	11	10	1990	PRESERVED_SPECIMEN		P J de Lange|G M Crowcroft
1897707831	-34.4167	172.867			Convolvulaceae	Ipomoea	Ipomoea cairica	Ipomoea cairica (L.) Sweet	Ipomoea cairica (L.) Sweet		NZ				1949-03-23T00:00:00	23	3	1949	PRESERVED_SPECIMEN		R C Cooper
1897671908	-34.4167	172.917			Convolvulaceae	Ipomoea	Ipomoea cairica	Ipomoea cairica (L.) Sweet	Ipomoea cairica (L.) Sweet		NZ				1934-02-19T00:00:00	19	2	1934	PRESERVED_SPECIMEN		G T S Baylis
1091292353	-34.4159	172.991	2		Convolvulaceae	Ipomoea	Ipomoea cairica	Ipomoea cairica (L.) Sweet	Ipomoea cairica (L.) Sweet		NZ		North Auckland Land District		1985-03-05T00:00:00	5	3	1985	PRESERVED_SPECIMEN	Landcare Research NZ Ltd.
2824074711	-34.4085	150.9			Convolvulaceae	Ipomoea	Ipomoea indica	Ipomoea indica Merr.	Ipomoea indica		AU		New South Wales		1982-09-23T00:00:00	23	9	1982	PRESERVED_SPECIMEN		Mills, K.
2824079582	-34.4084	150.85			Convolvulaceae	Ipomoea	Ipomoea indica	Ipomoea indica Merr.	Ipomoea indica		AU		New South Wales		1993-10-05T00:00:00	5	10	1993	PRESERVED_SPECIMEN		Avnell, K.
2252405966	-34.38	-64.8183			Convolvulaceae	Ipomoea		Ipomoea L.	Ipomoea		AR	Cruce Villa Sarmiento, borde de camino rural	CÃ³rdoba		2012-05-16T00:00:00	16	5	2012	PRESERVED_SPECIMEN		Cantero, J. J.
2824076837	-34.3334	150.919			Convolvulaceae	Ipomoea	Ipomoea indica	Ipomoea indica Merr.	Ipomoea indica		AU		New South Wales		1991-10-05T00:00:00	5	10	1991	PRESERVED_SPECIMEN		Glynn, J.|Wady, O.
2824076714	-34.3264	150.924			Convolvulaceae	Ipomoea	Ipomoea cairica	Ipomoea cairica (L.) Sweet	Ipomoea cairica		AU		New South Wales						PRESERVED_SPECIMEN		McKinnon, L.
2853759786	-34.325	115.15			Convolvulaceae	Ipomoea	Ipomoea indica	Ipomoea indica Merr.	Ipomoea indica		AU	Main Road, Augusta	Western Australia		2003-01-08T00:00:00	8	1	2003	PRESERVED_SPECIMEN		G.J. & B.J. Keighery
2438272104	-34.3	150.917			Convolvulaceae	Ipomoea	Ipomoea cairica	Ipomoea cairica (L.) Sweet	Ipomoea cairica		AU	Austinmer.	New South Wales		1929-12-19T00:00:00	19	12	1929	PRESERVED_SPECIMEN		Black, R.A.
2829382370	-34.2872	150.949			Convolvulaceae	Ipomoea	Ipomoea indica	Ipomoea indica Merr.	Ipomoea indica		AU	Coledale Beach	New South Wales		1973-06-17T00:00:00	17	6	1973	PRESERVED_SPECIMEN		Hoffmann, D.J.
2829273516	-34.2833	140.6			Convolvulaceae	Ipomoea		Ipomoea L.	Ipomoea		AU	Opposite to Berri Cannery on the main Glossop - Berri Road	South Australia		1985-04-24T00:00:00	24	4	1985	PRESERVED_SPECIMEN		Alcock, C.R.
1451674124	-34.2818	150.934			Convolvulaceae	Ipomoea	Ipomoea indica	Ipomoea indica Merr.	Ipomoea indica		AU	locality withheld	New South Wales		1982-10-19T00:00:00	19	10	1982	PRESERVED_SPECIMEN		NSWOBS-07760;NSWOBS-11632
2829735769	-34.28	150.93			Convolvulaceae	Ipomoea	Ipomoea indica	Ipomoea indica Merr.	Ipomoea indica		AU	Carricks Creek, Coledale Beach along Bulli Road.	New South Wales		1982-10-19T00:00:00	19	10	1982	PRESERVED_SPECIMEN		James, T.A.
2827738568	-34.2331	150.987			Convolvulaceae	Ipomoea	Ipomoea cairica	Ipomoea cairica (L.) Sweet	Ipomoea cairica		AU	Northern end of Kallaroo Ave, at the southern end of Stanwell Park Beach,	New South Wales		2015-01-28T00:00:00	28	1	2015	PRESERVED_SPECIMEN		McCune, S.F.
2827373909	-34.22	145.97			Convolvulaceae	Ipomoea	Ipomoea purpurea	Ipomoea purpurea (L.) Roth	Ipomoea purpurea		AU	Ballingall Slopes, via Griffith.	New South Wales		1957-02-01T00:00:00	1	2	1957	PRESERVED_SPECIMEN		Sidlow, R.J.
1451673786	-34.2151	145.968			Convolvulaceae	Ipomoea	Ipomoea purpurea	Ipomoea purpurea (L.) Roth	Ipomoea purpurea		AU	locality withheld	New South Wales		1957-02-01T00:00:00	1	2	1957	PRESERVED_SPECIMEN		NSWOBS-13695
2829192085	-34.1987	140.801			Convolvulaceae	Ipomoea		Ipomoea L.	Ipomoea		AU	Near Renmark	South Australia		1989-05-14T00:00:00	14	5	1989	PRESERVED_SPECIMEN		Bates, R.J.
2827849474	-34.182	139.984			Convolvulaceae	Ipomoea	Ipomoea indica	Ipomoea indica Merr.	Ipomoea indica		AU	Hundred of Holder. Sect[ion] PT12. District Waikerie	South Australia		1980-05-22T00:00:00	22	5	1980	PRESERVED_SPECIMEN		DeVito, C.
2830393518	-34.1673	140.027			Convolvulaceae	Ipomoea	Ipomoea indica	Ipomoea indica Merr.	Ipomoea indica		AU	Holder Settlement just E of Waikerie on river	South Australia		1983-01-20T00:00:00	20	1	1983	PRESERVED_SPECIMEN		Symon, D.
2829697228	-34.1673	140.027			Convolvulaceae	Ipomoea	Ipomoea indica	Ipomoea indica Merr.	Ipomoea indica		AU	Holder Settlement, just E of Waikerie on River	South Australia		1983-01-20T00:00:00	20	1	1983	PRESERVED_SPECIMEN		Symon, D.E.
2830033690	-34.1667	139.967			Convolvulaceae	Ipomoea	Ipomoea indica	Ipomoea indica Merr.	Ipomoea indica		AU	Holder Settlement, just E of Waikerie on river.	South Australia		1983-01-20T00:00:00	20	1	1983	PRESERVED_SPECIMEN		Symon, D.E.
2252402594	-34.1372	-58.8864			Convolvulaceae	Ipomoea	Ipomoea platensis	Ipomoea platensis Ker-Gawl.	Ipomoea platensis Ker Gawl.		AR	Igr. R. Otamendi, al sudeste de Campana	Buenos Aires		1940-02-15T00:00:00	15	2	1940	PRESERVED_SPECIMEN		Hunziker, A. T.
2252401154	-34.1372	-58.8864			Convolvulaceae	Ipomoea	Ipomoea indica	Ipomoea indica Merr.	Ipomoea indica (Burm. f.) Merr.		AR	Campana	Buenos Aires		1940-02-15T00:00:00	15	2	1940	PRESERVED_SPECIMEN		Hunziker, A. T.
1897769313	-34.1333	172.167			Convolvulaceae	Ipomoea	Ipomoea cairica	Ipomoea cairica (L.) Sweet	Ipomoea cairica (L.) Sweet		NZ				1983-11-25T00:00:00	25	11	1983	PRESERVED_SPECIMEN		A E Wright
1897704222	-34.1333	172.167			Convolvulaceae	Ipomoea	Ipomoea cairica	Ipomoea cairica (L.) Sweet	Ipomoea cairica (L.) Sweet		NZ				1947-01-04T00:00:00	4	1	1947	PRESERVED_SPECIMEN		Major G A Buddle
1897674762	-34.1333	172.167			Convolvulaceae	Ipomoea	Ipomoea cairica	Ipomoea cairica (L.) Sweet	Ipomoea cairica (L.) Sweet		NZ				1947-12-31T00:00:00	31	12	1947	PRESERVED_SPECIMEN		G F Buddle
685224179	-34.125	18.375			Convolvulaceae	Ipomoea		Ipomoea L.	Ipomoea sp.		ZA	Not available			2011-10-13T00:00:00	13	10	2011	PRESERVED_SPECIMEN		Ramjukadh
685224171	-34.125	18.875			Convolvulaceae	Ipomoea	Ipomoea purpurea	Ipomoea purpurea (L.) Roth	Ipomoea purpurea		ZA	Not available			2011-11-10T00:00:00	10	11	2011	PRESERVED_SPECIMEN		Paijmans D.
461999677	-34.125	23.375			Convolvulaceae	Ipomoea	Ipomoea pes-caprae	Ipomoea pes-caprae subsp. brasiliensis (L.) Ooststr.	Ipomoea pes-caprae subsp. brasiliensis		ZA	Not available			1935-01-02T00:00:00	2	1	1935	PRESERVED_SPECIMEN		Kapp L.M.
461999077	-34.125	18.875			Convolvulaceae	Ipomoea	Ipomoea nil	Ipomoea nil (L.) Roth	Ipomoea nil		ZA	Not available			1996-03-15T00:00:00	15	3	1996	PRESERVED_SPECIMEN		Boucher C.
461998805	-34.125	20.375			Convolvulaceae	Ipomoea	Ipomoea indica	Ipomoea indica Merr.	Ipomoea indica		ZA	Not available			1991-12-04T00:00:00	4	12	1991	PRESERVED_SPECIMEN		Henderson L.
461998800	-34.125	18.375			Convolvulaceae	Ipomoea	Ipomoea indica	Ipomoea indica Merr.	Ipomoea indica		ZA	Not available			1981-11-30T00:00:00	30	11	1981	PRESERVED_SPECIMEN		Parsons R.J.
461998099	-34.125	24.875			Convolvulaceae	Ipomoea	Ipomoea cairica	Ipomoea cairica subsp. cairica	Ipomoea cairica var. cairica		ZA	Not available			1981-07-20T00:00:00	20	7	1981	PRESERVED_SPECIMEN		Van Zyl J.
2827598523	-34.1167	151.117			Convolvulaceae	Ipomoea	Ipomoea cairica	Ipomoea cairica (L.) Sweet	Ipomoea cairica		AU	Wattamolla, Royal National Park.	New South Wales		2002-09-07T00:00:00	7	9	2002	PRESERVED_SPECIMEN		Gibson, C.P.
2827240389	-34.1167	150.733			Convolvulaceae	Ipomoea	Ipomoea indica	Ipomoea indica Merr.	Ipomoea indica		AU	Menangle, Sydney	New South Wales		1983-01-02T00:00:00	2	1	1983	PRESERVED_SPECIMEN		Lambley, D.
2829737773	-34.07	150.82			Convolvulaceae	Ipomoea	Ipomoea indica	Ipomoea indica Merr.	Ipomoea indica		AU	Campbelltown, near railway.	New South Wales		1962-02-25T00:00:00	25	2	1962	PRESERVED_SPECIMEN
2829607934	-34.07	151.15			Convolvulaceae	Ipomoea	Ipomoea pes-caprae	Ipomoea pes-caprae subsp. brasiliensis (L.) Ooststr.	Ipomoea pes-caprae subsp. brasiliensis		AU	Jibbon Beach, Port Hacking River.	New South Wales		1952-08-09T00:00:00	9	8	1952	PRESERVED_SPECIMEN		Whaite, T.M.
2829132826	-34.07	151.15			Convolvulaceae	Ipomoea	Ipomoea pes-caprae	Ipomoea pes-caprae subsp. brasiliensis (L.) Ooststr.	Ipomoea pes-caprae subsp. brasiliensis		AU	Jibbon Beach, Port Hacking.	New South Wales		1947-05-01T00:00:00	1	5	1947	PRESERVED_SPECIMEN		Evans, O.D.
2828816379	-34.07	150.82			Convolvulaceae	Ipomoea	Ipomoea purpurea	Ipomoea purpurea (L.) Roth	Ipomoea purpurea		AU	Campbelltown.	New South Wales		1962-02-25T00:00:00	25	2	1962	PRESERVED_SPECIMEN
1451674144	-34.0651	150.818			Convolvulaceae	Ipomoea	Ipomoea purpurea	Ipomoea purpurea (L.) Roth	Ipomoea purpurea		AU	locality withheld	New South Wales		1962-02-25T00:00:00	25	2	1962	PRESERVED_SPECIMEN		NSWOBS-09723
1451674074	-34.0651	150.818			Convolvulaceae	Ipomoea	Ipomoea indica	Ipomoea indica Merr.	Ipomoea indica		AU	locality withheld	New South Wales		1962-02-25T00:00:00	25	2	1962	PRESERVED_SPECIMEN		NSWOBS-09723
1451674232	-34.0651	151.151			Convolvulaceae	Ipomoea	Ipomoea pes-caprae	Ipomoea pes-caprae subsp. brasiliensis (L.) Ooststr.	Ipomoea pes-caprae subsp. brasiliensis		AU	locality withheld	New South Wales		1952-08-09T00:00:00	9	8	1952	PRESERVED_SPECIMEN		NSWOBS-15926
1451674208	-34.0651	151.151			Convolvulaceae	Ipomoea	Ipomoea pes-caprae	Ipomoea pes-caprae subsp. brasiliensis (L.) Ooststr.	Ipomoea pes-caprae subsp. brasiliensis		AU	locality withheld	New South Wales		1947-05-01T00:00:00	1	5	1947	PRESERVED_SPECIMEN		NSWOBS-04697
2829370415	-34.05	150.72			Convolvulaceae	Ipomoea	Ipomoea purpurea	Ipomoea purpurea (L.) Roth	Ipomoea purpurea		AU	Elderslie near Camden.	New South Wales		1970-03-30T00:00:00	30	3	1970	PRESERVED_SPECIMEN
2829305912	-34.05	150.82			Convolvulaceae	Ipomoea	Ipomoea purpurea	Ipomoea purpurea (L.) Roth	Ipomoea purpurea		AU	Orana Park, Leumeah.	New South Wales		1966-03-05T00:00:00	5	3	1966	PRESERVED_SPECIMEN
2828574411	-34.05	150.82			Convolvulaceae	Ipomoea	Ipomoea purpurea	Ipomoea purpurea (L.) Roth	Ipomoea purpurea		AU	Orana Park, Leumeah.	New South Wales		1966-03-05T00:00:00	5	3	1966	PRESERVED_SPECIMEN
2828042285	-34.05	150.72			Convolvulaceae	Ipomoea	Ipomoea purpurea	Ipomoea purpurea (L.) Roth	Ipomoea purpurea		AU	Elderslie near Camden.	New South Wales		1970-03-30T00:00:00	30	3	1970	PRESERVED_SPECIMEN
2827898546	-34.05	150.82			Convolvulaceae	Ipomoea	Ipomoea purpurea	Ipomoea purpurea (L.) Roth	Ipomoea purpurea		AU	Orana Park, Leumeah. On site of old rubbish dump.	New South Wales		1966-03-12T00:00:00	12	3	1966	PRESERVED_SPECIMEN		McBarron, E.J.
2827579389	-34.05	139.07			Convolvulaceae	Ipomoea	Ipomoea polymorpha	Ipomoea polymorpha Roem. & Schult.	Ipomoea polymorpha		AU	Sandringham sand ridge.	South Australia		1979-06-01T00:00:00	1	6	1979	PRESERVED_SPECIMEN		Morton, S.
1451674281	-34.0484	150.718			Convolvulaceae	Ipomoea	Ipomoea purpurea	Ipomoea purpurea (L.) Roth	Ipomoea purpurea		AU	locality withheld	New South Wales		1970-03-30T00:00:00	30	3	1970	PRESERVED_SPECIMEN		NSWOBS-09723
1451674244	-34.0484	150.718			Convolvulaceae	Ipomoea	Ipomoea purpurea	Ipomoea purpurea (L.) Roth	Ipomoea purpurea		AU	locality withheld	New South Wales		1970-03-30T00:00:00	30	3	1970	PRESERVED_SPECIMEN		NSWOBS-09723
1451674218	-34.0484	150.818			Convolvulaceae	Ipomoea	Ipomoea purpurea	Ipomoea purpurea (L.) Roth	Ipomoea purpurea		AU	locality withheld	New South Wales		1966-03-05T00:00:00	5	3	1966	PRESERVED_SPECIMEN		NSWOBS-09723
1451674110	-34.0484	150.818			Convolvulaceae	Ipomoea	Ipomoea purpurea	Ipomoea purpurea (L.) Roth	Ipomoea purpurea		AU	locality withheld	New South Wales		1966-03-12T00:00:00	12	3	1966	PRESERVED_SPECIMEN		NSWOBS-09723
1451674096	-34.0484	150.818			Convolvulaceae	Ipomoea	Ipomoea purpurea	Ipomoea purpurea (L.) Roth	Ipomoea purpurea		AU	locality withheld	New South Wales		1966-03-05T00:00:00	5	3	1966	PRESERVED_SPECIMEN		NSWOBS-09723
2252412720	-34.0222	-65.5775			Convolvulaceae	Ipomoea	Ipomoea purpurea	Ipomoea purpurea (L.) Roth	Ipomoea purpurea (L.) Roth		AR	Villa Mercedes, 1 km al sur del RÃ­o Quinto.	San Luis		1984-02-02T00:00:00	2	2	1984	PRESERVED_SPECIMEN		Anderson, D. L. | SÃ¡enz, J. L.
2829582722	-34.02	150.82			Convolvulaceae	Ipomoea	Ipomoea purpurea	Ipomoea purpurea (L.) Roth	Ipomoea purpurea		AU	Bow Bowing Creek, Campbelltown.	New South Wales		1968-03-17T00:00:00	17	3	1968	PRESERVED_SPECIMEN
1451674262	-34.0151	150.818			Convolvulaceae	Ipomoea	Ipomoea purpurea	Ipomoea purpurea (L.) Roth	Ipomoea purpurea		AU	locality withheld	New South Wales		1968-03-17T00:00:00	17	3	1968	PRESERVED_SPECIMEN		NSWOBS-09723
2827900893	-34.004	151.071			Convolvulaceae	Ipomoea	Ipomoea indica	Ipomoea indica Merr.	Ipomoea indica		AU	Tivoli Esplanade, Como [Sydney].	New South Wales		2002-04-19T00:00:00	19	4	2002	PRESERVED_SPECIMEN		Salmon, J.
1451686026	-34.0026	151.072			Convolvulaceae	Ipomoea	Ipomoea indica	Ipomoea indica Merr.	Ipomoea indica		AU	locality withheld	New South Wales		2002-04-19T00:00:00	19	4	2002	PRESERVED_SPECIMEN		NSWOBS-13192
2830556159	-34	151.183			Convolvulaceae	Ipomoea	Ipomoea cairica	Ipomoea cairica (L.) Sweet	Ipomoea cairica		AU	Botany Bay, near Sydney (Port Jackson).	New South Wales		1802-01-01T00:00:00			1802	PRESERVED_SPECIMEN		Brown, R.
2830032436	-34	151.18			Convolvulaceae	Ipomoea	Ipomoea indica	Ipomoea indica Merr.	Ipomoea indica		AU	Weeney Bay, southern Botany Bay.	New South Wales		1984-05-19T00:00:00	19	5	1984	PRESERVED_SPECIMEN		Keys, B.
1099035441	-34	-64			Convolvulaceae	Ipomoea	Ipomoea nil	Ipomoea nil (L.) Roth	Ipomoea nil (L.) Roth		AR	Estancia Germania pr. Cordoba.			1874-06-01T00:00:00		6	1874	PRESERVED_SPECIMEN		Lorentz, P.G. (no. 63)
1826251817	-33.9855	151.181			Convolvulaceae	Ipomoea	Ipomoea pes-caprae	Ipomoea pes-caprae (L.) R.Brown	Ipomoea pes-caprae (L.) R.Br.	(L.) R.Br.	AU	Botany Bay	New South Wales		1770-01-01T00:00:00			1770	PRESERVED_SPECIMEN		Joseph Banks, Daniel Carl Solander
2828307216	-33.97	151.1			Convolvulaceae	Ipomoea	Ipomoea indica	Ipomoea indica Merr.	Ipomoea indica		AU	Hurstville.	New South Wales		1948-04-01T00:00:00	1	4	1948	PRESERVED_SPECIMEN		Oliver, A.W.L.
2828002297	-33.97	151.22			Convolvulaceae	Ipomoea	Ipomoea wightii	Ipomoea wightii var. wightii	Ipomoea wightii var. wightii		AU	Yarra Beach, Phillip Bay, Eastern Suburbs, Sydney.	New South Wales		2006-05-08T00:00:00	8	5	2006	PRESERVED_SPECIMEN		Hirschfeld, D.M.
2827762332	-33.9667	151.217			Convolvulaceae	Ipomoea	Ipomoea wightii	Ipomoea wightii var. wightii	Ipomoea wightii var. wightii		AU	Yarra Beach, Phillip Bay, Eastern Suburb, Sydney.	New South Wales		2006-05-08T00:00:00	8	5	2006	PRESERVED_SPECIMEN		Hirschfeld, D.M.
1451674209	-33.9651	151.101			Convolvulaceae	Ipomoea	Ipomoea indica	Ipomoea indica Merr.	Ipomoea indica		AU	locality withheld	New South Wales		1948-04-01T00:00:00	1	4	1948	PRESERVED_SPECIMEN		NSWOBS-11348
1451656046	-33.9651	151.218			Convolvulaceae	Ipomoea	Ipomoea wightii	Ipomoea wightii var. wightii	Ipomoea wightii var. wightii		AU	locality withheld	New South Wales		2006-05-08T00:00:00	8	5	2006	PRESERVED_SPECIMEN		NSWOBS-07133
2860990363	-33.9605	151.25	19		Convolvulaceae	Ipomoea	Ipomoea cairica	Ipomoea cairica (L.) Sweet	Ipomoea cairica		AU		New South Wales		2014-09-04T00:00:00	4	9	2014	PRESERVED_SPECIMEN		Harper, M.
2827124559	-33.9536	151.264	40		Convolvulaceae	Ipomoea	Ipomoea purpurea	Ipomoea purpurea (L.) Roth	Ipomoea purpurea		AU	Matraville, Manning Avenue	New South Wales		2002-06-16T00:00:00	16	6	2002	PRESERVED_SPECIMEN		Samios, S.
1451673160	-33.9484	151.201			Convolvulaceae	Ipomoea	Ipomoea cairica	Ipomoea cairica (L.) Sweet	Ipomoea cairica		AU	locality withheld	New South Wales		1900-06-03T00:00:00	3	6	1900	PRESERVED_SPECIMEN		NSWOBS-06902
2860984800	-33.9333	151.262			Convolvulaceae	Ipomoea	Ipomoea cairica	Ipomoea cairica (L.) Sweet	Ipomoea cairica		AU		New South Wales		2005-10-27T00:00:00	27	10	2005	PRESERVED_SPECIMEN		Hamilton, S.
2829995250	-33.92	150.92			Convolvulaceae	Ipomoea	Ipomoea purpurea	Ipomoea purpurea (L.) Roth	Ipomoea purpurea		AU	Railway yard, Liverpool.	New South Wales		1966-01-01T00:00:00	1	1	1966	PRESERVED_SPECIMEN
2829444431	-33.92	151.07			Convolvulaceae	Ipomoea	Ipomoea carnea	Ipomoea carnea Jacq.	Ipomoea carnea		AU	CULTIVATED at Waverley St, Belmore. Wild source unknown.	New South Wales		1996-03-02T00:00:00	2	3	1996	PRESERVED_SPECIMEN		Smeulders, K.
2828191973	-33.92	151.17			Convolvulaceae	Ipomoea	Ipomoea purpurea	Ipomoea purpurea (L.) Roth	Ipomoea purpurea		AU	Marrickville West Public School.	New South Wales		1916-04-01T00:00:00	1	4	1916	PRESERVED_SPECIMEN		Clark
2827502572	-33.92	151.2			Convolvulaceae	Ipomoea	Ipomoea purpurea	Ipomoea purpurea (L.) Roth	Ipomoea purpurea		AU	Cooks River, Mascot Bridge, c. 5 miles S of Sydney.	New South Wales		1965-06-08T00:00:00	8	6	1965	PRESERVED_SPECIMEN		Constable, E.F.
2860990991	-33.9167	151.25			Convolvulaceae	Ipomoea	Ipomoea indica	Ipomoea indica Merr.	Ipomoea indica		AU		New South Wales		2004-10-06T00:00:00	6	10	2004	PRESERVED_SPECIMEN		Strickland, H.
2860976085	-33.9167	151.25			Convolvulaceae	Ipomoea	Ipomoea indica	Ipomoea indica Merr.	Ipomoea indica		AU		New South Wales		2005-10-27T00:00:00	27	10	2005	PRESERVED_SPECIMEN		Hamilton, S.
1451674069	-33.9151	150.918			Convolvulaceae	Ipomoea	Ipomoea purpurea	Ipomoea purpurea (L.) Roth	Ipomoea purpurea		AU	locality withheld	New South Wales		1966-01-01T00:00:00	1	1	1966	PRESERVED_SPECIMEN		NSWOBS-09723
1451680413	-33.9151	151.168			Convolvulaceae	Ipomoea	Ipomoea purpurea	Ipomoea purpurea (L.) Roth	Ipomoea purpurea		AU	locality withheld	New South Wales		1916-04-01T00:00:00	1	4	1916	PRESERVED_SPECIMEN		NSWOBS-02747
1451718772	-33.9151	151.201			Convolvulaceae	Ipomoea	Ipomoea purpurea	Ipomoea purpurea (L.) Roth	Ipomoea purpurea		AU	locality withheld	New South Wales		1965-06-08T00:00:00	8	6	1965	PRESERVED_SPECIMEN		NSWOBS-03073
2860988029	-33.915	151.251			Convolvulaceae	Ipomoea	Ipomoea indica	Ipomoea indica Merr.	Ipomoea indica		AU		New South Wales		2011-02-03T00:00:00	3	2	2011	PRESERVED_SPECIMEN		Dalrymple, R.
2829920883	-33.915	151.251			Convolvulaceae	Ipomoea	Ipomoea indica	Ipomoea indica Merr.	Ipomoea indica		AU	Gordons Bay.	New South Wales		2011-02-03T00:00:00	3	2	2011	PRESERVED_SPECIMEN		Dalrymple, R.
2860973662	-33.8956	150.94			Convolvulaceae	Ipomoea	Ipomoea cairica	Ipomoea cairica (L.) Sweet	Ipomoea cairica		AU		New South Wales		2011-08-14T00:00:00	14	8	2011	PRESERVED_SPECIMEN		Lowrie, P.
2516542077	-33.8833	151.233			Convolvulaceae	Ipomoea	Ipomoea indica	Ipomoea indica Merr.	Ipomoea indica (Burm.) Merr.	(Burm.) Merr.	AU	Paddington N.S.W.			1976-04-26T00:00:00	26	4	1976	PRESERVED_SPECIMEN	Naturalis Biodiversity Center	Coveny RG
1451674467	-33.8818	151.234			Convolvulaceae	Ipomoea	Ipomoea indica	Ipomoea indica Merr.	Ipomoea indica		AU	locality withheld	New South Wales		1976-04-26T00:00:00	26	4	1976	PRESERVED_SPECIMEN		NSWOBS-03264
2827845134	-33.88	151.23			Convolvulaceae	Ipomoea	Ipomoea indica	Ipomoea indica Merr.	Ipomoea indica		AU	Scottish Hospital, Paddington.	New South Wales		1976-04-26T00:00:00	26	4	1976	PRESERVED_SPECIMEN		Coveny, R.G.
685224174	-33.875	18.875			Convolvulaceae	Ipomoea	Ipomoea purpurea	Ipomoea purpurea (L.) Roth	Ipomoea purpurea		ZA	Not available			2011-11-29T00:00:00	29	11	2011	PRESERVED_SPECIMEN		Koordom M.
685224170	-33.875	18.875			Convolvulaceae	Ipomoea	Ipomoea purpurea	Ipomoea purpurea (L.) Roth	Ipomoea purpurea		ZA	Not available			2011-11-29T00:00:00	29	11	2011	PRESERVED_SPECIMEN		Paijmans D.
685224169	-33.875	18.875			Convolvulaceae	Ipomoea	Ipomoea purpurea	Ipomoea purpurea (L.) Roth	Ipomoea purpurea		ZA	Not available			2011-11-03T00:00:00	3	11	2011	PRESERVED_SPECIMEN		Koordom M.
685224168	-33.875	22.375			Convolvulaceae	Ipomoea	Ipomoea purpurea	Ipomoea purpurea (L.) Roth	Ipomoea purpurea		ZA	Not available			2011-09-23T00:00:00	23	9	2011	PRESERVED_SPECIMEN		Paijmans D.
685224167	-33.875	18.875			Convolvulaceae	Ipomoea	Ipomoea purpurea	Ipomoea purpurea (L.) Roth	Ipomoea purpurea		ZA	Not available			1961-11-15T00:00:00	15	11	1961	PRESERVED_SPECIMEN		Horstmann G.A.
685224135	-33.875	18.375			Convolvulaceae	Ipomoea	Ipomoea indica	Ipomoea indica Merr.	Ipomoea indica		ZA	Not available			2011-09-20T00:00:00	20	9	2011	PRESERVED_SPECIMEN		Tywalana M.; Van Wyk E.
461999701	-33.875	25.625			Convolvulaceae	Ipomoea	Ipomoea pes-caprae	Ipomoea pes-caprae subsp. brasiliensis (L.) Ooststr.	Ipomoea pes-caprae subsp. brasiliensis		ZA	Not available			1973-05-29T00:00:00	29	5	1973	PRESERVED_SPECIMEN		Dahlstrand K.Ã….
461999682	-33.875	25.625			Convolvulaceae	Ipomoea	Ipomoea pes-caprae	Ipomoea pes-caprae subsp. brasiliensis (L.) Ooststr.	Ipomoea pes-caprae subsp. brasiliensis		ZA	Not available			1936-05-11T00:00:00	11	5	1936	PRESERVED_SPECIMEN		Long F.R.
461999676	-33.875	25.625			Convolvulaceae	Ipomoea	Ipomoea pes-caprae	Ipomoea pes-caprae subsp. brasiliensis (L.) Ooststr.	Ipomoea pes-caprae subsp. brasiliensis		ZA	Not available			1825-01-31T00:00:00	31	1	1825	PRESERVED_SPECIMEN		Zeyher
461998806	-33.875	18.875			Convolvulaceae	Ipomoea	Ipomoea indica	Ipomoea indica Merr.	Ipomoea indica		ZA	Not available			1976-06-28T00:00:00	28	6	1976	PRESERVED_SPECIMEN		Emdon I.M.
461998790	-33.875	18.875			Convolvulaceae	Ipomoea	Ipomoea indica	Ipomoea indica Merr.	Ipomoea indica		ZA	Not available			1967-04-30T00:00:00	30	4	1967	PRESERVED_SPECIMEN		Lombard C.
2860976021	-33.8736	150.965			Convolvulaceae	Ipomoea	Ipomoea indica	Ipomoea indica Merr.	Ipomoea indica		AU		New South Wales		2009-09-09T00:00:00	9	9	2009	PRESERVED_SPECIMEN		Vu, P.
2829610288	-33.87	151.25			Convolvulaceae	Ipomoea	Ipomoea cairica	Ipomoea cairica (L.) Sweet	Ipomoea cairica		AU	Point Piper, Sydney. Beside Wyuna Rd. near point where it becomes Wunulla Rd.	New South Wales		1981-04-09T00:00:00	9	4	1981	PRESERVED_SPECIMEN		Wilson, K.L.
2829369907	-33.87	151.05			Convolvulaceae	Ipomoea	Ipomoea purpurea	Ipomoea purpurea (L.) Roth	Ipomoea purpurea		AU	Samuel Street, Lidcombe.	New South Wales		1966-04-03T00:00:00	3	4	1966	PRESERVED_SPECIMEN		Salasoo, H.
2828396379	-33.87	151.17			Convolvulaceae	Ipomoea	Ipomoea purpurea	Ipomoea purpurea (L.) Roth	Ipomoea purpurea		AU	Near Pope Paul VI Reserve, Glebe Point.	New South Wales		1976-08-12T00:00:00	12	8	1976	PRESERVED_SPECIMEN		Barry, R.
2827504755	-33.87	151.22			Convolvulaceae	Ipomoea	Ipomoea purpurea	Ipomoea purpurea (L.) Roth	Ipomoea purpurea		AU	McElhone Stairs, Woolloomooloo Bay.	New South Wales		1948-04-07T00:00:00	7	4	1948	PRESERVED_SPECIMEN		Johnson, L.A.S.
1451674054	-33.8651	151.051			Convolvulaceae	Ipomoea	Ipomoea purpurea	Ipomoea purpurea (L.) Roth	Ipomoea purpurea		AU	locality withheld	New South Wales		1966-04-03T00:00:00	3	4	1966	PRESERVED_SPECIMEN		NSWOBS-13179
1451673112	-33.8651	151.251			Convolvulaceae	Ipomoea	Ipomoea cairica	Ipomoea cairica (L.) Sweet	Ipomoea cairica		AU	locality withheld	New South Wales		1981-04-09T00:00:00	9	4	1981	PRESERVED_SPECIMEN		NSWOBS-16298
1451606152	-33.8651	151.218			Convolvulaceae	Ipomoea	Ipomoea purpurea	Ipomoea purpurea (L.) Roth	Ipomoea purpurea		AU	locality withheld	New South Wales		1948-04-07T00:00:00	7	4	1948	PRESERVED_SPECIMEN		NSWOBS-07886
2829850784	-33.8533	151.175			Convolvulaceae	Ipomoea	Ipomoea indica	Ipomoea indica Merr.	Ipomoea indica		AU	Northern part of Elkington Park, Balmain.	New South Wales		2010-05-09T00:00:00	9	5	2010	PRESERVED_SPECIMEN		Wilson, K.L.
2828898613	-33.8533	151.175			Convolvulaceae	Ipomoea	Ipomoea cairica	Ipomoea cairica (L.) Sweet	Ipomoea cairica		AU	Northern part of Elkington Park, Balmain.	New South Wales		2010-05-09T00:00:00	9	5	2010	PRESERVED_SPECIMEN		Wilson, K.L.
2830022573	-33.85	151.2			Convolvulaceae	Ipomoea	Ipomoea indica	Ipomoea indica Merr.	Ipomoea indica		AU	McMahons Point.	New South Wales		1915-01-22T00:00:00	22	1	1915	PRESERVED_SPECIMEN		Carne, W.M.
2829276050	-33.85	151.22			Convolvulaceae	Ipomoea	Ipomoea indica	Ipomoea indica Merr.	Ipomoea indica		AU	Cremorne Point.	New South Wales		1940-02-04T00:00:00	4	2	1940	PRESERVED_SPECIMEN		McComish, J.D.
1451674172	-33.8484	151.201			Convolvulaceae	Ipomoea	Ipomoea indica	Ipomoea indica Merr.	Ipomoea indica		AU	locality withheld	New South Wales		1915-01-22T00:00:00	22	1	1915	PRESERVED_SPECIMEN		NSWOBS-02416
1451615539	-33.8484	151.218			Convolvulaceae	Ipomoea	Ipomoea indica	Ipomoea indica Merr.	Ipomoea indica		AU	locality withheld	New South Wales		1940-02-04T00:00:00	4	2	1940	PRESERVED_SPECIMEN		NSWOBS-09781
2828493809	-33.8482	138.556			Convolvulaceae	Ipomoea	Ipomoea indica	Ipomoea indica Merr.	Ipomoea indica		AU	Just outside Clare. Boconnoc Park R[oa]d	South Australia		2011-01-20T00:00:00	20	1	2011	PRESERVED_SPECIMEN		Brodie, C.J. | Symon, D.E. | McDermid, M.
2827280460	-33.8333	151.25			Convolvulaceae	Ipomoea	Ipomoea indica	Ipomoea indica Merr.	Ipomoea indica		AU	Mosman, Sydney	New South Wales		1975-02-03T00:00:00	3	2	1975	PRESERVED_SPECIMEN		Foley, W.
2830332850	-33.8321	138.968			Convolvulaceae	Ipomoea		Ipomoea L.	Ipomoea		AU	Burra	South Australia		1998-03-18T00:00:00	18	3	1998	PRESERVED_SPECIMEN		Bates, R.J.
1451674153	-33.8318	150.651	60		Convolvulaceae	Ipomoea	Ipomoea purpurea	Ipomoea purpurea (L.) Roth	Ipomoea purpurea		AU	locality withheld	New South Wales		1976-05-02T00:00:00	2	5	1976	PRESERVED_SPECIMEN		NSWOBS-03264;NSWOBS-07116
2829984014	-33.83	150.65	60		Convolvulaceae	Ipomoea	Ipomoea purpurea	Ipomoea purpurea (L.) Roth	Ipomoea purpurea		AU	Fairlight Road, Mulgoa.	New South Wales		1976-05-02T00:00:00	2	5	1976	PRESERVED_SPECIMEN		Coveny, R.G.
416955734	-33.83	-59.03			Convolvulaceae	Ipomoea	Ipomoea indivisa	Ipomoea indivisa Hallier	Ipomoea indivisa (Vell.) Hallier f.		AR	Puerto Constanza	Entre RÃ­os						PRESERVED_SPECIMEN		Burkart, A.
2829720177	-33.82	150.9			Convolvulaceae	Ipomoea		Ipomoea L.	Ipomoea		AU	Prospect Reservoir.	New South Wales		2009-05-25T00:00:00	25	5	2009	PRESERVED_SPECIMEN		Coveny, R.G.
2829609318	-33.82	151.12			Convolvulaceae	Ipomoea	Ipomoea indica	Ipomoea indica Merr.	Ipomoea indica		AU	Hunters Hill.	New South Wales		1939-07-20T00:00:00	20	7	1939	PRESERVED_SPECIMEN		Town Clerk
2828980607	-33.82	151.18			Convolvulaceae	Ipomoea	Ipomoea cairica	Ipomoea cairica (L.) Sweet	Ipomoea cairica		AU	Lane Cove Golf Course, Lane Cove.	New South Wales		1987-02-25T00:00:00	25	2	1987	PRESERVED_SPECIMEN		Klaphake, V.
2827894165	-33.82	151.2			Convolvulaceae	Ipomoea	Ipomoea indica	Ipomoea indica Merr.	Ipomoea indica		AU	Flat Rock Creek, Northbridge.	New South Wales		1965-01-15T00:00:00	15	1	1965	PRESERVED_SPECIMEN		Johnson, L.A.S.
2827140284	-33.8167	151.15			Convolvulaceae	Ipomoea	Ipomoea indica	Ipomoea indica Merr.	Ipomoea indica		AU	Lane Cove	New South Wales		1946-01-12T00:00:00	12	1	1946	PRESERVED_SPECIMEN		Gilbert, L.A.J.
1451674345	-33.8151	151.201			Convolvulaceae	Ipomoea	Ipomoea indica	Ipomoea indica Merr.	Ipomoea indica		AU	locality withheld	New South Wales		1965-01-15T00:00:00	15	1	1965	PRESERVED_SPECIMEN		NSWOBS-07886
1451674193	-33.8151	151.118			Convolvulaceae	Ipomoea	Ipomoea indica	Ipomoea indica Merr.	Ipomoea indica		AU	locality withheld	New South Wales		1939-07-20T00:00:00	20	7	1939	PRESERVED_SPECIMEN		NSWOBS-15043
1451673039	-33.8151	151.184			Convolvulaceae	Ipomoea	Ipomoea cairica	Ipomoea cairica (L.) Sweet	Ipomoea cairica		AU	locality withheld	New South Wales		1987-02-25T00:00:00	25	2	1987	PRESERVED_SPECIMEN		NSWOBS-08344
2830081817	-33.8	151.12			Convolvulaceae	Ipomoea	Ipomoea biflora	Ipomoea plebeia R.Br.	Ipomoea plebeia		AU	40 m below Epping Highway, 150 m SE of Lane Cove River Bridge, West Lane Cove.	New South Wales		1993-03-17T00:00:00	17	3	1993	PRESERVED_SPECIMEN		Klaphake, V.
2829342999	-33.8	151.08			Convolvulaceae	Ipomoea	Ipomoea purpurea	Ipomoea purpurea (L.) Roth	Ipomoea purpurea		AU	Spurway Street, Ermington.	New South Wales		1984-02-11T00:00:00	11	2	1984	PRESERVED_SPECIMEN		Bishop, W.
2829226576	-33.8	151.07	105		Convolvulaceae	Ipomoea	Ipomoea indica	Ipomoea indica Merr.	Ipomoea indica		AU	Brush Farm Park, Eastwood.	New South Wales		1978-01-24T00:00:00	24	1	1978	PRESERVED_SPECIMEN		Coveny, R.G.
2828816143	-33.8	151.17			Convolvulaceae	Ipomoea	Ipomoea indica	Ipomoea indica Merr.	Ipomoea indica		AU	Chatswood.	New South Wales		1934-05-01T00:00:00	1	5	1934	PRESERVED_SPECIMEN		Carrigan
2827503403	-33.8	151.27			Convolvulaceae	Ipomoea	Ipomoea cairica	Ipomoea cairica (L.) Sweet	Ipomoea cairica		AU	Manly.	New South Wales		1891-12-01T00:00:00	1	12	1891	PRESERVED_SPECIMEN		Fletcher, J.J.
2827284425	-33.8	151.167			Convolvulaceae	Ipomoea	Ipomoea purpurea	Ipomoea purpurea (L.) Roth	Ipomoea purpurea		AU	183m N of St Leonard Stn, Naremburn, Sydney	New South Wales		1977-04-24T00:00:00	24	4	1977	PRESERVED_SPECIMEN		Piper, F.P.
1451674234	-33.7984	151.068	105		Convolvulaceae	Ipomoea	Ipomoea indica	Ipomoea indica Merr.	Ipomoea indica		AU	locality withheld	New South Wales		1978-01-24T00:00:00	24	1	1978	PRESERVED_SPECIMEN		NSWOBS-03264
1451612683	-33.7984	151.084			Convolvulaceae	Ipomoea	Ipomoea purpurea	Ipomoea purpurea (L.) Roth	Ipomoea purpurea		AU	locality withheld	New South Wales		1984-02-11T00:00:00	11	2	1984	PRESERVED_SPECIMEN		NSWOBS-01189
1451561750	-33.7984	151.118			Convolvulaceae	Ipomoea	Ipomoea biflora	Ipomoea plebeia R.Br.	Ipomoea plebeia		AU	locality withheld	New South Wales		1993-03-17T00:00:00	17	3	1993	PRESERVED_SPECIMEN		NSWOBS-08344
1451674100	-33.7984	151.168			Convolvulaceae	Ipomoea	Ipomoea indica	Ipomoea indica Merr.	Ipomoea indica		AU	locality withheld	New South Wales		1934-05-01T00:00:00	1	5	1934	PRESERVED_SPECIMEN		NSWOBS-02438
1451673928	-33.7984	151.268			Convolvulaceae	Ipomoea	Ipomoea cairica	Ipomoea cairica (L.) Sweet	Ipomoea cairica		AU	locality withheld	New South Wales		1891-12-01T00:00:00	1	12	1891	PRESERVED_SPECIMEN		NSWOBS-05078
1451673219	-33.7984	151.268			Convolvulaceae	Ipomoea	Ipomoea cairica	Ipomoea cairica (L.) Sweet	Ipomoea cairica		AU	locality withheld	New South Wales		1902-07-01T00:00:00	1	7	1902	PRESERVED_SPECIMEN		NSWOBS-06441
1451673193	-33.7984	151.268			Convolvulaceae	Ipomoea	Ipomoea cairica	Ipomoea cairica (L.) Sweet	Ipomoea cairica		AU	locality withheld	New South Wales		1887-11-01T00:00:00	1	11	1887	PRESERVED_SPECIMEN		NSWOBS-01111
416955736	-33.78	-58.75			Convolvulaceae	Ipomoea	Ipomoea indivisa	Ipomoea indivisa Hallier	Ipomoea indivisa (Vell.) Hallier f.		AR	Delta Entrerriano, islas Orero - Mandel	Entre RÃ­os						PRESERVED_SPECIMEN		Burkart, A.
416955541	-33.78	-58.75			Convolvulaceae	Ipomoea	Ipomoea grandifolia	Ipomoea grandifolia (Dammer) O'Donell	Ipomoea grandifolia (Dammer) OÂ´Donell		AR	Delta Entrerriano, Islas Orero - Mandel	Entre RÃ­os						PRESERVED_SPECIMEN		Burkart, A.
2829848213	-33.7786	151.051			Convolvulaceae	Ipomoea	Ipomoea purpurea	Ipomoea purpurea (L.) Roth	Ipomoea purpurea		AU	Galaringi Reserve, near Evans Road, Carlingford.	New South Wales		2005-06-17T00:00:00	17	6	2005	PRESERVED_SPECIMEN		Macfarlane, S.
2829243139	-33.7786	151.051			Convolvulaceae	Ipomoea	Ipomoea purpurea	Ipomoea purpurea (L.) Roth	Ipomoea purpurea		AU	Galaringi Reserve, near Evans Road, Carlingford.	New South Wales		2005-06-17T00:00:00	17	6	2005	PRESERVED_SPECIMEN		Macfarlane, S.
2829514797	-33.77	151.3			Convolvulaceae	Ipomoea	Ipomoea indica	Ipomoea indica Merr.	Ipomoea indica		AU	North Curl Curl, southern side of carpark near surf club.	New South Wales		1983-09-28T00:00:00	28	9	1983	PRESERVED_SPECIMEN		Taylor, M.J.
2828863306	-33.7667	151.183			Convolvulaceae	Ipomoea	Ipomoea indica	Ipomoea indica Merr.	Ipomoea indica		AU	Lindfield [suburb of Sydney].	New South Wales		1975-03-20T00:00:00	20	3	1975	PRESERVED_SPECIMEN		Unwin, C.
2436451485	-33.7667	151.3			Convolvulaceae	Ipomoea	Ipomoea cairica	Ipomoea cairica (L.) Sweet	Ipomoea cairica		AU	Curl Curl Lagoon, Sydney. 50m E of Carrington Parade. UBD Sydney (24th Ed.): Map 32 M4.	New South Wales		2000-06-17T00:00:00	17	6	2000	PRESERVED_SPECIMEN		Muyt, A.
1451674429	-33.7651	151.301			Convolvulaceae	Ipomoea	Ipomoea indica	Ipomoea indica Merr.	Ipomoea indica		AU	locality withheld	New South Wales		1983-09-28T00:00:00	28	9	1983	PRESERVED_SPECIMEN		NSWOBS-14735
2829848425	-33.75	151.3			Convolvulaceae	Ipomoea	Ipomoea cairica	Ipomoea cairica (L.) Sweet	Ipomoea cairica		AU	Dee Why Lagoon. North of Richmond avenue.	New South Wales		1986-10-22T00:00:00	22	10	1986	PRESERVED_SPECIMEN		Mulvaney, M.
2828460029	-33.75	151.07			Convolvulaceae	Ipomoea	Ipomoea purpurea	Ipomoea purpurea (L.) Roth	Ipomoea purpurea		AU	Cheltenham.	New South Wales		1950-06-01T00:00:00	1	6	1950	PRESERVED_SPECIMEN		Johnson, L.A.S.
2827218952	-33.75	151.293			Convolvulaceae	Ipomoea	Ipomoea indica	Ipomoea indica Merr.	Ipomoea indica		AU	Dee Why, Sydney	New South Wales		1960-09-09T00:00:00	9	9	1960	PRESERVED_SPECIMEN		Spencer, H.
2827136345	-33.75	151.25			Convolvulaceae	Ipomoea	Ipomoea indica	Ipomoea indica Merr.	Ipomoea indica		AU	Sydney, Killarney Heights, Killarney Drive	New South Wales		2005-05-11T00:00:00	11	5	2005	PRESERVED_SPECIMEN		Thomas, M.
2436902465	-33.75	25.4			Convolvulaceae	Ipomoea	Ipomoea cairica	Ipomoea cairica (L.) Sweet	Ipomoea cairica		ZA	97. ["Uitenhage, Vanstaadesrivier, Louririvier (Loerie R.) and Krakakamma (Kraggakamma)".]							PRESERVED_SPECIMEN		Zeyher, C.L.P.
1451674184	-33.7484	151.068			Convolvulaceae	Ipomoea	Ipomoea purpurea	Ipomoea purpurea (L.) Roth	Ipomoea purpurea		AU	locality withheld	New South Wales		1950-06-01T00:00:00	1	6	1950	PRESERVED_SPECIMEN		NSWOBS-07886
2252410777	-33.7297	-66.5131			Convolvulaceae	Ipomoea	Ipomoea rubriflora	Ipomoea rubriflora O'Donell	Ipomoea rubriflora O'Donell		AR	DesvÃ­o de tierra al Suyuque Nuevo, desde R 147	San Luis		1990-02-22T00:00:00	22	2	1990	PRESERVED_SPECIMEN		Del Vitto, L. A. | et al.
2252410023	-33.7297	-66.5131			Convolvulaceae	Ipomoea	Ipomoea rubriflora	Ipomoea rubriflora O'Donell	Ipomoea rubriflora O'Donell		AR	San Roque	San Luis		1988-03-06T00:00:00	6	3	1988	PRESERVED_SPECIMEN		Del Vitto, L. A.
2827931215	-33.72	151.3			Convolvulaceae	Ipomoea	Ipomoea cairica	Ipomoea cairica (L.) Sweet	Ipomoea cairica		AU	Headland S of Collaroy beach. [Lat/long = Collaroy beach].	New South Wales		1916-10-17T00:00:00	17	10	1916	PRESERVED_SPECIMEN		Hamilton, A.A.
1451673298	-33.7151	151.301			Convolvulaceae	Ipomoea	Ipomoea cairica	Ipomoea cairica (L.) Sweet	Ipomoea cairica		AU	locality withheld	New South Wales		1916-10-17T00:00:00	17	10	1916	PRESERVED_SPECIMEN		NSWOBS-06441
1451673260	-33.7151	151.301			Convolvulaceae	Ipomoea	Ipomoea cairica	Ipomoea cairica (L.) Sweet	Ipomoea cairica		AU	locality withheld	New South Wales		1921-10-01T00:00:00	1	10	1921	PRESERVED_SPECIMEN		NSWOBS-05283
2860974459	-33.701	151.091	186		Convolvulaceae	Ipomoea	Ipomoea indica	Ipomoea indica Merr.	Ipomoea indica		AU		New South Wales		2017-10-02T00:00:00	2	10	2017	PRESERVED_SPECIMEN		Sloane, S.
2828669636	-33.7	151.1			Convolvulaceae	Ipomoea	Ipomoea purpurea	Ipomoea purpurea (L.) Roth	Ipomoea purpurea		AU	The Valley, Hornsby.	New South Wales		1914-04-01T00:00:00	1	4	1914	PRESERVED_SPECIMEN		Blakely, W.F.
1451615857	-33.6984	151.101			Convolvulaceae	Ipomoea	Ipomoea purpurea	Ipomoea purpurea (L.) Roth	Ipomoea purpurea		AU	locality withheld	New South Wales		1914-04-01T00:00:00	1	4	1914	PRESERVED_SPECIMEN		NSWOBS-01259
2252412043	-33.6914	-64.7236			Convolvulaceae	Ipomoea	Ipomoea rubriflora	Ipomoea rubriflora O'Donell	Ipomoea rubriflora O'Donell		AR	Alpacorral, lado izquierdo del Rio de las Barrancas (RÃ­o Alpacorral)	CÃ³rdoba		1946-04-19T00:00:00	19	4	1946	PRESERVED_SPECIMEN		Hosseus, C. C.
814362625	-33.65	-58.98			Convolvulaceae	Ipomoea	Ipomoea platensis	Ipomoea platensis Ker-Gawl.	Ipomoea platensis Ker Gawl.		AR	Al E del Pque. UnzuÃ©	Entre RÃ­os						PRESERVED_SPECIMEN		Burkart, A.
416955923	-33.65	-58.98			Convolvulaceae	Ipomoea	Ipomoea purpurea	Ipomoea purpurea (L.) Roth	Ipomoea purpurea (L.) Roth		AR	Isla La Chilena	Entre RÃ­os						PRESERVED_SPECIMEN		Burkart, A.
416955735	-33.65	-58.98			Convolvulaceae	Ipomoea	Ipomoea indivisa	Ipomoea indivisa Hallier	Ipomoea indivisa (Vell.) Hallier f.		AR	Brazo Largo	Entre RÃ­os						PRESERVED_SPECIMEN		Burkart, A.
416955519	-33.65	-58.98			Convolvulaceae	Ipomoea	Ipomoea cairica	Ipomoea cairica (L.) Sweet	Ipomoea cairica (L.) Sweet		AR	Paranacito inferior	Entre RÃ­os						PRESERVED_SPECIMEN		Burkart, A.
416955313	-33.65	-58.98			Convolvulaceae	Ipomoea	Ipomoea alba	Ipomoea alba L.	Ipomoea alba L.		AR	Isla La Chilena	Entre RÃ­os						PRESERVED_SPECIMEN		Burkart, A.
461999927	-33.625	26.625			Convolvulaceae	Ipomoea	Ipomoea simplex	Ipomoea simplex Thunb.	Ipomoea simplex		ZA	Not available			1945-11-03T00:00:00	3	11	1945	PRESERVED_SPECIMEN		Acocks J.P.H.
461999683	-33.625	27.125			Convolvulaceae	Ipomoea	Ipomoea pes-caprae	Ipomoea pes-caprae subsp. brasiliensis (L.) Ooststr.	Ipomoea pes-caprae subsp. brasiliensis		ZA	Not available			1970-03-15T00:00:00	15	3	1970	PRESERVED_SPECIMEN		Brink E.
461999681	-33.625	26.875			Convolvulaceae	Ipomoea	Ipomoea pes-caprae	Ipomoea pes-caprae subsp. brasiliensis (L.) Ooststr.	Ipomoea pes-caprae subsp. brasiliensis		ZA	Not available			1916-02-29T00:00:00	29	2	1916	PRESERVED_SPECIMEN		Tyson W.
461999680	-33.625	26.875			Convolvulaceae	Ipomoea	Ipomoea pes-caprae	Ipomoea pes-caprae subsp. brasiliensis (L.) Ooststr.	Ipomoea pes-caprae subsp. brasiliensis		ZA	Not available			1916-02-29T00:00:00	29	2	1916	PRESERVED_SPECIMEN		Tyson W.
461999663	-33.625	26.625			Convolvulaceae	Ipomoea	Ipomoea pes-caprae	Ipomoea pes-caprae subsp. brasiliensis (L.) Ooststr.	Ipomoea pes-caprae subsp. brasiliensis		ZA	Not available			1955-01-28T00:00:00	28	1	1955	PRESERVED_SPECIMEN		Johnson S.M.
461998488	-33.625	26.875			Convolvulaceae	Ipomoea	Ipomoea crassipes	Ipomoea crassipes var. crassipes	Ipomoea crassipes var. crassipes		ZA	Not available			1895-10-09T00:00:00	9	10	1895	PRESERVED_SPECIMEN		Galpin E.E.
461998482	-33.625	26.875			Convolvulaceae	Ipomoea	Ipomoea crassipes	Ipomoea crassipes var. crassipes	Ipomoea crassipes var. crassipes		ZA	Not available			1965-10-31T00:00:00	31	10	1965	PRESERVED_SPECIMEN		Britten G.V.
461998316	-33.625	26.875			Convolvulaceae	Ipomoea	Ipomoea crassipes	Ipomoea crassipes var. crassipes	Ipomoea crassipes var. crassipes		ZA	Not available			1965-12-31T00:00:00	31	12	1965	PRESERVED_SPECIMEN		Sidey J.L.
453269933	-33.625	26.875			Convolvulaceae	Ipomoea	Ipomoea ficifolia	Ipomoea ficifolia Lindl.	Ipomoea ficifolia		ZA	Not available			1915-11-30T00:00:00	30	11	1915	PRESERVED_SPECIMEN		Tyson W.
453269932	-33.625	26.375			Convolvulaceae	Ipomoea	Ipomoea ficifolia	Ipomoea ficifolia Lindl.	Ipomoea ficifolia		ZA	Not available			1931-05-12T00:00:00	12	5	1931	PRESERVED_SPECIMEN		Galpin E.E.
453269930	-33.625	26.875			Convolvulaceae	Ipomoea	Ipomoea ficifolia	Ipomoea ficifolia Lindl.	Ipomoea ficifolia		ZA	Not available			1916-11-30T00:00:00	30	11	1916	PRESERVED_SPECIMEN		Tyson W.
453269926	-33.625	26.875			Convolvulaceae	Ipomoea	Ipomoea ficifolia	Ipomoea ficifolia Lindl.	Ipomoea ficifolia		ZA	Not available			1888-11-25T00:00:00	25	11	1888	PRESERVED_SPECIMEN		Galpin E.E.
453269925	-33.625	26.875			Convolvulaceae	Ipomoea	Ipomoea ficifolia	Ipomoea ficifolia Lindl.	Ipomoea ficifolia		ZA	Not available			1918-06-09T00:00:00	9	6	1918	PRESERVED_SPECIMEN		Phillips E.P.
453269924	-33.625	26.875			Convolvulaceae	Ipomoea	Ipomoea ficifolia	Ipomoea ficifolia Lindl.	Ipomoea ficifolia		ZA	Not available			1915-12-31T00:00:00	31	12	1915	PRESERVED_SPECIMEN		Tyson P.
453269902	-33.625	25.875			Convolvulaceae	Ipomoea	Ipomoea ficifolia	Ipomoea ficifolia Lindl.	Ipomoea ficifolia		ZA	Not available			1955-03-23T00:00:00	23	3	1955	PRESERVED_SPECIMEN		Comins D.M.
2830214606	-33.62	150.83	10		Convolvulaceae	Ipomoea	Ipomoea purpurea	Ipomoea purpurea (L.) Roth	Ipomoea purpurea		AU	Windsor Road, McGraths Hill.	New South Wales		1984-05-23T00:00:00	23	5	1984	PRESERVED_SPECIMEN		Coveny, R.G.
2827354878	-33.62	151.32			Convolvulaceae	Ipomoea	Ipomoea cairica	Ipomoea cairica (L.) Sweet	Ipomoea cairica		AU	Avalon Beach.	New South Wales		1966-01-18T00:00:00	18	1	1966	PRESERVED_SPECIMEN		Evans, O.D.
1095339698	-33.6178	-53.4069			Convolvulaceae	Ipomoea	Ipomoea indivisa	Ipomoea indivisa Hallier	Ipomoea indivisa	(Vell.) Hallier f.	BR		Rs		2008-02-17T00:00:00	17	2	2008	PRESERVED_SPECIMEN	ICN - HerbÃ¡rio do Instituto de CiÃªncias Naturais	Ferreira, PPA
1451674307	-33.6151	150.834	10		Convolvulaceae	Ipomoea	Ipomoea purpurea	Ipomoea purpurea (L.) Roth	Ipomoea purpurea		AU	locality withheld	New South Wales		1984-05-23T00:00:00	23	5	1984	PRESERVED_SPECIMEN		NSWOBS-01189;NSWOBS-03264
1451673276	-33.6151	151.318			Convolvulaceae	Ipomoea	Ipomoea cairica	Ipomoea cairica (L.) Sweet	Ipomoea cairica		AU	locality withheld	New South Wales		1966-01-18T00:00:00	18	1	1966	PRESERVED_SPECIMEN		NSWOBS-04697
1671708770	-33.6128	-69.5244			Convolvulaceae	Ipomoea	Ipomoea purpurea	Ipomoea purpurea (L.) Roth	Ipomoea purpurea (L.) Roth		AR	Vista Flores	Mendoza						PRESERVED_SPECIMEN		Ruiz Leal, A.
2827120254	-33.5667	150.667			Convolvulaceae	Ipomoea	Ipomoea indica	Ipomoea indica Merr.	Ipomoea indica		AU	Kurrajong	New South Wales		1976-09-05T00:00:00	5	9	1976	PRESERVED_SPECIMEN		Hawkeswood, T.J.
1451673780	-33.5485	145.401			Convolvulaceae	Ipomoea	Ipomoea lonchophylla	Ipomoea lonchophylla J.M.Black	Ipomoea lonchophylla		AU	locality withheld	New South Wales		1968-01-11T00:00:00	11	1	1968	PRESERVED_SPECIMEN		NSWOBS-00280
460142156	-33.52	-54.56			Convolvulaceae	Ipomoea	Ipomoea grandifolia	Ipomoea grandifolia (Dammer) O'Donell	Ipomoea grandifolia (Dammer) OÂ´Donell		UY	Ruta 8, km 248,5; arroyo Gutierrez	Lavalleja						PRESERVED_SPECIMEN		Denham, S. S.
1258062881	-33.5197	-54.5644	56		Convolvulaceae	Ipomoea	Ipomoea grandifolia	Ipomoea grandifolia (Dammer) O'Donell	Ipomoea grandifolia (Dammer) O'Donell	(Dammer) O'Donell	UY	Ruta 8, km 248,5; arroyo Gutierrez.	Lavalleja	1	2010-04-15T00:00:00	15	4	2010	PRESERVED_SPECIMEN	Missouri Botanical Garden	Silvia S. Denham|Norma B. Deginani|Sandra S. Aliscioni|MarÃ­a E. MÃºlgura
1144621127	-33.5036	20.9858			Convolvulaceae	Ipomoea	Ipomoea crispa	Ipomoea contorta Choisy	Ipomoea contorta Choisy		ZA	Western Cape - Cap/Province of the Western Cape							PRESERVED_SPECIMEN		Krebs, L.
1144621087	-33.5036	20.9858			Convolvulaceae	Ipomoea	Ipomoea oenotheroides	Ipomoea argyreoides Choisy	Ipomoea argyreoides Choisy		ZA	Western Cape - Cap/Province of the Western Cape							PRESERVED_SPECIMEN		Krebs, L.
2828483420	-33.45	151.43			Convolvulaceae	Ipomoea	Ipomoea cairica	Ipomoea cairica (L.) Sweet	Ipomoea cairica		AU	Avoca North, near Terrigal.	New South Wales		1971-01-25T00:00:00	25	1	1971	PRESERVED_SPECIMEN
1451673069	-33.4484	151.434			Convolvulaceae	Ipomoea	Ipomoea cairica	Ipomoea cairica (L.) Sweet	Ipomoea cairica		AU	locality withheld	New South Wales		1971-01-25T00:00:00	25	1	1971	PRESERVED_SPECIMEN		NSWOBS-05825;NSWOBS-09723
2828810914	-33.4	151.42			Convolvulaceae	Ipomoea	Ipomoea indica	Ipomoea indica Merr.	Ipomoea indica		AU	Behind bus shelter, 20 m E along Coachwood Rd from Oak Rd turnoff, Matcham.	New South Wales		1990-03-24T00:00:00	24	3	1990	PRESERVED_SPECIMEN		Godden, D.C.
1451545949	-33.3984	151.418			Convolvulaceae	Ipomoea	Ipomoea indica	Ipomoea indica Merr.	Ipomoea indica		AU	locality withheld	New South Wales		1990-03-24T00:00:00	24	3	1990	PRESERVED_SPECIMEN		NSWOBS-05857
461999924	-33.375	26.625			Convolvulaceae	Ipomoea	Ipomoea simplex	Ipomoea simplex Thunb.	Ipomoea simplex		ZA	Not available			1888-09-30T00:00:00	30	9	1888	PRESERVED_SPECIMEN		Galpin E.E.
461999923	-33.375	26.625			Convolvulaceae	Ipomoea	Ipomoea simplex	Ipomoea simplex Thunb.	Ipomoea simplex		ZA	Not available			1921-10-31T00:00:00	31	10	1921	PRESERVED_SPECIMEN		Marloth H.W.R.
461999812	-33.375	26.625			Convolvulaceae	Ipomoea	Ipomoea purpurea	Ipomoea purpurea (L.) Roth	Ipomoea purpurea		ZA	Not available			1984-04-25T00:00:00	25	4	1984	PRESERVED_SPECIMEN		Jacot-Guillarmod A.F.M.G.
461999699	-33.375	27.125			Convolvulaceae	Ipomoea	Ipomoea pes-caprae	Ipomoea pes-caprae subsp. brasiliensis (L.) Ooststr.	Ipomoea pes-caprae subsp. brasiliensis		ZA	Not available			1981-02-21T00:00:00	21	2	1981	PRESERVED_SPECIMEN		Phillipson P.B.
461998693	-33.375	26.375			Convolvulaceae	Ipomoea	Ipomoea crispa	Ipomoea crispa Hallier f.	Ipomoea crispa		ZA	Not available			1979-01-10T00:00:00	10	1	1979	PRESERVED_SPECIMEN		Brink E.
461998689	-33.375	26.875			Convolvulaceae	Ipomoea	Ipomoea crispa	Ipomoea crispa Hallier f.	Ipomoea crispa		ZA	Not available			1903-11-30T00:00:00	30	11	1903	PRESERVED_SPECIMEN		Daly M.F.
461998483	-33.375	26.875			Convolvulaceae	Ipomoea	Ipomoea crassipes	Ipomoea crassipes var. crassipes	Ipomoea crassipes var. crassipes		ZA	Not available			1903-11-30T00:00:00	30	11	1903	PRESERVED_SPECIMEN		Daly M.F.
453270330	-33.375	26.375			Convolvulaceae	Ipomoea	Ipomoea oenotheroides	Ipomoea oenotheroides (L.fil.) A.Meeuse & Welman	Ipomoea oenotheroides		ZA	Not available			1979-01-10T00:00:00	10	1	1979	PRESERVED_SPECIMEN		Brink E.
453270288	-33.375	26.625			Convolvulaceae	Ipomoea	Ipomoea oenotheroides	Ipomoea oenotheroides (L.fil.) A.Meeuse & Welman	Ipomoea oenotheroides		ZA	Not available							PRESERVED_SPECIMEN		MacOwan P.
453269947	-33.375	25.875			Convolvulaceae	Ipomoea	Ipomoea ficifolia	Ipomoea ficifolia Lindl.	Ipomoea ficifolia		ZA	Not available			1977-05-02T00:00:00	2	5	1977	PRESERVED_SPECIMEN		Botha B.P.
453269940	-33.375	25.875			Convolvulaceae	Ipomoea	Ipomoea ficifolia	Ipomoea ficifolia Lindl.	Ipomoea ficifolia		ZA	Not available			1977-05-02T00:00:00	2	5	1977	PRESERVED_SPECIMEN		Scheepers J.C.; Haasbroek
2252411778	-33.3622	-64.5417			Convolvulaceae	Ipomoea	Ipomoea rubriflora	Ipomoea rubriflora O'Donell	Ipomoea rubriflora O'Donell		AR	RÃ­o Seco	CÃ³rdoba		1980-03-30T00:00:00	30	3	1980	PRESERVED_SPECIMEN		Cantero, J. J.
2854014582	-33.3231	115.638			Convolvulaceae	Ipomoea	Ipomoea indica	Ipomoea indica Merr.	Ipomoea indica		AU	Big Swamp; Bunbury	Western Australia		1987-12-24T00:00:00	24	12	1987	PRESERVED_SPECIMEN		Keighery, G.J.
2853890487	-33.3231	115.638			Convolvulaceae	Ipomoea	Ipomoea indica	Ipomoea indica Merr.	Ipomoea indica		AU	Big Swamp; Bunbury	Western Australia		1987-12-24T00:00:00	24	12	1987	PRESERVED_SPECIMEN		Keighery, G.J.
416955733	-33.22	-59.36			Convolvulaceae	Ipomoea	Ipomoea indica	Ipomoea indica Merr.	Ipomoea indica (Burm. f.) Merr.		AR	Puerto RuÃ­z	Entre RÃ­os						PRESERVED_SPECIMEN		Burkart, A.
2252412637	-33.1867	-65.9283			Convolvulaceae	Ipomoea	Ipomoea nil	Ipomoea nil (L.) Roth	Ipomoea nil (L.) Roth		AR	Estancia El Tala de Dardo y E. Cabral, lote 5 bajo.	La Rioja		1972-04-14T00:00:00	14	4	1972	PRESERVED_SPECIMEN		Anderson, D. L. | et al.
462350093	-33.125	26.375			Convolvulaceae	Ipomoea	Ipomoea oenotheroides	Turbina oenotheroides (L.fil.) A.Meeuse	Turbina oenotheroides		ZA	Not available			1993-12-14T00:00:00	14	12	1993	PRESERVED_SPECIMEN		Phillipson P.B.; Dold A.P.
461999686	-33.125	27.875			Convolvulaceae	Ipomoea	Ipomoea pes-caprae	Ipomoea pes-caprae subsp. brasiliensis (L.) Ooststr.	Ipomoea pes-caprae subsp. brasiliensis		ZA	Not available			1918-11-30T00:00:00	30	11	1918	PRESERVED_SPECIMEN		Hilner O.G.
461999675	-33.125	26.875			Convolvulaceae	Ipomoea	Ipomoea pes-caprae	Ipomoea pes-caprae subsp. brasiliensis (L.) Ooststr.	Ipomoea pes-caprae subsp. brasiliensis		ZA	Not available			1936-01-21T00:00:00	21	1	1936	PRESERVED_SPECIMEN		Dyer R.A.
461999667	-33.125	27.875			Convolvulaceae	Ipomoea	Ipomoea pes-caprae	Ipomoea pes-caprae subsp. brasiliensis (L.) Ooststr.	Ipomoea pes-caprae subsp. brasiliensis		ZA	Not available			1891-11-30T00:00:00	30	11	1891	PRESERVED_SPECIMEN		Sim T.R.
461999666	-33.125	27.875			Convolvulaceae	Ipomoea	Ipomoea pes-caprae	Ipomoea pes-caprae subsp. brasiliensis (L.) Ooststr.	Ipomoea pes-caprae subsp. brasiliensis		ZA	Not available			1891-11-30T00:00:00	30	11	1891	PRESERVED_SPECIMEN		Sim T.R.
461999169	-33.125	27.875			Convolvulaceae	Ipomoea		Ipomoea L.	Ipomoea oblongata		ZA	Not available			1909-04-11T00:00:00	11	4	1909	PRESERVED_SPECIMEN		Galpin E.E.
461998686	-33.125	26.625			Convolvulaceae	Ipomoea	Ipomoea crispa	Ipomoea crispa Hallier f.	Ipomoea crispa		ZA	Not available			1928-04-30T00:00:00	30	4	1928	PRESERVED_SPECIMEN		Dyer R.A.
461998064	-33.125	27.875			Convolvulaceae	Ipomoea	Ipomoea cairica	Ipomoea cairica subsp. cairica	Ipomoea cairica var. cairica		ZA	Not available			1900-10-07T00:00:00	7	10	1900	PRESERVED_SPECIMEN		Galpin E.E.
453270344	-33.125	26.875			Convolvulaceae	Ipomoea	Ipomoea oenotheroides	Ipomoea oenotheroides (L.fil.) A.Meeuse & Welman	Ipomoea oenotheroides		ZA	Not available			1943-01-10T00:00:00	10	1	1943	PRESERVED_SPECIMEN		Giffen M.H.
453270258	-33.125	25.875			Convolvulaceae	Ipomoea	Ipomoea oenotheroides	Ipomoea oenotheroides (L.fil.) A.Meeuse & Welman	Ipomoea oenotheroides		ZA	Not available			1964-12-29T00:00:00	29	12	1964	PRESERVED_SPECIMEN		Leach L.C.; Bayliss R.D.A.
453270256	-33.125	26.375			Convolvulaceae	Ipomoea	Ipomoea oenotheroides	Ipomoea oenotheroides (L.fil.) A.Meeuse & Welman	Ipomoea oenotheroides		ZA	Not available			1964-01-02T00:00:00	2	1	1964	PRESERVED_SPECIMEN		Mauve A.A.; Wells M.J.
453270248	-33.125	26.375			Convolvulaceae	Ipomoea	Ipomoea oenotheroides	Ipomoea oenotheroides (L.fil.) A.Meeuse & Welman	Ipomoea oenotheroides		ZA	Not available			1927-10-31T00:00:00	31	10	1927	PRESERVED_SPECIMEN		Dyer R.A.
453269929	-33.125	27.875			Convolvulaceae	Ipomoea	Ipomoea ficifolia	Ipomoea ficifolia Lindl.	Ipomoea ficifolia		ZA	Not available			1897-03-31T00:00:00	31	3	1897	PRESERVED_SPECIMEN		Galpin E.E.
453269900	-33.125	27.875			Convolvulaceae	Ipomoea	Ipomoea ficifolia	Ipomoea ficifolia Lindl.	Ipomoea ficifolia		ZA	Not available			1891-11-30T00:00:00	30	11	1891	PRESERVED_SPECIMEN		Sim T.R.
2252412536	-33.1231	-64.3492			Convolvulaceae	Ipomoea	Ipomoea purpurea	Ipomoea purpurea (L.) Roth	Ipomoea purpurea (L.) Roth		AR	RÃ­o Cuarto.	CÃ³rdoba		1892-03-01T00:00:00		3	1892	PRESERVED_SPECIMEN		Kurtz, F.
2827146158	-33.1	151.65			Convolvulaceae	Ipomoea	Ipomoea cairica	Ipomoea cairica (L.) Sweet	Ipomoea cairica		AU	Swansea	New South Wales		1945-10-24T00:00:00	24	10	1945	PRESERVED_SPECIMEN		Gilbert, L.A.J.
1095339664	-33.0953	-52.9106			Convolvulaceae	Ipomoea	Ipomoea cairica	Ipomoea cairica (L.) Sweet	Ipomoea cairica	(L.) Sweet	BR		Rs		2008-02-17T00:00:00	17	2	2008	PRESERVED_SPECIMEN	ICN - HerbÃ¡rio do Instituto de CiÃªncias Naturais	Ferreira, PPA
2829266429	-33.0919	151.659			Convolvulaceae	Ipomoea	Ipomoea cairica	Ipomoea cairica (L.) Sweet	Ipomoea cairica		AU	Salts Bay Reserve, Swansea Heads.	New South Wales		2009-06-11T00:00:00	11	6	2009	PRESERVED_SPECIMEN		Wilson, Peter G.
2854250321	-33.0838	115.92			Convolvulaceae	Ipomoea	Ipomoea indica	Ipomoea indica Merr.	Ipomoea indica		AU	Korijekup Nature Reserve; eastern outskirts of Harvey	Western Australia		2005-01-08T00:00:00	8	1	2005	PRESERVED_SPECIMEN		G.J. & B.J. Keighery
2830221288	-33.0833	146.933			Convolvulaceae	Ipomoea	Ipomoea indica	Ipomoea indica Merr.	Ipomoea indica		AU	Shire Council Depot, Condobolin.	New South Wales		1974-02-20T00:00:00	20	2	1974	PRESERVED_SPECIMEN		Milthorpe, P.L.
2829765390	-33.0811	151.649	4		Convolvulaceae	Ipomoea	Ipomoea cairica	Ipomoea cairica (L.) Sweet	Ipomoea cairica		AU	Swansea area, along Pacific Highway S of junction with Ungala Road.	New South Wales		2010-03-07T00:00:00	7	3	2010	PRESERVED_SPECIMEN		Purdie, R.W.
2828716324	-33.0811	151.649	4		Convolvulaceae	Ipomoea	Ipomoea cairica	Ipomoea cairica (L.) Sweet	Ipomoea cairica		AU	Swansea area, along Pacific Highway S of junction with Ungala Road.	New South Wales		2010-03-07T00:00:00	7	3	2010	PRESERVED_SPECIMEN		Purdie, R.W.
2846601640	-33.0478	-71.6305			Convolvulaceae	Ipomoea	Ipomoea cairica	Ipomoea cairica (L.) Sweet	Ipomoea cairica	(L.) Sweet	CL	Av. Alemania ValparaÃ­so	RegiÃ³n de ValparaÃ­so		2012-05-11T00:00:00	11	5	2012	PRESERVED_SPECIMEN	Herbario VALPL de la Universidad de Playa Ancha	Valeria Vaccarezza
2846602568	-33.0358	-71.6294			Convolvulaceae	Ipomoea	Ipomoea purpurea	Ipomoea purpurea (L.) Roth	Ipomoea purpurea	(L.) Roth	CL	ValparaÃ­so	RegiÃ³n de ValparaÃ­so		1992-11-24T00:00:00	24	11	1992	PRESERVED_SPECIMEN	Herbario VALPL de la Universidad de Playa Ancha	Valeria GanetÃ­n
2846602153	-33.0358	-71.6294			Convolvulaceae	Ipomoea	Ipomoea purpurea	Ipomoea purpurea (L.) Roth	Ipomoea purpurea	(L.) Roth	CL	Cerro Cordillera	RegiÃ³n de ValparaÃ­so		2005-04-09T00:00:00	9	4	2005	PRESERVED_SPECIMEN	Herbario VALPL de la Universidad de Playa Ancha	Karina Alvarado
2846601644	-33.0353	-71.6417			Convolvulaceae	Ipomoea	Ipomoea purpurea	Ipomoea purpurea (L.) Roth	Ipomoea purpurea	(L.) Roth	CL	ValparaÃ­so, Playa Ancha	RegiÃ³n de ValparaÃ­so		2012-05-30T00:00:00	30	5	2012	PRESERVED_SPECIMEN	Herbario VALPL de la Universidad de Playa Ancha	Ingrid Medina
2846601638	-33.0204	-71.637			Convolvulaceae	Ipomoea	Ipomoea purpurea	Ipomoea purpurea (L.) Roth	Ipomoea purpurea	(L.) Roth	CL	Av. Altamirano. ValparaÃ­so	RegiÃ³n de ValparaÃ­so		2007-03-05T00:00:00	5	3	2007	PRESERVED_SPECIMEN	Herbario VALPL de la Universidad de Playa Ancha	Andrea Bustamante
814362665	-33.02	-65.76			Convolvulaceae	Ipomoea	Ipomoea rubriflora	Ipomoea rubriflora O'Donell	Ipomoea rubriflora O'Donell		AR	Ruta Provincial 10 hacia La Toma	San Luis						PRESERVED_SPECIMEN		Deginani, N. B.
416955540	-33.01	-58.52			Convolvulaceae	Ipomoea	Ipomoea grandifolia	Ipomoea grandifolia (Dammer) O'Donell	Ipomoea grandifolia (Dammer) OÂ´Donell		AR	GualeguaychÃº	Entre RÃ­os						PRESERVED_SPECIMEN		Burkart, A.
416955518	-33.01	-58.52			Convolvulaceae	Ipomoea	Ipomoea cairica	Ipomoea cairica (L.) Sweet	Ipomoea cairica (L.) Sweet		AR	GualeguaychÃº	Entre RÃ­os						PRESERVED_SPECIMEN		Burkart, A.
416955514	-33.01	-59.64			Convolvulaceae	Ipomoea	Ipomoea cairica	Ipomoea cairica (L.) Sweet	Ipomoea cairica (L.) Sweet		AR	RÃ­o GuayquirarÃ³	Entre RÃ­os						PRESERVED_SPECIMEN		Burkart, A.
416955513	-33.01	-59.64			Convolvulaceae	Ipomoea	Ipomoea cairica	Ipomoea cairica (L.) Sweet	Ipomoea cairica (L.) Sweet		AR	RÃ­o GuayquirarÃ³	Entre RÃ­os						PRESERVED_SPECIMEN		Burkart, A.
416955510	-33.01	-58.52			Convolvulaceae	Ipomoea	Ipomoea bonariensis	Ipomoea bonariensis Hook.	Ipomoea bonariensis Hook.		AR	GualeguaychÃº	Entre RÃ­os						PRESERVED_SPECIMEN		Burkart, A.
2252401076	-33.0031	-58.8092			Convolvulaceae	Ipomoea	Ipomoea indivisa	Ipomoea indivisa Hallier	Ipomoea indivisa (Vell.) Hallier f.		AR	Desde Ceibas rumbo a Villa Paranacito, a 11 km del desvÃ­o de la Ruta Nacional nÂº 12	Entre RÃ­os		2005-04-20T00:00:00	20	4	2005	PRESERVED_SPECIMEN		Barboza, G. E. | Filippa, E. M., Chiarini, F. & Marini, E.
2252400812	-33.0031	-58.8092			Convolvulaceae	Ipomoea	Ipomoea indivisa	Ipomoea indivisa Hallier	Ipomoea indivisa (Vell.) Hallier f.		AR	Desde Ceibas rumbo a Villa Paranacito, a 11 km del desvÃ­o de la Ruta Nacional nÂº 12	Entre RÃ­os		2005-04-20T00:00:00	20	4	2005	PRESERVED_SPECIMEN		Barboza, G. E. | Filippa, E. M., Chiarini, F. & Marini, E.
1099035019	-33	-56			Convolvulaceae	Ipomoea	Ipomoea indica	Ipomoea indica Merr.	Ipomoea indica (Burm.) Merr.		UY	Montevideo							PRESERVED_SPECIMEN		Sellow, F.
814362644	-33	-58.81			Convolvulaceae	Ipomoea	Ipomoea platensis	Ipomoea platensis Ker-Gawl.	Ipomoea platensis Ker Gawl.		AR	Despues de AÂº Luciano, desvio a altura Ruta 12	Entre RÃ­os						PRESERVED_SPECIMEN		Burkart, A.
814362623	-33	-60.58			Convolvulaceae	Ipomoea	Ipomoea platensis	Ipomoea platensis Ker-Gawl.	Ipomoea platensis Ker Gawl.		AR	Isla del FrancÃ©s frente a Rosario	Entre RÃ­os						PRESERVED_SPECIMEN		Burkart, A.
416955911	-33	-58.81			Convolvulaceae	Ipomoea	Ipomoea platensis	Ipomoea platensis Ker-Gawl.	Ipomoea platensis Ker Gawl.		AR	Despues de AÂº Luciano, desvio a altura Ruta 12	Entre RÃ­os						PRESERVED_SPECIMEN		Burkart, A.
416955910	-33	-60.58			Convolvulaceae	Ipomoea	Ipomoea platensis	Ipomoea platensis Ker-Gawl.	Ipomoea platensis Ker Gawl.		AR	Isla del FrancÃ©s	Entre RÃ­os						PRESERVED_SPECIMEN		Burkart, A.
1095339654	-32.9433	-52.7697			Convolvulaceae	Ipomoea	Ipomoea indica	Ipomoea indica Merr.	Ipomoea indica	(Burm.) Merr.	BR	Curral Alto	Rs		2008-02-16T00:00:00	16	2	2008	PRESERVED_SPECIMEN	ICN - HerbÃ¡rio do Instituto de CiÃªncias Naturais	Ferreira, PPA
1671708789	-32.9319	-68.8928			Convolvulaceae	Ipomoea	Ipomoea purpurea	Ipomoea purpurea (L.) Roth	Ipomoea purpurea (L.) Roth		AR	no rara entre cultivos	Mendoza						PRESERVED_SPECIMEN		Ruiz Leal, A.
1671708765	-32.9319	-68.8928			Convolvulaceae	Ipomoea	Ipomoea purpurea	Ipomoea purpurea (L.) Roth	Ipomoea purpurea (L.) Roth		AR	TapÃ³n de Sevilla. Al lado del terraplÃ©n de la vÃ­a fÃ©rrea	Mendoza						PRESERVED_SPECIMEN		Ruiz Leal, A.
461999783	-32.875	27.125			Convolvulaceae	Ipomoea	Ipomoea purpurea	Ipomoea purpurea (L.) Roth	Ipomoea purpurea		ZA	Not available			1887-11-30T00:00:00	30	11	1887	PRESERVED_SPECIMEN		Sim T.R.
461999685	-32.875	27.875			Convolvulaceae	Ipomoea	Ipomoea pes-caprae	Ipomoea pes-caprae subsp. brasiliensis (L.) Ooststr.	Ipomoea pes-caprae subsp. brasiliensis		ZA	Not available			1954-01-01T00:00:00	1	1	1954	PRESERVED_SPECIMEN		Nanni M.W.
461999623	-32.875	27.375			Convolvulaceae	Ipomoea	Ipomoea pellita	Ipomoea pellita Hall.fil.	Ipomoea pellita		ZA	Not available			1890-12-31T00:00:00	31	12	1890	PRESERVED_SPECIMEN		Sim T.R.
461999495	-32.875	27.125			Convolvulaceae	Ipomoea	Ipomoea obscura	Ipomoea obscura var. obscura	Ipomoea obscura var. obscura		ZA	Not available			1887-11-30T00:00:00	30	11	1887	PRESERVED_SPECIMEN		Sim T.R.
461999488	-32.875	27.375			Convolvulaceae	Ipomoea	Ipomoea obscura	Ipomoea obscura var. obscura	Ipomoea obscura var. obscura		ZA	Not available			1887-11-30T00:00:00	30	11	1887	PRESERVED_SPECIMEN		Sim T.R.
461999163	-32.875	27.375			Convolvulaceae	Ipomoea		Ipomoea L.	Ipomoea oblongata		ZA	Not available			1886-12-31T00:00:00	31	12	1886	PRESERVED_SPECIMEN		Tyson W.
461999101	-32.875	27.375			Convolvulaceae	Ipomoea		Ipomoea L.	Ipomoea oblongata		ZA	Not available			1887-11-30T00:00:00	30	11	1887	PRESERVED_SPECIMEN		Sim T.R.
461998694	-32.875	26.875			Convolvulaceae	Ipomoea	Ipomoea crispa	Ipomoea crispa Hallier f.	Ipomoea crispa		ZA	Not available			1935-03-19T00:00:00	19	3	1935	PRESERVED_SPECIMEN		Giffen M.H.
461998692	-32.875	26.875			Convolvulaceae	Ipomoea	Ipomoea crispa	Ipomoea crispa Hallier f.	Ipomoea crispa		ZA	Not available			1977-03-16T00:00:00	16	3	1977	PRESERVED_SPECIMEN		Gibbs Russell G.E.
461998691	-32.875	26.875			Convolvulaceae	Ipomoea	Ipomoea crispa	Ipomoea crispa Hallier f.	Ipomoea crispa		ZA	Not available			1976-12-10T00:00:00	10	12	1976	PRESERVED_SPECIMEN		Gibbs Russell G.E.
461998690	-32.875	26.875			Convolvulaceae	Ipomoea	Ipomoea crispa	Ipomoea crispa Hallier f.	Ipomoea crispa		ZA	Not available			1978-03-30T00:00:00	30	3	1978	PRESERVED_SPECIMEN		Gibbs Russell G.E.
461998324	-32.875	27.625			Convolvulaceae	Ipomoea	Ipomoea crassipes	Ipomoea crassipes var. crassipes	Ipomoea crassipes var. crassipes		ZA	Not available			1955-11-11T00:00:00	11	11	1955	PRESERVED_SPECIMEN		Comins D.M.
461998322	-32.875	27.375			Convolvulaceae	Ipomoea	Ipomoea crassipes	Ipomoea crassipes var. crassipes	Ipomoea crassipes var. crassipes		ZA	Not available			1887-11-30T00:00:00	30	11	1887	PRESERVED_SPECIMEN		Sim T.R.
461998317	-32.875	27.625			Convolvulaceae	Ipomoea	Ipomoea crassipes	Ipomoea crassipes var. crassipes	Ipomoea crassipes var. crassipes		ZA	Not available			1955-03-09T00:00:00	9	3	1955	PRESERVED_SPECIMEN		Codd L.E.W.
461998156	-32.875	27.375			Convolvulaceae	Ipomoea		Ipomoea L.	Ipomoea coccinea		ZA	Not available			1887-11-30T00:00:00	30	11	1887	PRESERVED_SPECIMEN		Sim T.R.
461998097	-32.875	28.125			Convolvulaceae	Ipomoea	Ipomoea cairica	Ipomoea cairica subsp. cairica	Ipomoea cairica var. cairica		ZA	Not available			1979-01-19T00:00:00	19	1	1979	PRESERVED_SPECIMEN		Arnold T.H.
461998063	-32.875	28.125			Convolvulaceae	Ipomoea	Ipomoea cairica	Ipomoea cairica subsp. cairica	Ipomoea cairica var. cairica		ZA	Not available			1950-04-03T00:00:00	3	4	1950	PRESERVED_SPECIMEN		Acocks J.P.H.
453270290	-32.875	26.875			Convolvulaceae	Ipomoea	Ipomoea oenotheroides	Ipomoea oenotheroides (L.fil.) A.Meeuse & Welman	Ipomoea oenotheroides		ZA	Not available			1943-01-02T00:00:00	2	1	1943	PRESERVED_SPECIMEN		Barker W.F.
453270289	-32.875	26.875			Convolvulaceae	Ipomoea	Ipomoea oenotheroides	Ipomoea oenotheroides (L.fil.) A.Meeuse & Welman	Ipomoea oenotheroides		ZA	Not available			1945-01-02T00:00:00	2	1	1945	PRESERVED_SPECIMEN		Acocks J.P.H.
453270257	-32.875	25.375			Convolvulaceae	Ipomoea	Ipomoea oenotheroides	Ipomoea oenotheroides (L.fil.) A.Meeuse & Welman	Ipomoea oenotheroides		ZA	Not available			1968-12-31T00:00:00	31	12	1968	PRESERVED_SPECIMEN		Van der Walt P.T.
453270139	-32.875	26.875			Convolvulaceae	Ipomoea	Ipomoea obscura	Ipomoea obscura var. obscura	Ipomoea obscura var. obscura		ZA	Not available			1943-05-05T00:00:00	5	5	1943	PRESERVED_SPECIMEN		Giffen M.H.
453269934	-32.875	27.375			Convolvulaceae	Ipomoea	Ipomoea ficifolia	Ipomoea ficifolia Lindl.	Ipomoea ficifolia		ZA	Not available			1955-04-24T00:00:00	24	4	1955	PRESERVED_SPECIMEN		Ranger G.A.
453269898	-32.875	26.875			Convolvulaceae	Ipomoea	Ipomoea ficifolia	Ipomoea ficifolia Lindl.	Ipomoea ficifolia		ZA	Not available			1911-04-16T00:00:00	16	4	1911	PRESERVED_SPECIMEN		Galpin E.E.
1671708793	-32.8736	-69.4786			Convolvulaceae	Ipomoea	Ipomoea rubriflora	Ipomoea rubriflora O'Donell	Ipomoea rubriflora O'Donell		AR	Chacras de Coria	Mendoza						PRESERVED_SPECIMEN		Ruiz Leal, A.
2830184307	-32.87	151.72			Convolvulaceae	Ipomoea	Ipomoea cairica	Ipomoea cairica (L.) Sweet	Ipomoea cairica		AU	Mayfield near Newcastle, near Princes Highway.	New South Wales		1965-08-13T00:00:00	13	8	1965	PRESERVED_SPECIMEN
1847944106	-32.8667	-55.7933			Convolvulaceae	Ipomoea	Ipomoea cairica	Ipomoea cairica (L.) Sweet	Ipomoea cairica (L.) Sweet		UY				1930-01-01T00:00:00		1	1930	PRESERVED_SPECIMEN	The Field Museum of Natural History	W. G. F. Herter
1847943674	-32.8667	-55.7933			Convolvulaceae	Ipomoea	Ipomoea indivisa	Ipomoea indivisa Hallier	Ipomoea indivisa (Vell.) Hallier f.		UY				1936-02-23T00:00:00	23	2	1936	PRESERVED_SPECIMEN	The Field Museum of Natural History	W. G. F. Herter
1847941752	-32.8667	-55.7933			Convolvulaceae	Ipomoea	Ipomoea cairica	Ipomoea cairica (L.) Sweet	Ipomoea cairica (L.) Sweet		UY				1930-01-01T00:00:00		1	1930	PRESERVED_SPECIMEN	The Field Museum of Natural History	W. G. F. Herter
1847941128	-32.8667	-55.7933			Convolvulaceae	Ipomoea	Ipomoea indivisa	Ipomoea indivisa Hallier	Ipomoea indivisa (Vell.) Hallier f.		UY				1964-03-18T00:00:00	18	3	1964	PRESERVED_SPECIMEN	The Field Museum of Natural History	R. Brescia
1847940457	-32.8667	-55.7933			Convolvulaceae	Ipomoea	Ipomoea bonariensis	Ipomoea bonariensis Hook.	Ipomoea bonariensis Hook.		UY				1962-01-19T00:00:00	19	1	1962	PRESERVED_SPECIMEN	The Field Museum of Natural History	B. Rosengurtt et al.
1847938226	-32.8667	-55.7933			Convolvulaceae	Ipomoea	Ipomoea alba	Ipomoea alba L.	Ipomoea alba L.		UY				1910-02-01T00:00:00		2	1910	PRESERVED_SPECIMEN	The Field Museum of Natural History	W. G. F. Herter
1847937794	-32.8667	-55.7933			Convolvulaceae	Ipomoea	Ipomoea indica	Ipomoea indica Merr.	Ipomoea indica (Burm.) Merr.		UY				1937-01-01T00:00:00			1937	PRESERVED_SPECIMEN	The Field Museum of Natural History	W. G. F. Herter
1847937021	-32.8667	-55.7933			Convolvulaceae	Ipomoea	Ipomoea platensis	Ipomoea platensis Ker-Gawl.	Ipomoea platensis Ker Gawl.		UY				1948-02-06T00:00:00	6	2	1948	PRESERVED_SPECIMEN	The Field Museum of Natural History	B. Rosengurtt
1847923950	-32.8667	-55.7933			Convolvulaceae	Ipomoea	Ipomoea purpurea	Ipomoea purpurea (L.) Roth	Ipomoea purpurea (L.) Roth		UY				1947-06-01T00:00:00		6	1947	PRESERVED_SPECIMEN	The Field Museum of Natural History	W. G. F. Herter
1847922588	-32.8667	-55.7933			Convolvulaceae	Ipomoea	Ipomoea indica	Ipomoea indica Merr.	Ipomoea indica (Burm.) Merr.		UY				1930-01-01T00:00:00			1930	PRESERVED_SPECIMEN	The Field Museum of Natural History	W. G. F. Herter
1847922419	-32.8667	-55.7933			Convolvulaceae	Ipomoea	Ipomoea grandifolia	Ipomoea grandifolia (Dammer) O'Donell	Ipomoea grandifolia (Dammer) O'Donnell		UY				1961-02-13T00:00:00	13	2	1961	PRESERVED_SPECIMEN	The Field Museum of Natural History	B. Rosengurtt
1847922371	-32.8667	-55.7933			Convolvulaceae	Ipomoea	Ipomoea indica	Ipomoea indica Merr.	Ipomoea indica (Burm.) Merr.		UY				1925-12-01T00:00:00		12	1925	PRESERVED_SPECIMEN	The Field Museum of Natural History	W. G. F. Herter
1847922208	-32.8667	-55.7933			Convolvulaceae	Ipomoea	Ipomoea cairica	Ipomoea cairica (L.) Sweet	Ipomoea cairica (L.) Sweet		UY				1926-03-01T00:00:00		3	1926	PRESERVED_SPECIMEN	The Field Museum of Natural History	W. G. F. Herter
1451673761	-32.8651	151.718			Convolvulaceae	Ipomoea	Ipomoea cairica	Ipomoea cairica (L.) Sweet	Ipomoea cairica		AU	locality withheld	New South Wales		1965-08-13T00:00:00	13	8	1965	PRESERVED_SPECIMEN		NSWOBS-09723
416955815	-32.8	-70.58			Convolvulaceae	Ipomoea	Ipomoea purpurea	Ipomoea purpurea (L.) Roth	Ipomoea purpurea (L.) Roth		CL	San Esteban	V RegiÃ³n de ValparaÃ­so						PRESERVED_SPECIMEN		Matthei, O. R.
2828675209	-32.72	151.55			Convolvulaceae	Ipomoea	Ipomoea purpurea	Ipomoea purpurea (L.) Roth	Ipomoea purpurea		AU	Maitland.	New South Wales		1982-03-11T00:00:00	11	3	1982	PRESERVED_SPECIMEN		Auld, B.
2439120882	-32.7167	151.667			Convolvulaceae	Ipomoea	Ipomoea cairica	Ipomoea cairica (L.) Sweet	Ipomoea cairica		AU	Hunter River Dist[rict]. [Region could also be Northern Tablelands.]	New South Wales						PRESERVED_SPECIMEN		Rudder, A.
1451674454	-32.7151	151.551			Convolvulaceae	Ipomoea	Ipomoea purpurea	Ipomoea purpurea (L.) Roth	Ipomoea purpurea		AU	locality withheld	New South Wales		1982-03-11T00:00:00	11	3	1982	PRESERVED_SPECIMEN		NSWOBS-00469
2827822420	-32.7	152.23	10		Convolvulaceae	Ipomoea	Ipomoea cairica	Ipomoea cairica (L.) Sweet	Ipomoea cairica		AU	9 km east of Nelson Bay, Port Stephens.	New South Wales		2002-10-13T00:00:00	13	10	2002	PRESERVED_SPECIMEN		Leishman, A.J.
2830216288	-32.6987	137.851			Convolvulaceae	Ipomoea	Ipomoea cairica	Ipomoea cairica (L.) Sweet	Ipomoea cairica		AU	Redcliff Survey Area. Settlement area	South Australia		1974-09-29T00:00:00	29	9	1974	PRESERVED_SPECIMEN		Chinnock, R.J.
2827576091	-32.6987	137.851			Convolvulaceae	Ipomoea	Ipomoea cairica	Ipomoea cairica (L.) Sweet	Ipomoea cairica		AU	Redcliff Survey Area. Settlement Area, Chinaman Creek	South Australia		1974-09-29T00:00:00	29	9	1974	PRESERVED_SPECIMEN		Chinnock, R.J.
814362664	-32.68	-64.98			Convolvulaceae	Ipomoea	Ipomoea rubriflora	Ipomoea rubriflora O'Donell	Ipomoea rubriflora O'Donell		AR	Entre Papagayos y Cortaderas. Camino al arroyo	San Luis						PRESERVED_SPECIMEN		Deginani, N. B.
416955756	-32.68	-64.98			Convolvulaceae	Ipomoea	Ipomoea hieronymi	Ipomoea hieronymi (Kuntze) O'Donell	Ipomoea hieronymi (Kuntze) OÂ´Donell		AR	0,5 km al E del acceso a Papagayos, cerro en faldeo Oeste de la Sierra de Comechingones	San Luis						PRESERVED_SPECIMEN		Pozner, R.
416955709	-32.68	-64.98			Convolvulaceae	Ipomoea	Ipomoea hieronymi	Ipomoea hieronymi (Kuntze) O'Donell	Ipomoea hieronymi (Kuntze) OÂ´Donell		AR	0,5 km al E del acceso a Papagayos, cerro en faldeo Oeste de la Sierra de Comechingones	San Luis						PRESERVED_SPECIMEN		Pozner, R.
1259550187	-32.675	-64.9778	1100		Convolvulaceae	Ipomoea	Ipomoea hieronymi	Ipomoea hieronymi (Kuntze) O'Donell	Ipomoea hieronymi (Kuntze) O'Donell	(Kuntze) O'Donell	AR	0,5 km al E del acceso a Papagayos, cerro en faldeo Oeste de la Sierra de Comechingones	San Luis		2004-01-14T00:00:00	14	1	2004	PRESERVED_SPECIMEN	Missouri Botanical Garden	RaÃºl Pozner|Manuel J. Belgrano
1095339835	-32.675	-64.9778	1100	0	Convolvulaceae	Ipomoea	Ipomoea hieronymi	Ipomoea hieronymi (Kuntze) O'Donell	Ipomoea hieronymi	(Kuntze) O'Donell	AR	0 5 km al E del aceso a Papagayos cerro en faldeo Oeste de la Sierra de Comechingones	San Luis		2004-01-14T00:00:00	14	1	2004	PRESERVED_SPECIMEN	ICN - HerbÃ¡rio do Instituto de CiÃªncias Naturais	Pozner, R; Belgrano, M
2853807519	-32.6367	115.635			Convolvulaceae	Ipomoea	Ipomoea cairica	Ipomoea cairica (L.) Sweet	Ipomoea cairica		AU	Dawesville, edges Harvey Estuary, 15 km S of Mandurah	Western Australia		1988-02-04T00:00:00	4	2	1988	PRESERVED_SPECIMEN		Keighery, G.J.
461999926	-32.625	27.875			Convolvulaceae	Ipomoea	Ipomoea simplex	Ipomoea simplex Thunb.	Ipomoea simplex		ZA	Not available			1890-09-30T00:00:00	30	9	1890	PRESERVED_SPECIMEN		Flanagan H.G.
461999925	-32.625	28.375			Convolvulaceae	Ipomoea	Ipomoea simplex	Ipomoea simplex Thunb.	Ipomoea simplex		ZA	Not available			1898-11-30T00:00:00	30	11	1898	PRESERVED_SPECIMEN		Pegler A.M.
461999896	-32.625	28.375			Convolvulaceae	Ipomoea	Ipomoea simplex	Ipomoea simplex Thunb.	Ipomoea simplex		ZA	Not available			1911-11-30T00:00:00	30	11	1911	PRESERVED_SPECIMEN		Pegler A.M.
461999809	-32.625	26.875			Convolvulaceae	Ipomoea	Ipomoea purpurea	Ipomoea purpurea (L.) Roth	Ipomoea purpurea		ZA	Not available			1986-03-09T00:00:00	9	3	1986	PRESERVED_SPECIMEN		Phillipson P.B.
461999802	-32.625	27.375			Convolvulaceae	Ipomoea	Ipomoea purpurea	Ipomoea purpurea (L.) Roth	Ipomoea purpurea		ZA	Not available			1940-03-08T00:00:00	8	3	1940	PRESERVED_SPECIMEN		Erens J.
461999678	-32.625	28.375			Convolvulaceae	Ipomoea	Ipomoea pes-caprae	Ipomoea pes-caprae subsp. brasiliensis (L.) Ooststr.	Ipomoea pes-caprae subsp. brasiliensis		ZA	Not available			1891-12-31T00:00:00	31	12	1891	PRESERVED_SPECIMEN		Flanagan H.G.
461999665	-32.625	28.625			Convolvulaceae	Ipomoea	Ipomoea pes-caprae	Ipomoea pes-caprae subsp. brasiliensis (L.) Ooststr.	Ipomoea pes-caprae subsp. brasiliensis		ZA	Not available			1966-07-12T00:00:00	12	7	1966	PRESERVED_SPECIMEN		Ward C.J.
461999494	-32.625	27.875			Convolvulaceae	Ipomoea	Ipomoea obscura	Ipomoea obscura var. obscura	Ipomoea obscura var. obscura		ZA	Not available			1891-11-30T00:00:00	30	11	1891	PRESERVED_SPECIMEN		Flanagan H.G.
461999167	-32.625	27.625			Convolvulaceae	Ipomoea		Ipomoea L.	Ipomoea oblongata		ZA	Not available			1956-01-25T00:00:00	25	1	1956	PRESERVED_SPECIMEN		Comins D.M.
461999165	-32.625	27.375			Convolvulaceae	Ipomoea		Ipomoea L.	Ipomoea oblongata		ZA	Not available			1913-11-30T00:00:00	30	11	1913	PRESERVED_SPECIMEN		Rogers F.A.
461999162	-32.625	27.875			Convolvulaceae	Ipomoea		Ipomoea L.	Ipomoea oblongata		ZA	Not available			1889-12-31T00:00:00	31	12	1889	PRESERVED_SPECIMEN		Flanagan H.G.
461998791	-32.625	28.375			Convolvulaceae	Ipomoea	Ipomoea indica	Ipomoea indica Merr.	Ipomoea indica		ZA	Not available			1889-12-31T00:00:00	31	12	1889	PRESERVED_SPECIMEN		Flanagan H.G.
461998778	-32.625	28.375			Convolvulaceae	Ipomoea	Ipomoea indica	Ipomoea indica Merr.	Ipomoea indica		ZA	Not available			1901-09-30T00:00:00	30	9	1901	PRESERVED_SPECIMEN		Pegler A.M.
461998688	-32.625	26.125			Convolvulaceae	Ipomoea	Ipomoea crispa	Ipomoea crispa Hallier f.	Ipomoea crispa		ZA	Not available			1954-03-16T00:00:00	16	3	1954	PRESERVED_SPECIMEN		Comins D.M.
461998687	-32.625	26.125			Convolvulaceae	Ipomoea	Ipomoea crispa	Ipomoea crispa Hallier f.	Ipomoea crispa		ZA	Not available			1955-12-05T00:00:00	5	12	1955	PRESERVED_SPECIMEN		Theron G.C.
461998685	-32.625	26.125			Convolvulaceae	Ipomoea	Ipomoea crispa	Ipomoea crispa Hallier f.	Ipomoea crispa		ZA	Not available			1929-12-31T00:00:00	31	12	1929	PRESERVED_SPECIMEN		Dyer R.A.
461998486	-32.625	27.875			Convolvulaceae	Ipomoea	Ipomoea crassipes	Ipomoea crassipes var. crassipes	Ipomoea crassipes var. crassipes		ZA	Not available			1889-12-31T00:00:00	31	12	1889	PRESERVED_SPECIMEN		Flanagan H.G.
461998484	-32.625	28.375			Convolvulaceae	Ipomoea	Ipomoea crassipes	Ipomoea crassipes var. crassipes	Ipomoea crassipes var. crassipes		ZA	Not available			1914-11-21T00:00:00	21	11	1914	PRESERVED_SPECIMEN		Pegler A.M.
461998087	-32.625	28.375			Convolvulaceae	Ipomoea	Ipomoea cairica	Ipomoea cairica subsp. cairica	Ipomoea cairica var. cairica		ZA	Not available			1891-11-30T00:00:00	30	11	1891	PRESERVED_SPECIMEN		Flanagan H.G.
461998085	-32.625	28.375			Convolvulaceae	Ipomoea	Ipomoea cairica	Ipomoea cairica subsp. cairica	Ipomoea cairica var. cairica		ZA	Not available			1905-12-04T00:00:00	4	12	1905	PRESERVED_SPECIMEN		Pegler A.M.
453270254	-32.625	25.375			Convolvulaceae	Ipomoea	Ipomoea oenotheroides	Ipomoea oenotheroides (L.fil.) A.Meeuse & Welman	Ipomoea oenotheroides		ZA	Not available							PRESERVED_SPECIMEN		MacOwan W.
453269931	-32.625	27.875			Convolvulaceae	Ipomoea	Ipomoea ficifolia	Ipomoea ficifolia Lindl.	Ipomoea ficifolia		ZA	Not available			1891-02-28T00:00:00	28	2	1891	PRESERVED_SPECIMEN		Flanagan H.G.
416955922	-32.62	-60.16			Convolvulaceae	Ipomoea	Ipomoea purpurea	Ipomoea purpurea (L.) Roth	Ipomoea purpurea (L.) Roth		AR	Victoria	Entre RÃ­os						PRESERVED_SPECIMEN		Burkart, A.
416955921	-32.62	-60.16			Convolvulaceae	Ipomoea	Ipomoea purpurea	Ipomoea purpurea (L.) Roth	Ipomoea purpurea (L.) Roth		AR	Victoria	Entre RÃ­os						PRESERVED_SPECIMEN		Burkart, A.
1095364732	-32.5803	-52.5628			Convolvulaceae	Ipomoea	Ipomoea alba	Ipomoea alba L.	Ipomoea alba	L.	BR	EstaÃ§Ã£o EcolÃ³gica do Taim 32Â° 34' 49.6" S 52Â° 33' 46.3" W	Rs		2010-12-16T00:00:00	16	12	2010	PRESERVED_SPECIMEN	ICN - HerbÃ¡rio do Instituto de CiÃªncias Naturais	Ferreira, PPA; Durigon, J; Pasini, E
1095364722	-32.5803	-52.5628			Convolvulaceae	Ipomoea	Ipomoea cairica	Ipomoea cairica (L.) Sweet	Ipomoea cairica	(L.) Sweet	BR	EstaÃ§Ã£o EcolÃ³gica do Taim 32Â° 34' 49.6" S 52Â° 33' 46.3" W	Rs		2010-12-16T00:00:00	16	12	2010	PRESERVED_SPECIMEN	ICN - HerbÃ¡rio do Instituto de CiÃªncias Naturais	Ferreira, PPA; Durigon, J; Pasini, E
2829013611	-32.5756	148.918			Convolvulaceae	Ipomoea	Ipomoea purpurea	Ipomoea purpurea (L.) Roth	Ipomoea purpurea		AU	4 km out of Wellington on Parkes Road.	New South Wales		1987-04-01T00:00:00	1	4	1987	PRESERVED_SPECIMEN		District Agronomist, Wellington
2830075001	-32.57	151.17			Convolvulaceae	Ipomoea	Ipomoea purpurea	Ipomoea purpurea (L.) Roth	Ipomoea purpurea		AU	Singleton - Caledonian Hotel yard.	New South Wales		1949-04-29T00:00:00	29	4	1949	PRESERVED_SPECIMEN
1451674314	-32.5651	151.168			Convolvulaceae	Ipomoea	Ipomoea purpurea	Ipomoea purpurea (L.) Roth	Ipomoea purpurea		AU	locality withheld	New South Wales		1949-04-29T00:00:00	29	4	1949	PRESERVED_SPECIMEN		NSWOBS-12822
1095345438	-32.5608	-53.2922			Convolvulaceae	Ipomoea	Ipomoea grandifolia	Ipomoea grandifolia (Dammer) O'Donell	Ipomoea grandifolia	(Dammer) O'Donell	BR	caminho para Pelotas 32Â° 20' 02.1"S 53Â° 10' 23.4"W	Rs		2010-01-14T00:00:00	14	1	2010	PRESERVED_SPECIMEN	ICN - HerbÃ¡rio do Instituto de CiÃªncias Naturais	Ferreira, PPA; Dettke, GA; Rubio, MAK; Welker, CAD
1095364662	-32.5392	-52.5386			Convolvulaceae	Ipomoea	Ipomoea cairica	Ipomoea cairica (L.) Sweet	Ipomoea cairica	(L.) Sweet	BR	EstaÃ§Ã£o EcolÃ³gica do Taim 32Â° 32' 21.9" S 52Â° 32' 19.6" W	Rs		2010-12-15T00:00:00	15	12	2010	PRESERVED_SPECIMEN	ICN - HerbÃ¡rio do Instituto de CiÃªncias Naturais	Ferreira, PPA; Durigon, J; Pasini, E
2252408888	-32.4933	-63.3389			Convolvulaceae	Ipomoea	Ipomoea muricata	Ipomoea turbinata Lag.	Ipomoea turbinata Lag.		AR	La Diana	CÃ³rdoba		1907-05-01T00:00:00		5	1907	PRESERVED_SPECIMEN		Stuckert, T. J. V.
2830203336	-32.4367	152.518			Convolvulaceae	Ipomoea		Ipomoea L.	Ipomoea		AU	Seal Rocks, along edge of beach under cliffs.	New South Wales		2003-04-22T00:00:00	22	4	2003	PRESERVED_SPECIMEN		Jobson, P.
1325700680	-32.4333	28.6667	0	0	Convolvulaceae	Ipomoea	Ipomoea alba	Ipomoea alba L.	Ipomoea alba L.	L.	ZA	Blue Lagoon, Durban, Blue Lagoon.	KwaZulu-Natal		1958-07-01T00:00:00	1	7	1958	PRESERVED_SPECIMEN		D'Aubrey, J.
1325700651	-32.4333	28.6667	0	0	Convolvulaceae	Ipomoea	Ipomoea alba	Ipomoea alba L.	Ipomoea alba L.	L.	ZA	Blue Lagoon, Durban, Blue Lagoon.	KwaZulu-Natal		1958-09-01T00:00:00	1	9	1958	PRESERVED_SPECIMEN		D'Aubrey, J.
2252398371	-32.4161	-63.2578			Convolvulaceae	Ipomoea	Ipomoea alba	Ipomoea alba L.	Ipomoea alba L.		AR	Alrededores de Villa MarÃ­a	Buenos Aires		1956-01-17T00:00:00	17	1	1956	PRESERVED_SPECIMEN		Hunziker, A. T.
2252412843	-32.3764	-58.5753			Convolvulaceae	Ipomoea	Ipomoea purpurea	Ipomoea purpurea (L.) Roth	Ipomoea purpurea (L.) Roth		AR	ConcepciÃ³n del Uruguay. Zwischen BÃ¼schen u. Barrauken schlingend.	Entre RÃ­os		1875-12-08T00:00:00	8	12	1875	PRESERVED_SPECIMEN		Lorentz, P. G.
2252412391	-32.3764	-58.5753			Convolvulaceae	Ipomoea	Ipomoea purpurea	Ipomoea purpurea (L.) Roth	Ipomoea purpurea (L.) Roth		AR	Concepcion del Uruguay	Entre RÃ­os		1876-04-01T00:00:00		4	1876	PRESERVED_SPECIMEN		Lorentz, P. G.
2252411892	-32.3764	-58.5753			Convolvulaceae	Ipomoea	Ipomoea cairica	Ipomoea cairica (L.) Sweet	Ipomoea cairica (L.) Sweet		AR	ConcepciÃ³n del Uruguay	Entre RÃ­os		1875-01-01T00:00:00			1875	PRESERVED_SPECIMEN		Lorentz, P. G.
2252411131	-32.3764	-58.5753			Convolvulaceae	Ipomoea	Ipomoea bonariensis	Ipomoea bonariensis Hook.	Ipomoea bonariensis Hook.		AR	ConcepciÃ³n del Uruguay	Entre RÃ­os		1876-04-01T00:00:00		4	1876	PRESERVED_SPECIMEN		Lorentz, P. G.
2252410937	-32.3764	-58.5753			Convolvulaceae	Ipomoea	Ipomoea bonariensis	Ipomoea bonariensis Hook.	Ipomoea bonariensis Hook.		AR	ConcepciÃ³n del Uruguay	Entre RÃ­os		1877-02-01T00:00:00		2	1877	PRESERVED_SPECIMEN		Lorentz, P. G.
2252410876	-32.3764	-58.5753			Convolvulaceae	Ipomoea	Ipomoea grandifolia	Ipomoea grandifolia (Dammer) O'Donell	Ipomoea grandifolia (Dammer) OÂ´Donell		AR	ConcepciÃ³n del Uruguay	Entre RÃ­os		1876-03-10T00:00:00	10	3	1876	PRESERVED_SPECIMEN		Lorentz, P. G.
461999335	-32.375	27.125			Convolvulaceae	Ipomoea		Ipomoea L.	Ipomoea oblongata		ZA	Not available			1995-01-27T00:00:00	27	1	1995	PRESERVED_SPECIMEN		Victor J.E.; Hoare D.B.
461999166	-32.375	27.375			Convolvulaceae	Ipomoea		Ipomoea L.	Ipomoea oblongata		ZA	Not available			1896-11-30T00:00:00	30	11	1896	PRESERVED_SPECIMEN		Sim T.R.
461999160	-32.375	27.125			Convolvulaceae	Ipomoea		Ipomoea L.	Ipomoea oblongata		ZA	Not available			1896-11-30T00:00:00	30	11	1896	PRESERVED_SPECIMEN		Sim T.R.
461998695	-32.375	27.125			Convolvulaceae	Ipomoea	Ipomoea crispa	Ipomoea crispa Hallier f.	Ipomoea crispa		ZA	Not available			1995-03-22T00:00:00	22	3	1995	PRESERVED_SPECIMEN		Victor J.E.
461998323	-32.375	27.375			Convolvulaceae	Ipomoea	Ipomoea crassipes	Ipomoea crassipes var. crassipes	Ipomoea crassipes var. crassipes		ZA	Not available			1896-11-30T00:00:00	30	11	1896	PRESERVED_SPECIMEN		Sim T.R.
461998118	-32.375	28.875			Convolvulaceae	Ipomoea	Ipomoea cairica	Ipomoea cairica subsp. cairica	Ipomoea cairica var. cairica		ZA	Not available			1998-11-22T00:00:00	22	11	1998	PRESERVED_SPECIMEN		Linder H.P.
461998089	-32.375	28.875			Convolvulaceae	Ipomoea	Ipomoea cairica	Ipomoea cairica subsp. cairica	Ipomoea cairica var. cairica		ZA	Not available			1976-07-02T00:00:00	2	7	1976	PRESERVED_SPECIMEN		Ward C.J.
461997815	-32.375	28.625			Convolvulaceae	Ipomoea	Ipomoea alba	Ipomoea alba L.	Ipomoea alba		ZA	Not available			1947-04-18T00:00:00	18	4	1947	PRESERVED_SPECIMEN		Sidey J.L.
453270327	-32.375	25.375			Convolvulaceae	Ipomoea	Ipomoea oenotheroides	Ipomoea oenotheroides (L.fil.) A.Meeuse & Welman	Ipomoea oenotheroides		ZA	Not available			1979-01-09T00:00:00	9	1	1979	PRESERVED_SPECIMEN		Du Toit C.F.
453270325	-32.375	24.625			Convolvulaceae	Ipomoea	Ipomoea oenotheroides	Ipomoea oenotheroides (L.fil.) A.Meeuse & Welman	Ipomoea oenotheroides		ZA	Not available			1885-11-30T00:00:00	30	11	1885	PRESERVED_SPECIMEN		Bolus H.
453270292	-32.375	24.625			Convolvulaceae	Ipomoea	Ipomoea oenotheroides	Ipomoea oenotheroides (L.fil.) A.Meeuse & Welman	Ipomoea oenotheroides		ZA	Not available			1929-11-30T00:00:00	30	11	1929	PRESERVED_SPECIMEN		Marloth H.W.R.
453270259	-32.375	24.625			Convolvulaceae	Ipomoea	Ipomoea oenotheroides	Ipomoea oenotheroides (L.fil.) A.Meeuse & Welman	Ipomoea oenotheroides		ZA	Not available			1926-12-08T00:00:00	8	12	1926	PRESERVED_SPECIMEN		Liebenberg B.A.M.
453269928	-32.375	28.625			Convolvulaceae	Ipomoea	Ipomoea ficifolia	Ipomoea ficifolia Lindl.	Ipomoea ficifolia		ZA	Not available			1952-03-14T00:00:00	14	3	1952	PRESERVED_SPECIMEN		Theron G.C.
2439380041	-32.3667	152.467			Convolvulaceae	Ipomoea	Ipomoea pes-caprae	Ipomoea pes-caprae (L.) R.Brown	Ipomoea pes-caprae		AU	Smith's Lake, Bungwahl.	New South Wales		1922-01-01T00:00:00	1	1	1922	PRESERVED_SPECIMEN		Rupp, H.M.R.
2435286226	-32.3667	152.5			Convolvulaceae	Ipomoea	Ipomoea cairica	Ipomoea cairica (L.) Sweet	Ipomoea cairica		AU	Smith's Lake, Bungwahl.	New South Wales		1922-01-01T00:00:00	1	1	1922	PRESERVED_SPECIMEN		Rupp, H.M.R.
2829680402	-32.3333	135.25			Convolvulaceae	Ipomoea	Ipomoea cairica	Ipomoea cairica (L.) Sweet	Ipomoea cairica		AU	Pine Lodge	South Australia		1993-04-07T00:00:00	7	4	1993	PRESERVED_SPECIMEN		Bates, R.
2827551198	-32.32	152.52			Convolvulaceae	Ipomoea	Ipomoea cairica	Ipomoea cairica (L.) Sweet	Ipomoea cairica		AU	S end of Elizabeth Bay, S of Forster.	New South Wales		1967-01-07T00:00:00	7	1	1967	PRESERVED_SPECIMEN		Salasoo, H.
1451674032	-32.3151	152.518			Convolvulaceae	Ipomoea	Ipomoea cairica	Ipomoea cairica (L.) Sweet	Ipomoea cairica		AU	locality withheld	New South Wales		1967-01-07T00:00:00	7	1	1967	PRESERVED_SPECIMEN		NSWOBS-13179
2830720115	-32.2833	152.517			Convolvulaceae	Ipomoea	Ipomoea cairica	Ipomoea cairica (L.) Sweet	Ipomoea cairica		AU	Tiona Park at Wallis Lake.	New South Wales		1975-04-11T00:00:00	11	4	1975	PRESERVED_SPECIMEN		Eichler, Hj.
2829226525	-32.28	152.52			Convolvulaceae	Ipomoea	Ipomoea cairica	Ipomoea cairica (L.) Sweet	Ipomoea cairica		AU	Tiona Park at Wallis Lake.	New South Wales		1975-04-11T00:00:00	11	4	1975	PRESERVED_SPECIMEN		Eichler, H.
2829021334	-32.28	152.52			Convolvulaceae	Ipomoea	Ipomoea cairica	Ipomoea cairica (L.) Sweet	Ipomoea cairica		AU	Tiona Park at Wallis Lake.	New South Wales		1975-04-11T00:00:00	11	4	1975	PRESERVED_SPECIMEN		Eichler, H.
2252414140	-32.2628	-63.6547			Convolvulaceae	Ipomoea	Ipomoea rubriflora	Ipomoea rubriflora O'Donell	Ipomoea rubriflora O'Donell		AR	Pampayasta: Estancia Cordeiro.	CÃ³rdoba		1894-04-01T00:00:00		4	1894	PRESERVED_SPECIMEN		Kurtz, F.
2252413000	-32.2628	-63.6547			Convolvulaceae	Ipomoea	Ipomoea nil	Ipomoea nil (L.) Roth	Ipomoea nil (L.) Roth		AR	Pampayasta: Estancia Cordeiro.	CÃ³rdoba		1894-04-01T00:00:00		4	1894	PRESERVED_SPECIMEN		Kurtz, F.
1325700642	-32.2422	28.9062	0	0	Convolvulaceae	Ipomoea	Ipomoea indica	Ipomoea congesta R.Br.	Ipomoea congesta R.Br.	R.Br.	ZA	The Haven Farm, Transkei. Elliotdale distr., The Haven. North bank of Bashee River.	Eastern Cape		1967-02-06T00:00:00	6	2	1967	PRESERVED_SPECIMEN		Gordon-Gray, J.L.
1325700638	-32.2422	28.9062	0	0	Convolvulaceae	Ipomoea	Ipomoea indica	Ipomoea congesta R.Br.	Ipomoea congesta R.Br.	R.Br.	ZA	The Haven Farm, Transkei. Elliotdale distr., The Haven. North bank of Bashee River.	Eastern Cape		1967-02-06T00:00:00	6	2	1967	PRESERVED_SPECIMEN		Gordon-Gray, J.L.
2435386785	-32.2167	151.567			Convolvulaceae	Ipomoea	Ipomoea cairica	Ipomoea cairica (L.) Sweet	Ipomoea cairica		AU	Williams River. Hunter's [=Hunter] River.	New South Wales						PRESERVED_SPECIMEN		Rudder, A.
1073739060	-32.2043	152.528	10		Convolvulaceae	Ipomoea	Ipomoea purpurea	Ipomoea purpurea (L.) Roth	Ipomoea purpurea		AU	locality withheld	New South Wales		2009-09-03T00:00:00	3	9	2009	PRESERVED_SPECIMEN		ODXB98110200;VEG-BELLD
1073739222	-32.2012	152.513			Convolvulaceae	Ipomoea	Ipomoea cairica	Ipomoea cairica (L.) Sweet	Ipomoea cairica		AU	locality withheld	New South Wales		2009-09-23T00:00:00	23	9	2009	PRESERVED_SPECIMEN		ODXB98110200;VEG-BELLD
416955909	-32.19	-60.54			Convolvulaceae	Ipomoea	Ipomoea platensis	Ipomoea platensis Ker-Gawl.	Ipomoea platensis Ker Gawl.		AR	AÂº Ensenada	Entre RÃ­os						PRESERVED_SPECIMEN		Burkart, A.
2252412302	-32.1844	-64.6169			Convolvulaceae	Ipomoea	Ipomoea rubriflora	Ipomoea rubriflora O'Donell	Ipomoea rubriflora O'Donell		AR	San Ignacio de Santa Rosa de Calamuchita	CÃ³rdoba						PRESERVED_SPECIMEN		SaldÃ­as, E.
2252411819	-32.1844	-66.5297			Convolvulaceae	Ipomoea	Ipomoea stuckertii	Ipomoea stuckertii O'Donell	Ipomoea stuckertii O'Donell		AR	Villa Lujan	San Luis		1882-03-14T00:00:00	14	3	1882	PRESERVED_SPECIMEN		Galander, C.
2252400331	-32.1844	-64.6169			Convolvulaceae	Ipomoea	Ipomoea purpurea	Ipomoea purpurea (L.) Roth	Ipomoea purpurea (L.) Roth		AR	Santa Rosa (Planta Urbana)	CÃ³rdoba		1984-04-19T00:00:00	19	4	1984	PRESERVED_SPECIMEN		Prado, D. E.
2252398193	-32.1844	-64.6169			Convolvulaceae	Ipomoea	Ipomoea purpurea	Ipomoea purpurea (L.) Roth	Ipomoea purpurea (L.) Roth		AR	Santa Rosa (Planta Urbana)	CÃ³rdoba		1984-04-19T00:00:00	19	4	1984	PRESERVED_SPECIMEN		Prado, D. E. | Bianchi, -
2252398171	-32.1844	-64.6169			Convolvulaceae	Ipomoea	Ipomoea rubriflora	Ipomoea rubriflora O'Donell	Ipomoea rubriflora O'Donell		AR	Villa del Dique: adyacencias del Balneario Municipal	CÃ³rdoba		1999-01-26T00:00:00	26	1	1999	PRESERVED_SPECIMEN		Chiarini, F.
416955866	-32.18	-66.53			Convolvulaceae	Ipomoea	Ipomoea stuckertii	Ipomoea stuckertii O'Donell	Ipomoea stuckertii O'Donell		AR	Ruta 146, al S de LujÃ¡n	San Luis						PRESERVED_SPECIMEN		Kiesling, R.
1144621103	-32.1747	26.46			Convolvulaceae	Ipomoea	Ipomoea crispa	Ipomoea contorta Choisy	Ipomoea contorta Choisy		ZA	Eastern Cape - inter Dwomstireform et Glenfilling/Province of Eastern Cape							PRESERVED_SPECIMEN		DrÃ¨ge, J. F.
1144621090	-32.1747	26.46			Convolvulaceae	Ipomoea	Ipomoea oenotheroides	Ipomoea argyreoides Choisy	Ipomoea argyreoides Choisy		ZA	Eastern Cape - Nieuwe Hanton, prope Slengerfontein 4500 ped (I, b)/Province of Eastern Cape							PRESERVED_SPECIMEN		DrÃ¨ge, J. F.
1144621072	-32.1747	26.46			Convolvulaceae	Ipomoea	Ipomoea dichroa	Ipomoea aitonii Lindl.	Ipomoea aitoni Lindl.		ZA	Eastern Cape - Prope Enon, alt. 4000 ped. (V, a)/Province of Eastern Cape							PRESERVED_SPECIMEN		DrÃ¨ge, J. F.
1144587824	-32.1747	26.46			Convolvulaceae	Ipomoea	Ipomoea simplex	Convolvulus plantagineus Choisy	Convolvulus plantagineus Choisy		ZA	Eastern Cape - Zuurebergen/Province of Eastern Cape							PRESERVED_SPECIMEN		DrÃ¨ge, J. F.
1144569691	-32.1747	26.46			Convolvulaceae	Ipomoea	Ipomoea crassipes	Aniseia calystegioides Choisy	Aniseia calystegioides Choisy		ZA	Eastern Cape - Inter Omsamwubo et Omsamcaba, alt. 500 ped./Province of Eastern Cape							PRESERVED_SPECIMEN		DrÃ¨ge, J. F.
1144569663	-32.1747	26.46			Convolvulaceae	Ipomoea	Ipomoea crassipes	Aniseia calystegioides Choisy	Aniseia calystegioides Choisy		ZA	Eastern Cape - Inter Gekan et Basche, 1000-2000 ped. alt./Province of Eastern Cape							PRESERVED_SPECIMEN		DrÃ¨ge, J. F.
1095339642	-32.1675	-52.1775			Convolvulaceae	Ipomoea	Ipomoea indica	Ipomoea indica Merr.	Ipomoea indica	(Burm.) Merr.	BR	Cassino	Rs		2008-02-16T00:00:00	16	2	2008	PRESERVED_SPECIMEN	ICN - HerbÃ¡rio do Instituto de CiÃªncias Naturais	Ferreira, PPA
1837789225	-32.14	-65.41			Convolvulaceae	Ipomoea	Ipomoea purpurea	Ipomoea purpurea (L.) Roth	Ipomoea purpurea (L.) Roth		AR	Merlo, Pantanillo							PRESERVED_SPECIMEN		Tortosa, R. D.
1837787322	-32.14	-65.41			Convolvulaceae	Ipomoea	Ipomoea purpurea	Ipomoea purpurea (L.) Roth	Ipomoea purpurea (L.) Roth		AR	Merlo, Pantanillo							PRESERVED_SPECIMEN		Tortosa, R. D.
2853787832	-32.1303	116.025			Convolvulaceae	Ipomoea		Ipomoea L.	Ipomoea		AU	Canning River floodway, Kelmscott	Western Australia		1991-07-24T00:00:00	24	7	1991	PRESERVED_SPECIMEN		Pen, L.J.
461999662	-32.125	29.125			Convolvulaceae	Ipomoea	Ipomoea pes-caprae	Ipomoea pes-caprae subsp. brasiliensis (L.) Ooststr.	Ipomoea pes-caprae subsp. brasiliensis		ZA	Not available			1904-11-30T00:00:00	30	11	1904	PRESERVED_SPECIMEN		Pegler A.M.
461999485	-32.125	28.875			Convolvulaceae	Ipomoea	Ipomoea obscura	Ipomoea obscura var. obscura	Ipomoea obscura var. obscura		ZA	Not available			1953-03-15T00:00:00	15	3	1953	PRESERVED_SPECIMEN		Theron G.C.
461999357	-32.125	26.875			Convolvulaceae	Ipomoea		Ipomoea L.	Ipomoea oblongata		ZA	Not available			2002-01-13T00:00:00	13	1	2002	PRESERVED_SPECIMEN		Netnou N.C.
461998320	-32.125	27.875			Convolvulaceae	Ipomoea	Ipomoea crassipes	Ipomoea crassipes var. crassipes	Ipomoea crassipes var. crassipes		ZA	Not available			1905-12-26T00:00:00	26	12	1905	PRESERVED_SPECIMEN		Galpin E.E.
453270331	-32.125	25.875			Convolvulaceae	Ipomoea	Ipomoea oenotheroides	Ipomoea oenotheroides (L.fil.) A.Meeuse & Welman	Ipomoea oenotheroides		ZA	Not available			1981-02-21T00:00:00	21	2	1981	PRESERVED_SPECIMEN		Palmer A.R.
453270297	-32.125	25.375			Convolvulaceae	Ipomoea	Ipomoea oenotheroides	Ipomoea oenotheroides (L.fil.) A.Meeuse & Welman	Ipomoea oenotheroides		ZA	Not available			1968-12-20T00:00:00	20	12	1968	PRESERVED_SPECIMEN		Penzhorn B.
453270296	-32.125	25.375			Convolvulaceae	Ipomoea	Ipomoea oenotheroides	Ipomoea oenotheroides (L.fil.) A.Meeuse & Welman	Ipomoea oenotheroides		ZA	Not available			1966-01-24T00:00:00	24	1	1966	PRESERVED_SPECIMEN		Liebenberg L.C.C.
453270294	-32.125	24.625			Convolvulaceae	Ipomoea	Ipomoea oenotheroides	Ipomoea oenotheroides (L.fil.) A.Meeuse & Welman	Ipomoea oenotheroides		ZA	Not available			1955-02-10T00:00:00	10	2	1955	PRESERVED_SPECIMEN		Adamson R.S.
1095364718	-32.0886	-52.2997			Convolvulaceae	Ipomoea	Ipomoea nil	Ipomoea nil (L.) Roth	Ipomoea nil	(L.) Roth	BR		Rs		2010-12-17T00:00:00	17	12	2010	PRESERVED_SPECIMEN	ICN - HerbÃ¡rio do Instituto de CiÃªncias Naturais	Ferreira, PPA; Durigon, J; Pasini, E
416955731	-32.07	-60.65			Convolvulaceae	Ipomoea	Ipomoea indica	Ipomoea indica Merr.	Ipomoea indica (Burm. f.) Merr.		AR	Punta Gorda	Entre RÃ­os						PRESERVED_SPECIMEN		Burkart, A.
416955730	-32.07	-60.64			Convolvulaceae	Ipomoea	Ipomoea indica	Ipomoea indica Merr.	Ipomoea indica (Burm. f.) Merr.		AR	Diamante	Entre RÃ­os						PRESERVED_SPECIMEN		Burkart, A.
2854384760	-32.0667	115.817			Convolvulaceae	Ipomoea	Ipomoea cairica	Ipomoea cairica (L.) Sweet	Ipomoea cairica		AU	Yagan Reserve, Booragoon, Swan River; Bull Creek	Western Australia		2005-12-21T00:00:00	21	12	2005	PRESERVED_SPECIMEN		Keighery, G.J.
1090597078	-32.0503	-52.135			Convolvulaceae	Ipomoea		Ipomoea L.	Ipomoea		BR	.	Rs	1	1980-11-01T00:00:00	1	11	1980	PRESERVED_SPECIMEN	MPUC - HerbÃ¡rio do Museu da PontifÃ­cia Universidade CatÃ³lica do Rio Grande do Sul
2854432898	-32.0289	115.835			Convolvulaceae	Ipomoea	Ipomoea indica	Ipomoea indica Merr.	Ipomoea indica		AU	25 Blaven Way, Ardross,	Western Australia		1999-09-25T00:00:00	25	9	1999	PRESERVED_SPECIMEN		Mills, J.N.
2853743764	-32.0233	115.868			Convolvulaceae	Ipomoea	Ipomoea cairica	Ipomoea cairica (L.) Sweet	Ipomoea cairica		AU	Mount Henry, edges of Canning River, Reserve 21288	Western Australia		1993-03-01T00:00:00	1	3	1993	PRESERVED_SPECIMEN		Keighery, G.J.
1095339679	-32.0214	-52.2878			Convolvulaceae	Ipomoea	Ipomoea grandifolia	Ipomoea grandifolia (Dammer) O'Donell	Ipomoea grandifolia	(Dammer) O'Donell	BR		Rs		2008-02-17T00:00:00	17	2	2008	PRESERVED_SPECIMEN	ICN - HerbÃ¡rio do Instituto de CiÃªncias Naturais	Ferreira, PPA
1095339652	-32.0214	-52.2878			Convolvulaceae	Ipomoea	Ipomoea nil	Ipomoea nil (L.) Roth	Ipomoea nil	(L.) Roth	BR		Rs		2008-02-17T00:00:00	17	2	2008	PRESERVED_SPECIMEN	ICN - HerbÃ¡rio do Instituto de CiÃªncias Naturais	Ferreira, PPA
2829401228	-32.02	151.97	90		Convolvulaceae	Ipomoea	Ipomoea purpurea	Ipomoea purpurea (L.) Roth	Ipomoea purpurea		AU	Gloucester. On rd to Taree nr railway crossing.	New South Wales		1987-03-25T00:00:00	25	3	1987	PRESERVED_SPECIMEN		Plat, J.J.
2436447283	-32.0167	151.967	90		Convolvulaceae	Ipomoea	Ipomoea purpurea	Ipomoea purpurea (L.) Roth	Ipomoea purpurea		AU	Gloucester. On rad to Taree near railway crossing.	New South Wales		1987-03-25T00:00:00	25	3	1987	PRESERVED_SPECIMEN		Plat, J.J.
1451476122	-32.0151	151.968	90		Convolvulaceae	Ipomoea	Ipomoea purpurea	Ipomoea purpurea (L.) Roth	Ipomoea purpurea		AU	locality withheld	New South Wales		1987-03-25T00:00:00	25	3	1987	PRESERVED_SPECIMEN		NSWOBS-03264;NSWOBS-04355;NSWOBS-12048
2854201159	-32	115.85			Convolvulaceae	Ipomoea	Ipomoea cairica	Ipomoea cairica (L.) Sweet	Ipomoea cairica		AU	10 m [metres] S Cloister Avenue, Canning River foreshore	Western Australia		1974-10-10T00:00:00	10	10	1974	PRESERVED_SPECIMEN		Clark, M.L.
2828940097	-32	115.85			Convolvulaceae	Ipomoea	Ipomoea cairica	Ipomoea cairica (L.) Sweet	Ipomoea cairica		AU	10 m S Cloister Avenue, Canning River foreshore.	Western Australia		1974-10-10T00:00:00	10	10	1974	PRESERVED_SPECIMEN		Clark, M.L.
1095339662	-31.99	-52.2917			Convolvulaceae	Ipomoea	Ipomoea alba	Ipomoea alba L.	Ipomoea alba	L.	BR		Rs		2008-02-17T00:00:00	17	2	2008	PRESERVED_SPECIMEN	ICN - HerbÃ¡rio do Instituto de CiÃªncias Naturais	Ferreira, PPA
2854268219	-31.9867	115.888			Convolvulaceae	Ipomoea	Ipomoea cairica	Ipomoea cairica (L.) Sweet	Ipomoea cairica		AU	Corner Miller Road and Shepparton Road, Victoria Park	Western Australia		1984-07-31T00:00:00	31	7	1984	PRESERVED_SPECIMEN		Keighery, G.J.
2252406900	-31.9839	-64.4703			Convolvulaceae	Ipomoea		Ipomoea L.	Ipomoea sp.		AR	La Cumbre, alrededores de la Estancia El Rosario	CÃ³rdoba		2012-02-03T00:00:00	3	2	2012	PRESERVED_SPECIMEN		Chiarini, F. | Barboza, G. E., Sarkinen, T., Zhang, S., Fu, C., Chen, Z. & Zhang, Z.
2854405410	-31.9833	115.816			Convolvulaceae	Ipomoea	Ipomoea cairica	Ipomoea cairica (L.) Sweet	Ipomoea cairica		AU	Pelican Point, Crawley, Swan River Estuary	Western Australia		1989-12-01T00:00:00	1	12	1989	PRESERVED_SPECIMEN		Keighery, G.J.
2854210001	-31.9667	115.9			Convolvulaceae	Ipomoea	Ipomoea indica	Ipomoea indica Merr.	Ipomoea indica		AU	Swan River near junction of Abernethy road and Great Eastern Highway, Belmont, Perth	Western Australia		1995-10-07T00:00:00	7	10	1995	PRESERVED_SPECIMEN		Lepschi, B.J. | Lally, T.R.
2853811637	-31.9667	115.9			Convolvulaceae	Ipomoea	Ipomoea indica	Ipomoea indica Merr.	Ipomoea indica		AU	Swan River near junction of Abernethy road and Great Eastern Highway, Belmont, Perth	Western Australia		1995-10-07T00:00:00	7	10	1995	PRESERVED_SPECIMEN		Lepschi, B.J. | Lally, T.R.
2854439758	-31.95	115.9			Convolvulaceae	Ipomoea	Ipomoea indica	Ipomoea indica Merr.	Ipomoea indica		AU	NW bank of Swan River, near junction of Stone Street and Snell Street, Bayswater, Perth	Western Australia		1995-03-11T00:00:00	11	3	1995	PRESERVED_SPECIMEN		Lepschi, B.J. | Lally, T.R.
2854386504	-31.95	115.9			Convolvulaceae	Ipomoea	Ipomoea indica	Ipomoea indica Merr.	Ipomoea indica		AU	NW bank of Swan River, near junction of Stone Street and Snell Street, Bayswater, Perth	Western Australia		1995-03-11T00:00:00	11	3	1995	PRESERVED_SPECIMEN		Lepschi, B.J. | Lally, T.R.
2854269397	-31.95	115.9			Convolvulaceae	Ipomoea	Ipomoea cairica	Ipomoea cairica (L.) Sweet	Ipomoea cairica		AU	NW bank of Swan River, near junction of Stone Street and Snell Street, Bayswater, Perth	Western Australia		1995-03-11T00:00:00	11	3	1995	PRESERVED_SPECIMEN		Lepschi, B.J. | Lally, T.R.
2854234840	-31.95	115.9			Convolvulaceae	Ipomoea	Ipomoea cairica	Ipomoea cairica (L.) Sweet	Ipomoea cairica		AU	NW bank of Swan River, near junction of Stone Street and Snell Street, Bayswater, Perth	Western Australia		1995-03-11T00:00:00	11	3	1995	PRESERVED_SPECIMEN		Lepschi, B.J. | Lally, T.R.
2829515486	-31.95	115.9			Convolvulaceae	Ipomoea	Ipomoea indica	Ipomoea indica Merr.	Ipomoea indica		AU	NW bank of Swan River, near junction of Stone Street and Snell Street, Bayswater, Perth.	Western Australia		1995-03-11T00:00:00	11	3	1995	PRESERVED_SPECIMEN		Lepschi, B.J.
2829184166	-31.95	115.9			Convolvulaceae	Ipomoea	Ipomoea cairica	Ipomoea cairica (L.) Sweet	Ipomoea cairica		AU	NW bank of Swan River, near junction of Stone Street and Snell Street, Bayswater, Perth.	Western Australia		1995-03-11T00:00:00	11	3	1995	PRESERVED_SPECIMEN		Lepschi, B.J.
2828289009	-31.95	115.9			Convolvulaceae	Ipomoea	Ipomoea indica	Ipomoea indica Merr.	Ipomoea indica		AU	NW bank of Swan River, near junction of Stone Street and Snell Street, Bayswater, Perth.	Western Australia		1995-03-11T00:00:00	11	3	1995	PRESERVED_SPECIMEN		Lepschi, B.J.
2854187608	-31.9378	115.894			Convolvulaceae	Ipomoea	Ipomoea cairica	Ipomoea cairica (L.) Sweet	Ipomoea cairica		AU	Swan River at Maylands	Western Australia		2009-11-22T00:00:00	22	11	2009	PRESERVED_SPECIMEN		Thiele, K.R.
2854141994	-31.9349	115.908			Convolvulaceae	Ipomoea	Ipomoea cairica	Ipomoea cairica (L.) Sweet	Ipomoea cairica		AU	Along footpath embankment 30 m from W end of embankment end, 2.5 m from N side of footpath; Baigup Reserve	Western Australia		2004-08-11T00:00:00	11	8	2004	PRESERVED_SPECIMEN		McGilvray, A.
2854424341	-31.9333	115.833			Convolvulaceae	Ipomoea	Ipomoea indica	Ipomoea indica Merr.	Ipomoea indica		AU	Leederville	Western Australia		1953-04-13T00:00:00	13	4	1953	PRESERVED_SPECIMEN		Pearce, G.A.
814362564	-31.92	-64.58			Convolvulaceae	Ipomoea	Ipomoea hieronymi	Ipomoea hieronymi (Kuntze) O'Donell	Ipomoea hieronymi (Kuntze) OÂ´Donell		AR	Valle de Los Reartes, Sierra Chica.	CÃ³rdoba						PRESERVED_SPECIMEN		Castellanos, A.
2830429765	-31.9167	115.95			Convolvulaceae	Ipomoea	Ipomoea cairica	Ipomoea cairica (L.) Sweet	Ipomoea cairica		AU	Bridge over Helena River on Great Eastern Highway, Guildford, Perth.	Western Australia		1995-05-07T00:00:00	7	5	1995	PRESERVED_SPECIMEN		Lepschi, B.J.
2829880938	-31.9167	115.95			Convolvulaceae	Ipomoea	Ipomoea indica	Ipomoea indica Merr.	Ipomoea indica		AU	Swan River, ca 200 m W of Guildford Railway Station, Guildford, Perth.	Western Australia		1995-05-07T00:00:00	7	5	1995	PRESERVED_SPECIMEN		Lepschi, B.J.
2827839753	-31.9167	115.95			Convolvulaceae	Ipomoea	Ipomoea cairica	Ipomoea cairica (L.) Sweet	Ipomoea cairica		AU	Bridge over Helena River on Great Eastern Highway, Guildford, Perth.	Western Australia		1995-05-07T00:00:00	7	5	1995	PRESERVED_SPECIMEN		Lepschi, B.J.
2435787064	-31.9167	115.95			Convolvulaceae	Ipomoea	Ipomoea indica	Ipomoea indica Merr.	Ipomoea indica		AU	Swan River, 200 m W of Guildford Railway Station, Guildford, Perth.	Western Australia		1995-05-07T00:00:00	7	5	1995	PRESERVED_SPECIMEN		Lepschi, B.J.
2435490453	-31.9167	115.95			Convolvulaceae	Ipomoea	Ipomoea indica	Ipomoea indica Merr.	Ipomoea indica		AU	Swan River, 200 m W of Guildford Railway Station, Guildford, Perth.	Western Australia		1995-05-07T00:00:00	7	5	1995	PRESERVED_SPECIMEN		Lepschi, B.J.
2854201438	-31.9167	115.9			Convolvulaceae	Ipomoea	Ipomoea indica	Ipomoea indica Merr.	Ipomoea indica		AU	Baigup Wetlands, Bayswater	Western Australia		2009-10-10T00:00:00	10	10	2009	PRESERVED_SPECIMEN		Bettink, K.
2853935929	-31.9167	115.95			Convolvulaceae	Ipomoea	Ipomoea cairica	Ipomoea cairica (L.) Sweet	Ipomoea cairica		AU	Bridge over Helena River on Great Eastern Highway, Guildford, Perth	Western Australia		1995-05-07T00:00:00	7	5	1995	PRESERVED_SPECIMEN		Lepschi, B.J. | Lally, T.R.
2853651787	-31.9167	115.95			Convolvulaceae	Ipomoea	Ipomoea indica	Ipomoea indica Merr.	Ipomoea indica		AU	Swan River, ca 200 m W of Guildford Railway Station, Guildford, Perth	Western Australia		1995-05-07T00:00:00	7	5	1995	PRESERVED_SPECIMEN		Lepschi, B.J. | Lally, T.R.
2854168260	-31.9133	115.764			Convolvulaceae	Ipomoea	Ipomoea cairica	Ipomoea cairica (L.) Sweet	Ipomoea cairica		AU	On edge of parkland near church on Brompton Road between Hale Road and Drabble Road, City Beach	Western Australia		2002-02-11T00:00:00	11	2	2002	PRESERVED_SPECIMEN		Smith, J.F.
416955732	-31.91	-58.4			Convolvulaceae	Ipomoea	Ipomoea indica	Ipomoea indica Merr.	Ipomoea indica (Burm. f.) Merr.		AR		Entre RÃ­os						PRESERVED_SPECIMEN		Burkart, A.
416955539	-31.91	-58.4			Convolvulaceae	Ipomoea	Ipomoea grandifolia	Ipomoea grandifolia (Dammer) O'Donell	Ipomoea grandifolia (Dammer) OÂ´Donell		AR	ColÃ³n	Entre RÃ­os						PRESERVED_SPECIMEN		Burkart, A.
416955517	-31.91	-58.4			Convolvulaceae	Ipomoea	Ipomoea cairica	Ipomoea cairica (L.) Sweet	Ipomoea cairica (L.) Sweet		AR	AÂº Palmar	Entre RÃ­os						PRESERVED_SPECIMEN		Burkart, A.
372765338	-31.91	-58.4			Convolvulaceae	Ipomoea	Ipomoea platensis	Ipomoea platensis Ker-Gawl.	Ipomoea platensis Ker Gawl.		AR	El Palmar	Entre RÃ­os						PRESERVED_SPECIMEN		Burkart, A.
2853817115	-31.9	115.8			Convolvulaceae	Ipomoea	Ipomoea batatas	Ipomoea batatas (L.) Lam.	Ipomoea batatas		AU	Herdsman Lake, Floreat Park,	Western Australia		1997-06-02T00:00:00	2	6	1997	PRESERVED_SPECIMEN		Keighery, G.J.
462000005	-31.875	28.875			Convolvulaceae	Ipomoea	Ipomoea sinensis	Ipomoea sinensis subsp. blepharosepala (Hochst. ex A.Rich.) Verdc. ex Meeuse	Ipomoea sinensis subsp. blepharosepala		ZA	Not available			1900-05-31T00:00:00	31	5	1900	PRESERVED_SPECIMEN		Pegler A.M.
461999644	-31.875	26.875			Convolvulaceae	Ipomoea	Ipomoea pellita	Ipomoea pellita Hall.fil.	Ipomoea pellita		ZA	Not available			1901-02-10T00:00:00	10	2	1901	PRESERVED_SPECIMEN		Galpin E.E.
461999238	-31.875	26.875			Convolvulaceae	Ipomoea		Ipomoea L.	Ipomoea oblongata		ZA	Not available			1893-11-30T00:00:00	30	11	1893	PRESERVED_SPECIMEN		Galpin E.E.
461999164	-31.875	26.875			Convolvulaceae	Ipomoea		Ipomoea L.	Ipomoea oblongata		ZA	Not available			1933-11-30T00:00:00	30	11	1933	PRESERVED_SPECIMEN		Everett W.
461999161	-31.875	28.875			Convolvulaceae	Ipomoea		Ipomoea L.	Ipomoea oblongata		ZA	Not available			1900-05-31T00:00:00	31	5	1900	PRESERVED_SPECIMEN		Pegler A.M.
461998654	-31.875	26.875			Convolvulaceae	Ipomoea	Ipomoea crassipes	Ipomoea crassipes var. crassipes	Ipomoea crassipes var. crassipes		ZA	Not available			1997-01-13T00:00:00	13	1	1997	PRESERVED_SPECIMEN		Bredenkamp C.L.
461998549	-31.875	29.125			Convolvulaceae	Ipomoea	Ipomoea crassipes	Ipomoea crassipes var. crassipes	Ipomoea crassipes var. crassipes		ZA	Not available			1919-10-31T00:00:00	31	10	1919	PRESERVED_SPECIMEN		Tyson W.
461998326	-31.875	28.875			Convolvulaceae	Ipomoea	Ipomoea crassipes	Ipomoea crassipes var. crassipes	Ipomoea crassipes var. crassipes		ZA	Not available			1899-12-31T00:00:00	31	12	1899	PRESERVED_SPECIMEN		Pegler A.M.
461998321	-31.875	28.875			Convolvulaceae	Ipomoea	Ipomoea crassipes	Ipomoea crassipes var. crassipes	Ipomoea crassipes var. crassipes		ZA	Not available			1899-11-30T00:00:00	30	11	1899	PRESERVED_SPECIMEN		Pegler A.M.
461998091	-31.875	29.125			Convolvulaceae	Ipomoea	Ipomoea cairica	Ipomoea cairica subsp. cairica	Ipomoea cairica var. cairica		ZA	Not available			1974-08-30T00:00:00	30	8	1974	PRESERVED_SPECIMEN		Ward C.J.
453270293	-31.875	26.875			Convolvulaceae	Ipomoea	Ipomoea oenotheroides	Ipomoea oenotheroides (L.fil.) A.Meeuse & Welman	Ipomoea oenotheroides		ZA	Not available			1933-11-30T00:00:00	30	11	1933	PRESERVED_SPECIMEN		Everett W.
453270287	-31.875	26.875			Convolvulaceae	Ipomoea	Ipomoea oenotheroides	Ipomoea oenotheroides (L.fil.) A.Meeuse & Welman	Ipomoea oenotheroides		ZA	Not available			1895-12-31T00:00:00	31	12	1895	PRESERVED_SPECIMEN		Galpin E.E.
453270247	-31.875	26.875			Convolvulaceae	Ipomoea	Ipomoea oenotheroides	Ipomoea oenotheroides (L.fil.) A.Meeuse & Welman	Ipomoea oenotheroides		ZA	Not available							PRESERVED_SPECIMEN		Bayliss R.D.A.
2252399818	-31.8747	-58.21			Convolvulaceae	Ipomoea	Ipomoea indica	Ipomoea indica Merr.	Ipomoea indica (Burm. f.) Merr.		AR	Parque Nacional El Palmar, patio de la intendencia	Entre RÃ­os						PRESERVED_SPECIMEN		Cocucci, A. A. | SÃ©rsic, A. N., Hempel, N., Dafni, A., Nattero, J., MorÃ©, M., BenÃ­tez Vieyra, S. & Fluegge, A.
1259550245	-31.8747	-58.21	160		Convolvulaceae	Ipomoea	Ipomoea indica	Ipomoea indica Merr.	Ipomoea indica (Burm.) Merr.	(Burm.) Merr.	AR	Parque Nacional El Palmar, patio de la intendencia	Entre RÃ­os						PRESERVED_SPECIMEN	Missouri Botanical Garden	Andrea A. Cocucci|A.N. SÃ©rsic|N. Hempel|A. Dafni|J. Nattero|M. MorÃ©|S. BenÃ­tez Vieyra|A. Fluegge
2268938425	-31.8742	-58.2094			Convolvulaceae	Ipomoea	Ipomoea indica	Ipomoea indica Merr.	Ipomoea indica (Burm.) Merr.	(Burm.) Merr.	AR	Parque Nacional El Palmar.	Entre RÃ­os	1	2014-12-15T00:00:00	15	12	2014	PRESERVED_SPECIMEN	Missouri Botanical Garden	M. Silvia Ferrucci|Massimiliano Dematteis|E.C. Lattar|et al.
416955160	-31.87	-58.2			Convolvulaceae	Ipomoea		Ipomoea L.	Ipomoea		AR	YuquerÃ­, 4 km al NE de la entrada en direcc. a la ruta por campo interno del INTA.	Entre RÃ­os						PRESERVED_SPECIMEN		Fortunato, R. H.
2829873029	-31.8667	152.633			Convolvulaceae	Ipomoea	Ipomoea cairica	Ipomoea cairica (L.) Sweet	Ipomoea cairica		AU	Manning River.	New South Wales		1899-12-01T00:00:00	1	12	1899	PRESERVED_SPECIMEN		Cheel, E.
1259741504	-31.8667	-58.2			Convolvulaceae	Ipomoea		Ipomoea L.	Ipomoea L.	L.	AR	YuquerÃ­, 4 km al NE de la entrada en direcc. a la ruta por campo interno del INTA.	Entre RÃ­os		2003-01-30T00:00:00	30	1	2003	PRESERVED_SPECIMEN	Missouri Botanical Garden	RenÃ©e H. Fortunato|J.A. Greppi|Silvana Sede|S. Soto
1451673782	-31.8651	152.634			Convolvulaceae	Ipomoea	Ipomoea cairica	Ipomoea cairica (L.) Sweet	Ipomoea cairica		AU	locality withheld	New South Wales		1899-12-01T00:00:00	1	12	1899	PRESERVED_SPECIMEN		NSWOBS-02630
2252397966	-31.8639	-65.1714			Convolvulaceae	Ipomoea	Ipomoea stuckertii	Ipomoea stuckertii O'Donell	Ipomoea stuckertii O'Donell		AR	En cerritos a mitad de camino entre Altantina y Villa Dolores	CÃ³rdoba		1952-01-09T00:00:00	9	1	1952	PRESERVED_SPECIMEN		Hunziker, A. T.
2252412314	-31.8567	-64.5261			Convolvulaceae	Ipomoea	Ipomoea hieronymi	Ipomoea hieronymi (Kuntze) O'Donell	Ipomoea hieronymi (Kuntze) OÂ´Donell		AR	Capilla del Monte	CÃ³rdoba		1904-03-20T00:00:00	20	3	1904	PRESERVED_SPECIMEN		Stuckert, T. J. V.
2854373617	-31.85	115.758			Convolvulaceae	Ipomoea	Ipomoea cairica	Ipomoea cairica (L.) Sweet	Ipomoea cairica		AU	Star Swamp Bushland Reserve, North Beach	Western Australia		1986-04-21T00:00:00	21	4	1986	PRESERVED_SPECIMEN		Pigott, J.P.
1095365760	-31.8333	-52.3292			Convolvulaceae	Ipomoea	Ipomoea tiliacea	Ipomoea tiliacea (Willd.) Choisy	Ipomoea tiliacea	(Willd.) Choisy	BR		Rs		2008-02-17T00:00:00	17	2	2008	PRESERVED_SPECIMEN	ICN - HerbÃ¡rio do Instituto de CiÃªncias Naturais	Ferreira, PPA
2252398918	-31.8147	-65.0006			Convolvulaceae	Ipomoea	Ipomoea rubriflora	Ipomoea rubriflora O'Donell	Ipomoea rubriflora O'Donell		AR	Sierra Grande (Falda oeste): entre Las Rabonas y Nono	CÃ³rdoba		1956-02-10T00:00:00	10	2	1956	PRESERVED_SPECIMEN		Hunziker, A. T.
2252398224	-31.8147	-65.0006			Convolvulaceae	Ipomoea	Ipomoea purpurea	Ipomoea purpurea (L.) Roth	Ipomoea purpurea (L.) Roth		AR	Sierra Grande (Falda oeste): Entre Las Rabonas y Nono	CÃ³rdoba		1956-02-10T00:00:00	10	2	1956	PRESERVED_SPECIMEN		Hunziker, A. T.
416955919	-31.77	-60.51			Convolvulaceae	Ipomoea	Ipomoea purpurea	Ipomoea purpurea (L.) Roth	Ipomoea purpurea (L.) Roth		AR	ParanÃ¡, s. de la ciudad	Entre RÃ­os						PRESERVED_SPECIMEN		Burkart, A.
416955728	-31.74	-60.52			Convolvulaceae	Ipomoea	Ipomoea indica	Ipomoea indica Merr.	Ipomoea indica (Burm. f.) Merr.		AR	ParanÃ¡	Entre RÃ­os						PRESERVED_SPECIMEN		Burkart, A.
416955515	-31.74	-60.52			Convolvulaceae	Ipomoea	Ipomoea cairica	Ipomoea cairica (L.) Sweet	Ipomoea cairica (L.) Sweet		AR	ParanÃ¡	Entre RÃ­os						PRESERVED_SPECIMEN		Burkart, A.
416955312	-31.74	-60.52			Convolvulaceae	Ipomoea	Ipomoea alba	Ipomoea alba L.	Ipomoea alba L.		AR	ParanÃ¡	Entre RÃ­os						PRESERVED_SPECIMEN		Burkart, A.
2854007411	-31.73	115.861			Convolvulaceae	Ipomoea	Ipomoea cairica	Ipomoea cairica (L.) Sweet	Ipomoea cairica		AU	Hepburn Avenue, Wanneroo, 25 km N of Perth	Western Australia		1989-12-06T00:00:00	6	12	1989	PRESERVED_SPECIMEN		Keighery, G.J.
2252413482	-31.7281	-65.0056			Convolvulaceae	Ipomoea	Ipomoea stuckertii	Ipomoea stuckertii O'Donell	Ipomoea stuckertii O'Donell		AR	Mina Clavero.	CÃ³rdoba		1901-12-20T00:00:00	20	12	1901	PRESERVED_SPECIMEN		Stuckert, T. J. V.
2252412680	-31.7281	-65.0056			Convolvulaceae	Ipomoea	Ipomoea stuckertii	Ipomoea stuckertii O'Donell	Ipomoea stuckertii O'Donell		AR	DespeÃ±adero Olmedo	CÃ³rdoba		1901-12-15T00:00:00	15	12	1901	PRESERVED_SPECIMEN		Stuckert, T. J. V.
2252410393	-31.7281	-65.0056			Convolvulaceae	Ipomoea	Ipomoea plummerae	Ipomoea plummerae var. plummerae	Ipomoea plummerae A. Gray var. plummerae		AR	Mina Clavero	CÃ³rdoba		1901-12-01T00:00:00		12	1901	PRESERVED_SPECIMEN		Stuckert, T. J. V.
2252408864	-31.7281	-65.0056			Convolvulaceae	Ipomoea	Ipomoea stuckertii	Ipomoea stuckertii O'Donell	Ipomoea stuckertii O'Donell		AR	Mina Clavero	CÃ³rdoba		1901-12-10T00:00:00	10	12	1901	PRESERVED_SPECIMEN		Stuckert, T. J. V.
2252408394	-31.7281	-65.0056			Convolvulaceae	Ipomoea	Ipomoea hieronymi	Ipomoea hieronymi (Kuntze) O'Donell	Ipomoea hieronymi (Kuntze) OÂ´Donell		AR	Mina Clavero.	CÃ³rdoba		1901-12-20T00:00:00	20	12	1901	PRESERVED_SPECIMEN		Stuckert, T. J. V.
2252405861	-31.7281	-65.0056			Convolvulaceae	Ipomoea	Ipomoea stuckertii	Ipomoea stuckertii O'Donell	Ipomoea stuckertii O'Donell		AR	Mina Clavero	CÃ³rdoba		1901-12-12T00:00:00	12	12	1901	PRESERVED_SPECIMEN		Stuckert, T. J. V.
416955920	-31.72	-60.53			Convolvulaceae	Ipomoea	Ipomoea purpurea	Ipomoea purpurea (L.) Roth	Ipomoea purpurea (L.) Roth		AR	Paracao	Entre RÃ­os						PRESERVED_SPECIMEN		Burkart, A.
2252397824	-31.7167	-64.3333			Convolvulaceae	Ipomoea	Ipomoea rubriflora	Ipomoea rubriflora O'Donell	Ipomoea rubriflora O'Donell		AR	Bajo Chico, cerca de DespeÃ±aderos	CÃ³rdoba		1944-02-24T00:00:00	24	2	1944	PRESERVED_SPECIMEN		Hunziker, A. T.
2252414690	-31.6997	-63.5311			Convolvulaceae	Ipomoea	Ipomoea rubriflora	Ipomoea rubriflora O'Donell	Ipomoea rubriflora O'Donell		AR	Ruta nacional nÂº 9: Pilar, Calle Laguna Larga	CÃ³rdoba		1978-03-05T00:00:00	5	3	1978	PRESERVED_SPECIMEN		Subils, R.
2252411358	-31.6997	-63.5311			Convolvulaceae	Ipomoea	Ipomoea nil	Ipomoea nil (L.) Roth	Ipomoea nil (L.) Roth		AR	Ruta Nacional nÂ°9: Pilar	CÃ³rdoba		1975-02-16T00:00:00	16	2	1975	PRESERVED_SPECIMEN		Subils, R.
2252411035	-31.6997	-63.5311			Convolvulaceae	Ipomoea	Ipomoea rubriflora	Ipomoea rubriflora O'Donell	Ipomoea rubriflora O'Donell		AR	Ruta Nacional NÂº 9: Pilar	CÃ³rdoba		1979-04-09T00:00:00	9	4	1979	PRESERVED_SPECIMEN		Subils, R.
2252398844	-31.6997	-63.5311			Convolvulaceae	Ipomoea	Ipomoea alba	Ipomoea alba L.	Ipomoea alba L.		AR	RÃ­o Segundo	CÃ³rdoba		1993-01-18T00:00:00	18	1	1993	PRESERVED_SPECIMEN		Subils, R.
2252398742	-31.6997	-63.5311			Convolvulaceae	Ipomoea	Ipomoea rubriflora	Ipomoea rubriflora O'Donell	Ipomoea rubriflora O'Donell		AR	Ruta nacional nÂº 9: RÃ­o Segundo	CÃ³rdoba		1964-04-15T00:00:00	15	4	1964	PRESERVED_SPECIMEN		Subils, R.
2252398495	-31.6997	-63.5311			Convolvulaceae	Ipomoea	Ipomoea nil	Ipomoea nil (L.) Roth	Ipomoea nil (L.) Roth		AR	Ruta nacional nÂº 9: Pilar, en cercos sobre la ruta	CÃ³rdoba		1992-04-26T00:00:00	26	4	1992	PRESERVED_SPECIMEN		Subils, R.
2252398484	-31.6997	-63.5311			Convolvulaceae	Ipomoea	Ipomoea cairica	Ipomoea cairica (L.) Sweet	Ipomoea cairica (L.) Sweet		AR	Pilar	CÃ³rdoba		1993-01-19T00:00:00	19	1	1993	PRESERVED_SPECIMEN		Subils, R.
2252397688	-31.6997	-63.5311			Convolvulaceae	Ipomoea	Ipomoea rubriflora	Ipomoea rubriflora O'Donell	Ipomoea rubriflora O'Donell		AR	Pilar	CÃ³rdoba		1993-03-11T00:00:00	11	3	1993	PRESERVED_SPECIMEN		Subils, R.
2252404040	-31.6914	-65.1014			Convolvulaceae	Ipomoea	Ipomoea stuckertii	Ipomoea stuckertii O'Donell	Ipomoea stuckertii O'Donell		AR	Mina Clavero	CÃ³rdoba		1901-12-18T00:00:00	18	12	1901	PRESERVED_SPECIMEN		Stuckert, T. J. V.
814362655	-31.69	-65.1			Convolvulaceae	Ipomoea	Ipomoea stuckertii	Ipomoea stuckertii O'Donell	Ipomoea stuckertii O'Donell		AR	Mina Clavero	CÃ³rdoba						PRESERVED_SPECIMEN		Stuckert, T. J. V.
814362654	-31.69	-65.1			Convolvulaceae	Ipomoea	Ipomoea stuckertii	Ipomoea stuckertii O'Donell	Ipomoea stuckertii O'Donell		AR	Mina Clavero	CÃ³rdoba						PRESERVED_SPECIMEN		Stuckert, T. J. V.
2252410514	-31.6739	-64.975			Convolvulaceae	Ipomoea	Ipomoea hieronymi	Ipomoea hieronymi (Kuntze) O'Donell	Ipomoea hieronymi (Kuntze) O'Donell var. hieronymi		AR	Sierra Grande: Puente del Cura, a Â± 6 km de Mina Clavero, subiendo a Pampa de Achala	CÃ³rdoba		1981-01-16T00:00:00	16	1	1981	PRESERVED_SPECIMEN		Hunziker, A. T. | Subils, R.
416955729	-31.67	-60.05			Convolvulaceae	Ipomoea	Ipomoea indica	Ipomoea indica Merr.	Ipomoea indica (Burm. f.) Merr.		AR	Parque Urquiza	Entre RÃ­os						PRESERVED_SPECIMEN		Burkart, A.
2252410892	-31.6667	-66.0167			Convolvulaceae	Ipomoea	Ipomoea nil	Ipomoea nil (L.) Roth	Ipomoea nil (L.) Roth		AR	Bajo Hondo.	La Rioja		1949-03-22T00:00:00	22	3	1949	PRESERVED_SPECIMEN		Krapovickas, A.
1258330271	-31.6667	-64.5	1000		Convolvulaceae	Ipomoea		Ipomoea L.	Ipomoea L.	L.	AR	Carnolotti Quarry, 10 km SW of Alta Gracia. Foliated mafic gneiss intruded by ultramafic rocks and later intrusion of microgranite dykes with pegmatitic apophyses. Abundant carbonates. National Geographic "Mercosur" Botanical Expedition - Jan./Feb. 1996	CÃ³rdoba	2	1996-01-20T00:00:00	20	1	1996	PRESERVED_SPECIMEN	Missouri Botanical Garden	Robert R. Brooks|et al.
2252412341	-31.6569	-64.4347			Convolvulaceae	Ipomoea	Ipomoea rubriflora	Ipomoea rubriflora O'Donell	Ipomoea rubriflora O'Donell		AR	Alta Gracia	CÃ³rdoba		1945-12-06T00:00:00	6	12	1945	PRESERVED_SPECIMEN		Hunziker, J. H.
2252411200	-31.6569	-64.4347			Convolvulaceae	Ipomoea	Ipomoea purpurea	Ipomoea purpurea (L.) Roth	Ipomoea purpurea (L.) Roth		AR	Alta Gracia.	CÃ³rdoba		1897-04-14T00:00:00	14	4	1897	PRESERVED_SPECIMEN		Stuckert, T. J. V.
2252397989	-31.6553	-64.43			Convolvulaceae	Ipomoea	Ipomoea purpurea	Ipomoea purpurea (L.) Roth	Ipomoea purpurea (L.) Roth		AR	Alta Gracia, a orillas del arroyo homÃ³nimo	CÃ³rdoba		1940-01-14T00:00:00	14	1	1940	PRESERVED_SPECIMEN		Hunziker, A. T.
2252398401	-31.655	-64.4267			Convolvulaceae	Ipomoea	Ipomoea hieronymi	Ipomoea hieronymi (Kuntze) O'Donell	Ipomoea hieronymi (Kuntze) OÂ´Donell		AR	Sierra Chica: cerca del RÃ­o Anizacate, no lejos de Alta Gracia	CÃ³rdoba		1940-01-17T00:00:00	17	1	1940	PRESERVED_SPECIMEN		Hunziker, A. T.
2252412068	-31.6506	-63.9058			Convolvulaceae	Ipomoea	Ipomoea rubriflora	Ipomoea rubriflora O'Donell	Ipomoea rubriflora O'Donell		AR	RÃ­o Segundo	CÃ³rdoba		1917-03-01T00:00:00		3	1917	PRESERVED_SPECIMEN		Stuckert, T. J. V.
460142155	-31.65	-56.26			Convolvulaceae	Ipomoea	Ipomoea grandifolia	Ipomoea grandifolia (Dammer) O'Donell	Ipomoea grandifolia (Dammer) OÂ´Donell		UY	Ruta 31, km 190, CaÃ±ada de La Canalera	Salto						PRESERVED_SPECIMEN		Denham, S. S.
2252396289	-31.6497	-64.2578			Convolvulaceae	Ipomoea	Ipomoea hieronymi	Ipomoea hieronymi (Kuntze) O'Donell	Ipomoea hieronymi (Kuntze) OÂ´Donell		AR	Los Aromos, a la orilla del rÃ­o	CÃ³rdoba		1997-03-17T00:00:00	17	3	1997	PRESERVED_SPECIMEN		Galetto, L.
2252412583	-31.6489	-65.0361			Convolvulaceae	Ipomoea	Ipomoea hieronymi	Ipomoea hieronymi (Kuntze) O'Donell	Ipomoea hieronymi (Kuntze) OÂ´Donell		AR	Sierra Achala: Cuesta del TrÃ¡nsito.	CÃ³rdoba		1895-01-01T00:00:00		1	1895	PRESERVED_SPECIMEN		Kurtz, F.
1258021413	-31.6469	-56.2581	167		Convolvulaceae	Ipomoea	Ipomoea grandifolia	Ipomoea grandifolia (Dammer) O'Donell	Ipomoea grandifolia (Dammer) O'Donell	(Dammer) O'Donell	UY	Ruta 31, km 190, CaÃ±ada de La Canalera.	Salto	1	2010-04-17T00:00:00	17	4	2010	PRESERVED_SPECIMEN	Missouri Botanical Garden	Silvia S. Denham
1325700670	-31.625	29.625	10	10	Convolvulaceae	Ipomoea	Ipomoea alba	Ipomoea alba L.	Ipomoea alba L.	L.	ZA	Umzimvubu River Valley, Southern Africa. Transkei. 3129DA. Port St John's distr., Umzimvubu River Valley, between Port St John's and Pondoland Bridge.	Eastern Cape		1984-08-23T00:00:00	23	8	1984	PRESERVED_SPECIMEN		Balkwill, K.; Getliffe Norris, F.M.; Manning, J.C. & Hutchings, A.
616286495	-31.625	29.625			Convolvulaceae	Ipomoea	Ipomoea alba	Ipomoea alba L.	Ipomoea alba		ZA	Not available			1995-12-12T00:00:00	12	12	1995	PRESERVED_SPECIMEN		Cloete, E.; Bosa, A.
462000249	-31.625	29.625			Convolvulaceae	Ipomoea	Ipomoea wightii	Ipomoea wightii var. wightii	Ipomoea wightii var. wightii		ZA	Not available			1966-02-15T00:00:00	15	2	1966	PRESERVED_SPECIMEN		Wells M.J.
461999938	-31.625	28.875			Convolvulaceae	Ipomoea	Ipomoea simplex	Ipomoea simplex Thunb.	Ipomoea simplex		ZA	Not available			1934-11-30T00:00:00	30	11	1934	PRESERVED_SPECIMEN		Native Labour Association WENELA/N.R.C.
461999937	-31.625	27.875			Convolvulaceae	Ipomoea	Ipomoea simplex	Ipomoea simplex Thunb.	Ipomoea simplex		ZA	Not available			1997-10-30T00:00:00	30	10	1997	PRESERVED_SPECIMEN		Victor J.E.
461999922	-31.625	28.875			Convolvulaceae	Ipomoea	Ipomoea simplex	Ipomoea simplex Thunb.	Ipomoea simplex		ZA	Not available			1935-11-07T00:00:00	7	11	1935	PRESERVED_SPECIMEN		Abernethy O.
461999920	-31.625	28.875			Convolvulaceae	Ipomoea	Ipomoea simplex	Ipomoea simplex Thunb.	Ipomoea simplex		ZA	Not available			1936-11-30T00:00:00	30	11	1936	PRESERVED_SPECIMEN		Abernethy O.
461999700	-31.625	29.625			Convolvulaceae	Ipomoea	Ipomoea pes-caprae	Ipomoea pes-caprae subsp. brasiliensis (L.) Ooststr.	Ipomoea pes-caprae subsp. brasiliensis		ZA	Not available			1975-07-21T00:00:00	21	7	1975	PRESERVED_SPECIMEN		Bayliss R.D.A.
461999687	-31.625	29.625			Convolvulaceae	Ipomoea	Ipomoea pes-caprae	Ipomoea pes-caprae subsp. brasiliensis (L.) Ooststr.	Ipomoea pes-caprae subsp. brasiliensis		ZA	Not available			1932-12-31T00:00:00	31	12	1932	PRESERVED_SPECIMEN		Mogg A.O.D.
461999684	-31.625	29.625			Convolvulaceae	Ipomoea	Ipomoea pes-caprae	Ipomoea pes-caprae subsp. brasiliensis (L.) Ooststr.	Ipomoea pes-caprae subsp. brasiliensis		ZA	Not available			1960-01-19T00:00:00	19	1	1960	PRESERVED_SPECIMEN		Comins D.M.
461999679	-31.625	29.625			Convolvulaceae	Ipomoea	Ipomoea pes-caprae	Ipomoea pes-caprae subsp. brasiliensis (L.) Ooststr.	Ipomoea pes-caprae subsp. brasiliensis		ZA	Not available			1896-11-30T00:00:00	30	11	1896	PRESERVED_SPECIMEN		Galpin E.E.
461999336	-31.625	27.875			Convolvulaceae	Ipomoea		Ipomoea L.	Ipomoea oblongata		ZA	Not available			1997-01-12T00:00:00	12	1	1997	PRESERVED_SPECIMEN		Bredenkamp C.L.
461998789	-31.625	29.625			Convolvulaceae	Ipomoea	Ipomoea indica	Ipomoea indica Merr.	Ipomoea indica		ZA	Not available			1932-12-31T00:00:00	31	12	1932	PRESERVED_SPECIMEN		Mogg A.O.D.
461998788	-31.625	29.625			Convolvulaceae	Ipomoea	Ipomoea indica	Ipomoea indica Merr.	Ipomoea indica		ZA	Not available			1896-12-25T00:00:00	25	12	1896	PRESERVED_SPECIMEN		Galpin E.E.
461998655	-31.625	27.125			Convolvulaceae	Ipomoea	Ipomoea crassipes	Ipomoea crassipes var. crassipes	Ipomoea crassipes var. crassipes		ZA	Not available			1997-01-11T00:00:00	11	1	1997	PRESERVED_SPECIMEN		Germishuizen G.
461998093	-31.625	29.375			Convolvulaceae	Ipomoea	Ipomoea cairica	Ipomoea cairica subsp. cairica	Ipomoea cairica var. cairica		ZA	Not available			1966-02-18T00:00:00	18	2	1966	PRESERVED_SPECIMEN		Wells M.J.
461998086	-31.625	29.625			Convolvulaceae	Ipomoea	Ipomoea cairica	Ipomoea cairica subsp. cairica	Ipomoea cairica var. cairica		ZA	Not available			1932-12-31T00:00:00	31	12	1932	PRESERVED_SPECIMEN		Mogg A.O.D.
461998084	-31.625	29.625			Convolvulaceae	Ipomoea	Ipomoea cairica	Ipomoea cairica subsp. cairica	Ipomoea cairica var. cairica		ZA	Not available			1896-12-25T00:00:00	25	12	1896	PRESERVED_SPECIMEN		Galpin E.E.
461998062	-31.625	29.625			Convolvulaceae	Ipomoea	Ipomoea cairica	Ipomoea cairica subsp. cairica	Ipomoea cairica var. cairica		ZA	Not available			1932-12-31T00:00:00	31	12	1932	PRESERVED_SPECIMEN		Mogg A.O.D.
461997827	-31.625	29.375			Convolvulaceae	Ipomoea	Ipomoea alba	Ipomoea alba L.	Ipomoea alba		ZA	Not available			2001-12-12T00:00:00	12	12	2001	PRESERVED_SPECIMEN		Meyer J.J.
453270343	-31.625	26.625			Convolvulaceae	Ipomoea	Ipomoea oenotheroides	Ipomoea oenotheroides (L.fil.) A.Meeuse & Welman	Ipomoea oenotheroides		ZA	Not available			1972-01-13T00:00:00	13	1	1972	PRESERVED_SPECIMEN		Brink E.
453270341	-31.625	26.625			Convolvulaceae	Ipomoea	Ipomoea oenotheroides	Ipomoea oenotheroides (L.fil.) A.Meeuse & Welman	Ipomoea oenotheroides		ZA	Not available			1995-11-11T00:00:00	11	11	1995	PRESERVED_SPECIMEN		Victor J.E.
453270282	-31.625	26.625			Convolvulaceae	Ipomoea	Ipomoea oenotheroides	Ipomoea oenotheroides (L.fil.) A.Meeuse & Welman	Ipomoea oenotheroides		ZA	Not available			1897-10-31T00:00:00	31	10	1897	PRESERVED_SPECIMEN		Sim T.R.
453270251	-31.625	26.625			Convolvulaceae	Ipomoea	Ipomoea oenotheroides	Ipomoea oenotheroides (L.fil.) A.Meeuse & Welman	Ipomoea oenotheroides		ZA	Not available			1893-11-30T00:00:00	30	11	1893	PRESERVED_SPECIMEN		Sim T.R.
453269927	-31.625	29.625			Convolvulaceae	Ipomoea	Ipomoea ficifolia	Ipomoea ficifolia Lindl.	Ipomoea ficifolia		ZA	Not available			1899-04-02T00:00:00	2	4	1899	PRESERVED_SPECIMEN		Galpin E.E.
453269914	-31.625	29.625			Convolvulaceae	Ipomoea	Ipomoea ficifolia	Ipomoea ficifolia Lindl.	Ipomoea ficifolia		ZA	Not available			1955-03-13T00:00:00	13	3	1955	PRESERVED_SPECIMEN		Codd L.E.W.
2252399635	-31.615	-64.3836			Convolvulaceae	Ipomoea	Ipomoea rubriflora	Ipomoea rubriflora O'Donell	Ipomoea rubriflora O'Donell		AR	En el camino de Cerrillos al Instituto AerotÃ©cnico	CÃ³rdoba		1955-04-02T00:00:00	2	4	1955	PRESERVED_SPECIMEN		Hunziker, A. T.
2252398673	-31.615	-64.3836			Convolvulaceae	Ipomoea	Ipomoea nil	Ipomoea nil (L.) Roth	Ipomoea nil (L.) Roth		AR	En el camino de Cerrillos al Instituto ArerotÃ©cnico, no lejos de La Lagunilla	CÃ³rdoba		1955-04-02T00:00:00	2	4	1955	PRESERVED_SPECIMEN		Hunziker, A. T.
2252410800	-31.5864	-64.4578			Convolvulaceae	Ipomoea	Ipomoea purpurea	Ipomoea purpurea (L.) Roth	Ipomoea purpurea (L.) Roth		AR	Falda del Carmen	CÃ³rdoba		2013-05-01T00:00:00	1	5	2013	PRESERVED_SPECIMEN		Castello, L. V.
2252412346	-31.5758	-64.6611			Convolvulaceae	Ipomoea	Ipomoea hieronymi	Ipomoea hieronymi (Kuntze) O'Donell	Ipomoea hieronymi (Kuntze) OÂ´Donell		AR	Copina	CÃ³rdoba		1942-03-03T00:00:00	3	3	1942	PRESERVED_SPECIMEN		Hosseus, C. C.
2252398089	-31.5753	-64.6625			Convolvulaceae	Ipomoea	Ipomoea plummerae	Ipomoea plummerae var. plummerae	Ipomoea plummerae A. Gray var. plummerae		AR	Sierra Grande (Falda este): Cuesta de Copina, entre Copina y Pampa de Achala	CÃ³rdoba		1956-01-03T00:00:00	3	1	1956	PRESERVED_SPECIMEN		Hunziker, A. T.
2252398162	-31.5733	-64.6681			Convolvulaceae	Ipomoea	Ipomoea rubriflora	Ipomoea rubriflora O'Donell	Ipomoea rubriflora O'Donell		AR	Sierra Grande (Falda este): Estancia San Bernardo en el camino entre Carlos Paz y Copina	CÃ³rdoba		1956-03-29T00:00:00	29	3	1956	PRESERVED_SPECIMEN		Hunziker, A. T.
1077500123	-31.5703	-53.7244	218	0	Convolvulaceae	Ipomoea	Ipomoea triloba	Ipomoea triloba L.	Ipomoea triloba	L.	BR	Mina da CRM	Rio Grande do Sul		2006-02-22T00:00:00	22	2	2006	PRESERVED_SPECIMEN	HUCS - HerbÃ¡rio da Universidade de Caxias do Sul	Wasum, R.A.
2827903241	-31.57	146.72			Convolvulaceae	Ipomoea	Ipomoea lonchophylla	Ipomoea lonchophylla J.M.Black	Ipomoea lonchophylla		AU	'Cooma', 30 km W of Moree.	New South Wales		1981-01-01T00:00:00	1	1	1981	PRESERVED_SPECIMEN		McMillan, M.G.
2829428948	-31.5667	159.083	0		Convolvulaceae	Ipomoea	Ipomoea cairica	Ipomoea cairica (L.) Sweet	Ipomoea cairica		AU	W foot of Mt Lidgbird.	New South Wales		1978-10-26T00:00:00	26	10	1978	PRESERVED_SPECIMEN		Crisp, M.D.
1451674451	-31.5651	146.718			Convolvulaceae	Ipomoea	Ipomoea lonchophylla	Ipomoea lonchophylla J.M.Black	Ipomoea lonchophylla		AU	locality withheld	New South Wales		1981-01-01T00:00:00	1	1	1981	PRESERVED_SPECIMEN		NSWOBS-10139
2252404335	-31.5594	-64.1861			Convolvulaceae	Ipomoea	Ipomoea purpurea	Ipomoea purpurea (L.) Roth	Ipomoea purpurea (L.) Roth		AR	Bouwer.	CÃ³rdoba		2011-05-31T00:00:00	31	5	2011	PRESERVED_SPECIMEN		Salazar, J.
2829382462	-31.5575	159.08	8		Convolvulaceae	Ipomoea	Ipomoea cairica	Ipomoea cairica (L.) Sweet	Ipomoea cairica		AU	Little Island track.	New South Wales		2000-10-29T00:00:00	29	10	2000	PRESERVED_SPECIMEN		Le Cussan, J.M.
1451614521	-31.5559	159.081	8		Convolvulaceae	Ipomoea	Ipomoea cairica	Ipomoea cairica (L.) Sweet	Ipomoea cairica		AU	locality withheld	New South Wales		2000-10-29T00:00:00	29	10	2000	PRESERVED_SPECIMEN		NSWOBS-08652
2252398160	-31.5558	-64.6811			Convolvulaceae	Ipomoea	Ipomoea hieronymi	Ipomoea hieronymi (Kuntze) O'Donell	Ipomoea hieronymi (Kuntze) OÂ´Donell		AR	Sierra Grande (Falda este): Cuesta de Copina, aproximadamente 2 km mÃ¡s arriba de Copina	CÃ³rdoba		1956-02-07T00:00:00	7	2	1956	PRESERVED_SPECIMEN		Hunziker, A. T.
2252398077	-31.5558	-64.6811			Convolvulaceae	Ipomoea	Ipomoea plummerae	Ipomoea plummerae var. plummerae	Ipomoea plummerae A. Gray var. plummerae		AR	Sierra Grande (Falda este): Cuesta de Copina, a Â± 2 km mÃ¡s arriba de Copina	CÃ³rdoba		1956-02-07T00:00:00	7	2	1956	PRESERVED_SPECIMEN		Hunziker, A. T.
2830608534	-31.55	159.083			Convolvulaceae	Ipomoea	Ipomoea cairica	Ipomoea cairica (L.) Sweet	Ipomoea cairica		AU	Lovers Bay.	New South Wales		1986-02-17T00:00:00	17	2	1986	PRESERVED_SPECIMEN		Hutton, I.
2827808299	-31.55	159.08			Convolvulaceae	Ipomoea	Ipomoea pes-caprae	Ipomoea pes-caprae subsp. brasiliensis (L.) Ooststr.	Ipomoea pes-caprae subsp. brasiliensis		AU		New South Wales		1920-05-01T00:00:00	1	5	1920	PRESERVED_SPECIMEN		Boorman, J.L.
2827220190	-31.55	159.083			Convolvulaceae	Ipomoea	Ipomoea cairica	Ipomoea cairica (L.) Sweet	Ipomoea cairica		AU	Lord Howe Island	New South Wales		1962-01-01T00:00:00	1	1	1962	PRESERVED_SPECIMEN		Osmond, B.
2516273361	-31.55	159.05			Convolvulaceae	Ipomoea	Ipomoea cairica	Ipomoea cairica (L.) Sweet	Ipomoea cairica (L.) Sweet	(L.) Sweet	AU	Lord Howe I., Ned's Beach, Creeper on sandy coralline soil, slope behind beach.	New South Wales		1965-07-20T00:00:00	20	7	1965	PRESERVED_SPECIMEN	Naturalis Biodiversity Center	Balgooy MMJ van
2439312933	-31.55	159.083			Convolvulaceae	Ipomoea	Ipomoea alba	Ipomoea alba L.	Ipomoea alba		AU	Lord Howe's Island.	New South Wales						PRESERVED_SPECIMEN		Fullagar, J.P.
2439039072	-31.55	159.083			Convolvulaceae	Ipomoea	Ipomoea alba	Ipomoea alba L.	Ipomoea alba		AU	Howe's [Lord Howe] Island.	New South Wales						PRESERVED_SPECIMEN
2438711406	-31.55	159.55			Convolvulaceae	Ipomoea	Ipomoea pes-caprae	Ipomoea pes-caprae subsp. brasiliensis (L.) Ooststr.	Ipomoea pes-caprae subsp. brasiliensis		AU	Above Ned's Beach.			1963-09-03T00:00:00	3	9	1963	PRESERVED_SPECIMEN		Beauglehole, A.C.
2438617573	-31.55	159.083			Convolvulaceae	Ipomoea	Ipomoea cairica	Ipomoea cairica (L.) Sweet	Ipomoea cairica		AU	Old Settlement Beach area.	New South Wales		1962-11-23T00:00:00	23	11	1962	PRESERVED_SPECIMEN		Beauglehole, A.C.
2437814518	-31.55	159.083			Convolvulaceae	Ipomoea	Ipomoea cairica	Ipomoea cairica (L.) Sweet	Ipomoea cairica		AU	Lord Howe's [=Howe] Island.	New South Wales						PRESERVED_SPECIMEN		Fullagar, J.P.
2437451684	-31.55	159.083			Convolvulaceae	Ipomoea	Ipomoea alba	Ipomoea alba L.	Ipomoea alba		AU	Lord Howe's Island.	New South Wales		1876-01-01T00:00:00			1876	PRESERVED_SPECIMEN		Fitzgerald, R.D.
2437259581	-31.55	159.083			Convolvulaceae	Ipomoea	Ipomoea cairica	Ipomoea cairica (L.) Sweet	Ipomoea cairica		AU	Lord Howe's [=Howe] Island. Eastern side.	New South Wales						PRESERVED_SPECIMEN		Fullagar, J.P.
2437073196	-31.55	159.067			Convolvulaceae	Ipomoea	Ipomoea cairica	Ipomoea cairica (L.) Sweet	Ipomoea cairica		AU	Above Kings Beach.	New South Wales		1963-09-18T00:00:00	18	9	1963	PRESERVED_SPECIMEN		Beauglehole, A.C.
2435953706	-31.55	159.083			Convolvulaceae	Ipomoea	Ipomoea cairica	Ipomoea cairica (L.) Sweet	Ipomoea cairica		AU	Lord Howe's [=Howe] Island. Eastern side.	New South Wales						PRESERVED_SPECIMEN		Fullagar, J.P.
2435871480	-31.55	159.083			Convolvulaceae	Ipomoea	Ipomoea cairica	Ipomoea cairica (L.) Sweet	Ipomoea cairica		AU	Lord Howes [=Howe] Island.	New South Wales						PRESERVED_SPECIMEN		Fullagar, J.P.
1451612649	-31.5484	159.084			Convolvulaceae	Ipomoea	Ipomoea pes-caprae	Ipomoea pes-caprae subsp. brasiliensis (L.) Ooststr.	Ipomoea pes-caprae subsp. brasiliensis		AU	locality withheld	New South Wales		1920-05-01T00:00:00	1	5	1920	PRESERVED_SPECIMEN		NSWOBS-01367
1451673750	-31.5406	159.107			Convolvulaceae	Ipomoea	Ipomoea cairica	Ipomoea cairica (L.) Sweet	Ipomoea cairica		AU	locality withheld	New South Wales		1975-12-15T00:00:00	15	12	1975	PRESERVED_SPECIMEN		NSWOBS-11977
1451673593	-31.5406	159.107			Convolvulaceae	Ipomoea	Ipomoea cairica	Ipomoea cairica (L.) Sweet	Ipomoea cairica		AU	locality withheld	New South Wales		1975-12-15T00:00:00	15	12	1975	PRESERVED_SPECIMEN		NSWOBS-11977
2829651011	-31.5333	159.067	3		Convolvulaceae	Ipomoea	Ipomoea cairica	Ipomoea cairica (L.) Sweet	Ipomoea cairica		AU	Middle Beach area.	New South Wales		1963-10-27T00:00:00	27	10	1963	PRESERVED_SPECIMEN		Hoogland, R.D.
2828485590	-31.5333	159.067	3		Convolvulaceae	Ipomoea	Ipomoea cairica	Ipomoea cairica (L.) Sweet	Ipomoea cairica		AU	Middle Beach area.	New South Wales		1963-10-27T00:00:00	27	10	1963	PRESERVED_SPECIMEN		Hoogland, R.D.
2438498488	-31.5333	159.083			Convolvulaceae	Ipomoea	Ipomoea pes-caprae	Ipomoea pes-caprae subsp. brasiliensis (L.) Ooststr.	Ipomoea pes-caprae subsp. brasiliensis		AU	Lord Howe Island - along Middle Beach.	New South Wales		1962-11-29T00:00:00	29	11	1962	PRESERVED_SPECIMEN		Beauglehole, A.C.
2436687373	-31.5333	159.083			Convolvulaceae	Ipomoea	Ipomoea purpurea	Ipomoea purpurea (L.) Roth	Ipomoea purpurea		AU	Lord Howe's Isl. [=Lord Howe Island]. [Lat/long is for midpoint of island.]	New South Wales		1876-01-01T00:00:00			1876	PRESERVED_SPECIMEN		Fitzgerald, R.D.
2436202581	-31.5333	159.083			Convolvulaceae	Ipomoea	Ipomoea pes-caprae	Ipomoea pes-caprae (L.) R.Brown	Ipomoea pes-caprae		AU	Lord Howes [=Howe] Island.	New South Wales						PRESERVED_SPECIMEN		Fullagar, J.P.
2436180648	-31.5333	159.083			Convolvulaceae	Ipomoea	Ipomoea cairica	Ipomoea cairica (L.) Sweet	Ipomoea cairica		AU	Howe's Isl. [=Lord Howe Island].	New South Wales						PRESERVED_SPECIMEN
2435121966	-31.5333	159.067			Convolvulaceae	Ipomoea	Ipomoea cairica	Ipomoea cairica (L.) Sweet	Ipomoea cairica		AU	Lagoon Road, Main Settlement.	New South Wales		1962-11-18T00:00:00	18	11	1962	PRESERVED_SPECIMEN		Beauglehole, A.C.
2435091840	-31.5333	159.083			Convolvulaceae	Ipomoea	Ipomoea pes-caprae	Ipomoea pes-caprae (L.) R.Brown	Ipomoea pes-caprae		AU	Lord Howe's [=Howe] Island.	New South Wales						PRESERVED_SPECIMEN		Fullagar, J.P.
2828930279	-31.53	159.1			Convolvulaceae	Ipomoea	Ipomoea cairica	Ipomoea cairica (L.) Sweet	Ipomoea cairica		AU	Mutton Bird Island.	New South Wales		1975-12-15T00:00:00	15	12	1975	PRESERVED_SPECIMEN		Pickard, J.
2827900630	-31.53	159.1			Convolvulaceae	Ipomoea	Ipomoea cairica	Ipomoea cairica (L.) Sweet	Ipomoea cairica		AU	Mutton Bird Island.	New South Wales		1975-12-15T00:00:00	15	12	1975	PRESERVED_SPECIMEN		Pickard, J.
2829992780	-31.52	159.073	30		Convolvulaceae	Ipomoea	Ipomoea indica	Ipomoea indica Merr.	Ipomoea indica		AU	Near corner of Anderson Road & Muttonbird Drive.	New South Wales		2000-10-05T00:00:00	5	10	2000	PRESERVED_SPECIMEN		Le Cussan, J.M.
2828495353	-31.52	159.07			Convolvulaceae	Ipomoea	Ipomoea cairica	Ipomoea cairica (L.) Sweet	Ipomoea cairica		AU	back of 'The Pines'.	New South Wales		1911-05-01T00:00:00	1	5	1911	PRESERVED_SPECIMEN		Watts, W.W.
2828245542	-31.52	159.064			Convolvulaceae	Ipomoea	Ipomoea pes-caprae	Ipomoea pes-caprae subsp. brasiliensis (L.) Ooststr.	Ipomoea pes-caprae subsp. brasiliensis		AU	Neds Beach.	New South Wales		2001-01-19T00:00:00	19	1	2001	PRESERVED_SPECIMEN		Le Cussan, J.M.
2830652054	-31.5194	159.066	5		Convolvulaceae	Ipomoea	Ipomoea cairica	Ipomoea cairica (L.) Sweet	Ipomoea cairica		AU	Ned's Beach.	New South Wales		1965-07-20T00:00:00	20	7	1965	PRESERVED_SPECIMEN		Balgooy, M.M.J. van
1451614949	-31.5184	159.065			Convolvulaceae	Ipomoea	Ipomoea pes-caprae	Ipomoea pes-caprae subsp. brasiliensis (L.) Ooststr.	Ipomoea pes-caprae subsp. brasiliensis		AU	locality withheld	New South Wales		2001-01-19T00:00:00	19	1	2001	PRESERVED_SPECIMEN		NSWOBS-08652
1451614849	-31.5184	159.074	30		Convolvulaceae	Ipomoea	Ipomoea indica	Ipomoea indica Merr.	Ipomoea indica		AU	locality withheld	New South Wales		2000-10-05T00:00:00	5	10	2000	PRESERVED_SPECIMEN		NSWOBS-08652
2830552129	-31.5167	159.067			Convolvulaceae	Ipomoea	Ipomoea indica	Ipomoea indica Merr.	Ipomoea indica		AU	Settlement area, Anderson Road.	New South Wales		1987-02-20T00:00:00	20	2	1987	PRESERVED_SPECIMEN		Telford, I.R.
2829142778	-31.5167	159.05			Convolvulaceae	Ipomoea	Ipomoea cairica	Ipomoea cairica (L.) Sweet	Ipomoea cairica		AU	Malabar.	New South Wales		1963-09-05T00:00:00	5	9	1963	PRESERVED_SPECIMEN		Beauglehole, A.C.
2827598027	-31.5167	159.067			Convolvulaceae	Ipomoea	Ipomoea cairica	Ipomoea cairica (L.) Sweet	Ipomoea cairica		AU	Old Settlement Beach.	New South Wales		1962-11-23T00:00:00	23	11	1962	PRESERVED_SPECIMEN		Beauglehole, A.C.
2439272769	-31.5167	159.067			Convolvulaceae	Ipomoea	Ipomoea alba	Ipomoea alba L.	Ipomoea alba		AU	Neds Beach.	New South Wales						PRESERVED_SPECIMEN		Fullagar, J.P.
2437398147	-31.5167	159.067			Convolvulaceae	Ipomoea	Ipomoea alba	Ipomoea alba L.	Ipomoea alba		AU	Neds Beach.	New South Wales						PRESERVED_SPECIMEN		Fullagar, J.P.
2435953101	-31.5167	159.067			Convolvulaceae	Ipomoea	Ipomoea pes-caprae	Ipomoea pes-caprae (L.) R.Brown	Ipomoea pes-caprae		AU	Above Neds Beach.	New South Wales		1963-09-03T00:00:00	3	9	1963	PRESERVED_SPECIMEN		Beauglehole, A.C.
1451673783	-31.515	159.068			Convolvulaceae	Ipomoea	Ipomoea cairica	Ipomoea cairica (L.) Sweet	Ipomoea cairica		AU	locality withheld	New South Wales		1911-05-01T00:00:00	1	5	1911	PRESERVED_SPECIMEN		NSWOBS-15747
2828819693	-31.5008	159.069			Convolvulaceae	Ipomoea	Ipomoea cairica	Ipomoea cairica (L.) Sweet	Ipomoea cairica		AU	Roach Islet, Admiralty Group.	New South Wales		1962-11-19T00:00:00	19	11	1962	PRESERVED_SPECIMEN		Beauglehole, A.C.
2829176630	-31.5	159.07			Convolvulaceae	Ipomoea	Ipomoea cairica	Ipomoea cairica (L.) Sweet	Ipomoea cairica		AU	[No specific location given].	New South Wales		1971-03-28T00:00:00	28	3	1971	PRESERVED_SPECIMEN		Rodd, A.N.
2828948066	-31.5	159.07			Convolvulaceae	Ipomoea	Ipomoea pes-caprae	Ipomoea pes-caprae subsp. brasiliensis (L.) Ooststr.	Ipomoea pes-caprae subsp. brasiliensis		AU	[No specific location given].	New South Wales		1938-11-01T00:00:00	1	11	1938	PRESERVED_SPECIMEN		McComish, J.D.
2828279145	-31.5	159.07			Convolvulaceae	Ipomoea	Ipomoea pes-caprae	Ipomoea pes-caprae subsp. brasiliensis (L.) Ooststr.	Ipomoea pes-caprae subsp. brasiliensis		AU	[No specific location given].	New South Wales		1898-01-01T00:00:00			1898	PRESERVED_SPECIMEN		Maiden, J.H.
2827451287	-31.5	145.82			Convolvulaceae	Ipomoea	Ipomoea carnea	Ipomoea carnea Jacq.	Ipomoea carnea		AU	Cobar - edge of town.	New South Wales		1996-01-23T00:00:00	23	1	1996	PRESERVED_SPECIMEN		Howard, J.
2436636850	-31.5	159.067			Convolvulaceae	Ipomoea	Ipomoea pes-caprae	Ipomoea pes-caprae subsp. brasiliensis (L.) Ooststr.	Ipomoea pes-caprae subsp. brasiliensis		AU	Along Middle Beach.	New South Wales		1962-11-29T00:00:00	29	11	1962	PRESERVED_SPECIMEN		Beauglehole, A.C.
2431063412	-31.4985	159.067			Convolvulaceae	Ipomoea	Ipomoea alba	Ipomoea alba L.	Ipomoea alba		AU	Lord Howe Island	New South Wales		1898-04-01T00:00:00	1	4	1898	PRESERVED_SPECIMEN		Maiden, J.H.
2430769825	-31.4985	159.067			Convolvulaceae	Ipomoea	Ipomoea pes-caprae	Ipomoea pes-caprae (L.) R.Brown	Ipomoea pes-caprae		AU	Lord Howe Island	New South Wales		1898-04-01T00:00:00	1	4	1898	PRESERVED_SPECIMEN		Maiden, J.H.
1451569211	-31.4985	145.818			Convolvulaceae	Ipomoea	Ipomoea carnea	Ipomoea carnea Jacq.	Ipomoea carnea		AU	locality withheld	New South Wales		1996-01-23T00:00:00	23	1	1996	PRESERVED_SPECIMEN		NSWOBS-07399
1451673712	-31.4984	159.068			Convolvulaceae	Ipomoea	Ipomoea cairica	Ipomoea cairica (L.) Sweet	Ipomoea cairica		AU	locality withheld	New South Wales		1897-04-01T00:00:00	1	4	1897	PRESERVED_SPECIMEN		NSWOBS-09344
1451673675	-31.4984	159.068			Convolvulaceae	Ipomoea	Ipomoea cairica	Ipomoea cairica (L.) Sweet	Ipomoea cairica		AU	locality withheld	New South Wales		1936-11-01T00:00:00	1	11	1936	PRESERVED_SPECIMEN		NSWOBS-09781
1451673652	-31.4984	159.068			Convolvulaceae	Ipomoea	Ipomoea cairica	Ipomoea cairica (L.) Sweet	Ipomoea cairica		AU	locality withheld	New South Wales		1892-02-01T00:00:00	1	2	1892	PRESERVED_SPECIMEN		NSWOBS-08269
1451673637	-31.4984	159.068			Convolvulaceae	Ipomoea	Ipomoea cairica	Ipomoea cairica (L.) Sweet	Ipomoea cairica		AU	locality withheld	New South Wales		1920-05-01T00:00:00	1	5	1920	PRESERVED_SPECIMEN		NSWOBS-01369
1451673613	-31.4984	159.068			Convolvulaceae	Ipomoea	Ipomoea cairica	Ipomoea cairica (L.) Sweet	Ipomoea cairica		AU	locality withheld	New South Wales		1971-03-28T00:00:00	28	3	1971	PRESERVED_SPECIMEN		NSWOBS-12802
1451673289	-31.4984	159.068			Convolvulaceae	Ipomoea	Ipomoea pes-caprae	Ipomoea pes-caprae subsp. brasiliensis (L.) Ooststr.	Ipomoea pes-caprae subsp. brasiliensis		AU	locality withheld	New South Wales		1938-11-01T00:00:00	1	11	1938	PRESERVED_SPECIMEN		NSWOBS-09781
1451612661	-31.4984	159.068			Convolvulaceae	Ipomoea	Ipomoea pes-caprae	Ipomoea pes-caprae subsp. brasiliensis (L.) Ooststr.	Ipomoea pes-caprae subsp. brasiliensis		AU	locality withheld	New South Wales		1770-04-01T00:00:00	1	4	1770	PRESERVED_SPECIMEN		NSWOBS-09344
2516103655	-31.498	26.9885			Convolvulaceae	Ipomoea	Ipomoea pellita	Ipomoea pellita Hall.fil.	Ipomoea pellita Hallier f.	Hallier f.	ZA	15 km from Dordrecht on road to Queenstown.	Eastern Cape		1997-01-13T00:00:00	13	1	1997	PRESERVED_SPECIMEN	Naturalis Biodiversity Center	Makwarela AM
2252405449	-31.485	-64.9833			Convolvulaceae	Ipomoea	Ipomoea hieronymi	Ipomoea hieronymi (Kuntze) O'Donell	Ipomoea hieronymi (Kuntze) OÂ´Donell		AR	Piedra Sonadora (Ambul)	CÃ³rdoba		2009-12-10T00:00:00	10	12	2009	PRESERVED_SPECIMEN		Cantero, J. J. | NÃºÃ±ez, C. O.
2436115733	-31.4667	159.067			Convolvulaceae	Ipomoea	Ipomoea cairica	Ipomoea cairica (L.) Sweet	Ipomoea cairica		AU	Roach Islet [=Island], Amiralty [=Admiralty] Group.	New South Wales		1962-11-19T00:00:00	19	11	1962	PRESERVED_SPECIMEN		Beauglehole, A.C.
2252412184	-31.4628	-64.3581			Convolvulaceae	Ipomoea	Ipomoea purpurea	Ipomoea purpurea (L.) Roth	Ipomoea purpurea (L.) Roth		AR	MalagueÃ±o	CÃ³rdoba		1899-03-01T00:00:00	1	3	1899	PRESERVED_SPECIMEN		Stuckert, T. J. V.
2829818766	-31.46	152.73			Convolvulaceae	Ipomoea	Ipomoea cairica	Ipomoea cairica (L.) Sweet	Ipomoea cairica		AU	Wauchope.	New South Wales		1968-05-21T00:00:00	21	5	1968	PRESERVED_SPECIMEN		Martensz, P.
1095345416	-31.4497	-52.1414			Convolvulaceae	Ipomoea	Ipomoea alba	Ipomoea alba L.	Ipomoea alba	L.	BR		Rs		2010-01-15T00:00:00	15	1	2010	PRESERVED_SPECIMEN	ICN - HerbÃ¡rio do Instituto de CiÃªncias Naturais	Ferreira, PPA; Dettke, GA; Rubio, MAK; Welker, CAD
1451673499	-31.4484	152.918			Convolvulaceae	Ipomoea	Ipomoea pes-caprae	Ipomoea pes-caprae subsp. brasiliensis (L.) Ooststr.	Ipomoea pes-caprae subsp. brasiliensis		AU	locality withheld	New South Wales		1910-01-01T00:00:00	1	1	1910	PRESERVED_SPECIMEN		NSWOBS-09867
1451673469	-31.4484	152.918			Convolvulaceae	Ipomoea	Ipomoea pes-caprae	Ipomoea pes-caprae subsp. brasiliensis (L.) Ooststr.	Ipomoea pes-caprae subsp. brasiliensis		AU	locality withheld	New South Wales		1896-02-01T00:00:00	1	2	1896	PRESERVED_SPECIMEN		NSWOBS-15228
416955508	-31.44	-60.66			Convolvulaceae	Ipomoea	Ipomoea batatas	Ipomoea batatas (L.) Lam.	Ipomoea batatas (L.) Lam.		AR	RincÃ³n Norte, al noreste de la Capital	Santa Fe						PRESERVED_SPECIMEN		Burkart, A.
2252414220	-31.4372	-64.1889			Convolvulaceae	Ipomoea	Ipomoea rubriflora	Ipomoea rubriflora O'Donell	Ipomoea rubriflora O'Donell		AR	Altos Sud	CÃ³rdoba		1896-04-06T00:00:00	6	4	1896	PRESERVED_SPECIMEN		Stuckert, T. J. V.
2252413507	-31.4372	-64.1889			Convolvulaceae	Ipomoea	Ipomoea purpurea	Ipomoea purpurea (L.) Roth	Ipomoea purpurea (L.) Roth		AR	Altos Sud de CÃ³rdoba.	CÃ³rdoba		1890-09-13T00:00:00	13	9	1890	PRESERVED_SPECIMEN		Stuckert, T. J. V.
2252412913	-31.4372	-64.1889			Convolvulaceae	Ipomoea	Ipomoea rubriflora	Ipomoea rubriflora O'Donell	Ipomoea rubriflora O'Donell		AR	Altos Sud de la Ciudad de CÃ³rdoba.	CÃ³rdoba		1896-02-06T00:00:00	6	2	1896	PRESERVED_SPECIMEN		Stuckert, T. J. V.
2252412460	-31.4372	-64.1889			Convolvulaceae	Ipomoea	Ipomoea nil	Ipomoea nil (L.) Roth	Ipomoea nil (L.) Roth		AR	Altos Sud	CÃ³rdoba		1896-04-06T00:00:00	6	4	1896	PRESERVED_SPECIMEN		Stuckert, T. J. V.
2252411852	-31.4372	-64.1889			Convolvulaceae	Ipomoea	Ipomoea cairica	Ipomoea cairica (L.) Sweet	Ipomoea cairica (L.) Sweet		AR	Altos Sud.	CÃ³rdoba		1899-03-10T00:00:00	10	3	1899	PRESERVED_SPECIMEN		Stuckert, T. J. V.
2252411328	-31.4372	-64.1889			Convolvulaceae	Ipomoea	Ipomoea cairica	Ipomoea cairica (L.) Sweet	Ipomoea cairica (L.) Sweet		AR	Altos Sud	CÃ³rdoba		1897-02-20T00:00:00	20	2	1897	PRESERVED_SPECIMEN		Stuckert, T. J. V.
2252410031	-31.4372	-64.1889			Convolvulaceae	Ipomoea	Ipomoea cairica	Ipomoea cairica (L.) Sweet	Ipomoea cairica (L.) Sweet		AR	Altos Sud	CÃ³rdoba		1898-12-10T00:00:00	10	12	1898	PRESERVED_SPECIMEN		Stuckert, T. J. V.
2252411576	-31.4325	-65.4272			Convolvulaceae	Ipomoea	Ipomoea stuckertii	Ipomoea stuckertii O'Donell	Ipomoea stuckertii O'Donell		AR	Ruta 20, falda oeste de las sierras, despuÃ©s de los tÃºneles	CÃ³rdoba		1958-12-13T00:00:00	13	12	1958	PRESERVED_SPECIMEN		Cocucci, A. E.
2829665057	-31.4319	152.918			Convolvulaceae	Ipomoea	Ipomoea pes-caprae	Ipomoea pes-caprae (L.) R.Brown	Ipomoea pes-caprae		AU	Port Macquarie	New South Wales		1896-02-01T00:00:00	1	2	1896	PRESERVED_SPECIMEN		Anon.
2827564538	-31.4319	152.918			Convolvulaceae	Ipomoea	Ipomoea cairica	Ipomoea cairica (L.) Sweet	Ipomoea cairica		AU	P[or]t Macquarie	New South Wales		1918-01-22T00:00:00	22	1	1918	PRESERVED_SPECIMEN		Cleland, J.B.
2252397853	-31.4306	-64.1772			Convolvulaceae	Ipomoea	Ipomoea purpurea	Ipomoea purpurea (L.) Roth	Ipomoea purpurea (L.) Roth		AR	Ciudad de CÃ³rdoba: Parque Sarmiento, barrancas detrÃ¡s de Teatro Griego	CÃ³rdoba		1964-02-06T00:00:00	6	2	1964	PRESERVED_SPECIMEN		Hunziker, A. T.
2252398268	-31.4286	-64.2036			Convolvulaceae	Ipomoea	Ipomoea cairica	Ipomoea cairica (L.) Sweet	Ipomoea cairica (L.) Sweet		AR	Ciudad de CÃ³rdoba: Barrio Groppo o Paso de los Andes	CÃ³rdoba		1955-03-16T00:00:00	16	3	1955	PRESERVED_SPECIMEN		Hunziker, A. T.
2252399273	-31.4283	-64.2044			Convolvulaceae	Ipomoea	Ipomoea purpurea	Ipomoea purpurea (L.) Roth	Ipomoea purpurea (L.) Roth		AR	Ciudad de CÃ³rdoba: Barrio Paso de Los Andes	CÃ³rdoba		1955-04-03T00:00:00	3	4	1955	PRESERVED_SPECIMEN		Hunziker, A. T.
2252399216	-31.4256	-66.2508			Convolvulaceae	Ipomoea	Ipomoea rubriflora	Ipomoea rubriflora O'Donell	Ipomoea rubriflora O'Donell		AR	Entre Ruta nÂº 20 y Ulapes (Ruta nÂº 79) a aproximadamente 16 km de Ulapes; en un bajo	La Rioja		1958-03-26T00:00:00	26	3	1958	PRESERVED_SPECIMEN		Hunziker, A. T. | Caro, J. A.
2252398295	-31.4256	-66.2508			Convolvulaceae	Ipomoea	Ipomoea amnicola	Ipomoea amnicola Morong	Ipomoea amnicola Morong		AR	Ruta 79: Entre Ulapes y la Ruta provincial 28 (ex nacional 20), a aproximadamente 16 km de Ulapes	La Rioja		1958-03-24T00:00:00	24	3	1958	PRESERVED_SPECIMEN		Hunziker, A. T. | Caro, J. A.
2252398148	-31.4256	-66.2508			Convolvulaceae	Ipomoea	Ipomoea nil	Ipomoea nil (L.) Roth	Ipomoea nil (L.) Roth		AR	Entre Ruta nÂº 20 y Ulapes (Ruta nÂº 79) aproximadamente a 16 km de Ulapes	La Rioja		1958-03-24T00:00:00	24	3	1958	PRESERVED_SPECIMEN		Hunziker, A. T. | Caro, J. A.
2252414818	-31.4203	-64.1886			Convolvulaceae	Ipomoea	Ipomoea nil	Ipomoea nil (L.) Roth	Ipomoea nil (L.) Roth		AR	CÃ³rdoba.	CÃ³rdoba		1903-07-01T00:00:00		7	1903	PRESERVED_SPECIMEN		Kurtz, F.
2252414402	-31.4203	-64.1886			Convolvulaceae	Ipomoea	Ipomoea purpurea	Ipomoea purpurea (L.) Roth	Ipomoea purpurea (L.) Roth		AR	CÃ³rdoba.	CÃ³rdoba		1884-12-01T00:00:00		12	1884	PRESERVED_SPECIMEN		Kurtz, F.
2252414292	-31.4203	-64.1886			Convolvulaceae	Ipomoea	Ipomoea alba	Ipomoea alba L.	Ipomoea alba L.		AR	Ciudad de CÃ³rdoba.	CÃ³rdoba		1896-04-01T00:00:00		4	1896	PRESERVED_SPECIMEN		Kurtz, F.
2252413699	-31.4203	-64.1886			Convolvulaceae	Ipomoea	Ipomoea indica	Ipomoea indica Merr.	Ipomoea indica (Burm. f.) Merr.		AR	CÃ³rdoba.	CÃ³rdoba		1902-12-01T00:00:00		12	1902	PRESERVED_SPECIMEN		Kurtz, F.
2252413610	-31.4203	-64.1886			Convolvulaceae	Ipomoea	Ipomoea purpurea	Ipomoea purpurea (L.) Roth	Ipomoea purpurea (L.) Roth		AR	Ciudad de CÃ³rdoba.	CÃ³rdoba						PRESERVED_SPECIMEN		Bodenbender, W.
2252413512	-31.4203	-64.1886			Convolvulaceae	Ipomoea	Ipomoea nil	Ipomoea nil (L.) Roth	Ipomoea nil (L.) Roth		AR	Cerca de la Ciudad de CÃ³rdoba	CÃ³rdoba		1900-05-27T00:00:00	27	5	1900	PRESERVED_SPECIMEN		Stuckert, T. J. V.
2252413383	-31.4203	-64.1886			Convolvulaceae	Ipomoea	Ipomoea rubriflora	Ipomoea rubriflora O'Donell	Ipomoea rubriflora O'Donell		AR		CÃ³rdoba		1899-05-01T00:00:00		5	1899	PRESERVED_SPECIMEN		Stuckert, T. J. V.
2252413211	-31.4203	-64.1886			Convolvulaceae	Ipomoea	Ipomoea purpurea	Ipomoea purpurea (L.) Roth	Ipomoea purpurea (L.) Roth		AR	Cerca de la Ciudad de CÃ³rdoba.	CÃ³rdoba		1900-03-31T00:00:00	31	3	1900	PRESERVED_SPECIMEN		Stuckert, T. J. V.
2252412545	-31.4203	-64.1886			Convolvulaceae	Ipomoea	Ipomoea alba	Ipomoea alba L.	Ipomoea alba L.		AR	Ciudad de CÃ³rdoba.	CÃ³rdoba		1896-04-01T00:00:00		4	1896	PRESERVED_SPECIMEN		Kurtz, F.
2252411872	-31.4203	-64.1886			Convolvulaceae	Ipomoea	Ipomoea hieronymi	Ipomoea hieronymi (Kuntze) O'Donell	Ipomoea hieronymi (Kuntze) OÂ´Donell var hieronymi		AR	Ciudad de CÃ³rdoba	CÃ³rdoba		1899-05-01T00:00:00		5	1899	PRESERVED_SPECIMEN		Stuckert, T. J. V.
2252411588	-31.4203	-64.1886			Convolvulaceae	Ipomoea	Ipomoea cairica	Ipomoea cairica (L.) Sweet	Ipomoea cairica (L.) Sweet		AR	Ciudad de CÃ³rdoba	CÃ³rdoba		1900-03-31T00:00:00	31	3	1900	PRESERVED_SPECIMEN		Stuckert, T. J. V.
2252411457	-31.4203	-64.1886			Convolvulaceae	Ipomoea	Ipomoea alba	Ipomoea alba L.	Ipomoea alba L.		AR		CÃ³rdoba		1896-04-01T00:00:00		4	1896	PRESERVED_SPECIMEN		Stuckert, T. J. V.
2252411366	-31.4203	-64.1886			Convolvulaceae	Ipomoea	Ipomoea nil	Ipomoea nil (L.) Roth	Ipomoea nil (L.) Roth		AR	Ciudad de CÃ³rdoba	CÃ³rdoba		1899-05-01T00:00:00		5	1899	PRESERVED_SPECIMEN		Stuckert, T. J. V.
2252411144	-31.4203	-64.1886			Convolvulaceae	Ipomoea	Ipomoea alba	Ipomoea alba L.	Ipomoea alba L.		AR		CÃ³rdoba		1896-04-01T00:00:00		4	1896	PRESERVED_SPECIMEN		Stuckert, T. J. V.
2252410601	-31.4203	-64.1886			Convolvulaceae	Ipomoea	Ipomoea rubriflora	Ipomoea rubriflora O'Donell	Ipomoea rubriflora O'Donell		AR		CÃ³rdoba		1900-03-31T00:00:00	31	3	1900	PRESERVED_SPECIMEN		Stuckert, T. J. V.
2828076998	-31.42	152.92			Convolvulaceae	Ipomoea	Ipomoea pes-caprae	Ipomoea pes-caprae subsp. brasiliensis (L.) Ooststr.	Ipomoea pes-caprae subsp. brasiliensis		AU	Port Macquarie.	New South Wales		1910-01-01T00:00:00	1	1	1910	PRESERVED_SPECIMEN		McDonnough, L.
2827580378	-31.42	152.92			Convolvulaceae	Ipomoea	Ipomoea pes-caprae	Ipomoea pes-caprae subsp. brasiliensis (L.) Ooststr.	Ipomoea pes-caprae subsp. brasiliensis		AU	Port Macquarie.	New South Wales		1896-02-01T00:00:00	1	2	1896	PRESERVED_SPECIMEN		Unknown
2252410820	-31.4197	-64.0597			Convolvulaceae	Ipomoea	Ipomoea nil	Ipomoea nil (L.) Roth	Ipomoea nil (L.) Roth		AR	CÃ³rdoba: Chacra de la Merced.	CÃ³rdoba		1884-12-01T00:00:00		12	1884	PRESERVED_SPECIMEN		Kurtz, F.
2252397661	-31.4169	-64.1839			Convolvulaceae	Ipomoea	Ipomoea cairica	Ipomoea cairica (L.) Sweet	Ipomoea cairica (L.) Sweet		AR	Ciudad de CÃ³rdoba: Cerca del camino a JesÃºs MarÃ­a (Ruta nacional nÂº 9)	CÃ³rdoba		1964-01-28T00:00:00	28	1	1964	PRESERVED_SPECIMEN		Hunziker, A. T.
2439299511	-31.4167	152.517			Convolvulaceae	Ipomoea	Ipomoea cairica	Ipomoea cairica (L.) Sweet	Ipomoea cairica		AU	R[iver] Hastings.	New South Wales						PRESERVED_SPECIMEN		Beckler, H.
2437644224	-31.4167	152.517			Convolvulaceae	Ipomoea	Ipomoea cairica	Ipomoea cairica (L.) Sweet	Ipomoea cairica		AU	R[iver] Hastings.	New South Wales						PRESERVED_SPECIMEN		Beckler, H.
2434792533	-31.4167	152.517			Convolvulaceae	Ipomoea	Ipomoea cairica	Ipomoea cairica (L.) Sweet	Ipomoea cairica		AU	Hastings River.	New South Wales						PRESERVED_SPECIMEN		Beckler, H.
2252410048	-31.4167	-64.15			Convolvulaceae	Ipomoea	Ipomoea rubriflora	Ipomoea rubriflora O'Donell	Ipomoea rubriflora O'Donell		AR	San Vicente	CÃ³rdoba		1898-03-03T00:00:00	3	3	1898	PRESERVED_SPECIMEN		Stuckert, T. J. V.
2252415109	-31.4117	-64.1667			Convolvulaceae	Ipomoea	Ipomoea quamoclit	Ipomoea quamoclit L.	Ipomoea quamoclit L.		AR	CÃ³rdoba: General Paz.	CÃ³rdoba		1899-04-03T00:00:00	3	4	1899	PRESERVED_SPECIMEN		Kurtz, F.
2252412521	-31.4114	-64.2156			Convolvulaceae	Ipomoea	Ipomoea rubriflora	Ipomoea rubriflora O'Donell	Ipomoea rubriflora O'Donell		AR	Altos Oeste.	CÃ³rdoba		1899-03-25T00:00:00	25	3	1899	PRESERVED_SPECIMEN		Stuckert, T. J. V.
2252412499	-31.4114	-64.2156			Convolvulaceae	Ipomoea	Ipomoea nil	Ipomoea nil (L.) Roth	Ipomoea nil (L.) Roth		AR	Altos Oeste	CÃ³rdoba		1897-05-09T00:00:00	9	5	1897	PRESERVED_SPECIMEN		Stuckert, T. J. V.
2252411875	-31.4114	-64.2156			Convolvulaceae	Ipomoea	Ipomoea nil	Ipomoea nil (L.) Roth	Ipomoea nil (L.) Roth		AR	Altos oeste.	CÃ³rdoba		1899-03-25T00:00:00	25	3	1899	PRESERVED_SPECIMEN		Stuckert, T. J. V.
2252411840	-31.4114	-64.2156			Convolvulaceae	Ipomoea	Ipomoea nil	Ipomoea nil (L.) Roth	Ipomoea nil (L.) Roth		AR	Altos Oeste	CÃ³rdoba		1899-03-25T00:00:00	25	3	1899	PRESERVED_SPECIMEN		Stuckert, T. J. V.
2252415357	-31.4081	-64.1436			Convolvulaceae	Ipomoea	Ipomoea cairica	Ipomoea cairica (L.) Sweet	Ipomoea cairica (L.) Sweet		AR	Chacra de Th. Stuckert (RÃ­o Primero abajo de la Bajada de Piedras)	CÃ³rdoba		1896-04-03T00:00:00	3	4	1896	PRESERVED_SPECIMEN		Kurtz, F.
2252414591	-31.4081	-64.1436			Convolvulaceae	Ipomoea		Ipomoea L.	Ipomoea		AR	CÃ³rdoba: quintas.	CÃ³rdoba		1885-01-02T00:00:00	2	1	1885	PRESERVED_SPECIMEN		Kurtz, F.
2252414306	-31.4081	-64.1436			Convolvulaceae	Ipomoea	Ipomoea rubriflora	Ipomoea rubriflora O'Donell	Ipomoea rubriflora O'Donell		AR	CÃ³rdoba: Quintas.	CÃ³rdoba		1885-03-01T00:00:00		3	1885	PRESERVED_SPECIMEN		Kurtz, F.
2252414184	-31.4081	-64.1436			Convolvulaceae	Ipomoea	Ipomoea nil	Ipomoea nil (L.) Roth	Ipomoea nil (L.) Roth		AR	Puesto Paraiso a 5 km al E de la ciudad de CÃ³rdoba:	CÃ³rdoba		1896-05-03T00:00:00	3	5	1896	PRESERVED_SPECIMEN		Stuckert, T. J. V.
2252414099	-31.4081	-64.1436			Convolvulaceae	Ipomoea	Ipomoea rubriflora	Ipomoea rubriflora O'Donell	Ipomoea rubriflora O'Donell		AR	CÃ³rdoba: Quintas.	CÃ³rdoba		1885-01-02T00:00:00	2	1	1885	PRESERVED_SPECIMEN		Kurtz, F.
2252413644	-31.4081	-64.1436			Convolvulaceae	Ipomoea	Ipomoea purpurea	Ipomoea purpurea (L.) Roth	Ipomoea purpurea (L.) Roth		AR	CÃ³rdoba: quintas.	CÃ³rdoba		1885-03-01T00:00:00		3	1885	PRESERVED_SPECIMEN		Kurtz, F.
2252413372	-31.4081	-64.1436			Convolvulaceae	Ipomoea	Ipomoea nil	Ipomoea nil (L.) Roth	Ipomoea nil (L.) Roth		AR	Puesto del ParaÃ­so a 5 km. al E. de la ciudad	CÃ³rdoba		1896-05-21T00:00:00	21	5	1896	PRESERVED_SPECIMEN		Stuckert, T. J. V.
2252413216	-31.4081	-64.1436			Convolvulaceae	Ipomoea		Ipomoea L.	Ipomoea sp		AR	Puesto del Paraiso	CÃ³rdoba		1897-01-10T00:00:00	10	1	1897	PRESERVED_SPECIMEN		Stuckert, T. J. V.
2252412691	-31.4081	-64.1436			Convolvulaceae	Ipomoea	Ipomoea cairica	Ipomoea cairica (L.) Sweet	Ipomoea cairica (L.) Sweet		AR	Puesto del Paraiso a 56 km al E. de La Ciudad	CÃ³rdoba		1899-03-01T00:00:00		3	1899	PRESERVED_SPECIMEN		Stuckert, T. J. V.
2252412474	-31.4081	-64.1436			Convolvulaceae	Ipomoea	Ipomoea nil	Ipomoea nil (L.) Roth	Ipomoea nil (L.) Roth		AR	Puesto del ParaÃ­so a 5 km. al E. de la ciudad	CÃ³rdoba		1896-05-03T00:00:00	3	5	1896	PRESERVED_SPECIMEN		Stuckert, T. J. V.
2252412311	-31.4081	-64.1436			Convolvulaceae	Ipomoea	Ipomoea nil	Ipomoea nil (L.) Roth	Ipomoea nil (L.) Roth		AR	Puesto del Paraiso	CÃ³rdoba		1896-05-14T00:00:00	14	5	1896	PRESERVED_SPECIMEN		Stuckert, T. J. V.
2252411755	-31.4081	-64.1436			Convolvulaceae	Ipomoea	Ipomoea nil	Ipomoea nil (L.) Roth	Ipomoea nil (L.) Roth		AR	Quinta.	CÃ³rdoba		1903-03-10T00:00:00	10	3	1903	PRESERVED_SPECIMEN		Stuckert, T. J. V.
2252411554	-31.4081	-64.1436			Convolvulaceae	Ipomoea	Ipomoea rubriflora	Ipomoea rubriflora O'Donell	Ipomoea rubriflora O'Donell		AR	Quinta	CÃ³rdoba		1897-01-30T00:00:00	30	1	1897	PRESERVED_SPECIMEN		Stuckert, T. J. V.
2252411540	-31.4081	-64.1436			Convolvulaceae	Ipomoea	Ipomoea rubriflora	Ipomoea rubriflora O'Donell	Ipomoea rubriflora O'Donell		AR	Quinta	CÃ³rdoba		1896-11-08T00:00:00	8	11	1896	PRESERVED_SPECIMEN		Stuckert, T. J. V.
2252411296	-31.4081	-64.1436			Convolvulaceae	Ipomoea	Ipomoea purpurea	Ipomoea purpurea (L.) Roth	Ipomoea purpurea (L.) Roth		AR	CÃ³rdoba: quintas.	CÃ³rdoba		1885-01-02T00:00:00	2	1	1885	PRESERVED_SPECIMEN		Kurtz, F.
2252411115	-31.4081	-64.1436			Convolvulaceae	Ipomoea	Ipomoea purpurea	Ipomoea purpurea (L.) Roth	Ipomoea purpurea (L.) Roth		AR	En las quintas de CÃ³rdoba.	CÃ³rdoba		1871-03-01T00:00:00		3	1871	PRESERVED_SPECIMEN		Lorentz, P. G.
2252410666	-31.4081	-64.1436			Convolvulaceae	Ipomoea	Ipomoea nil	Ipomoea nil (L.) Roth	Ipomoea nil (L.) Roth		AR	Puesto del ParaÃ­so a 5 km. al E. de la ciudad	CÃ³rdoba		1896-05-03T00:00:00	3	5	1896	PRESERVED_SPECIMEN		Stuckert, T. J. V.
2252409930	-31.4081	-64.1436			Convolvulaceae	Ipomoea	Ipomoea nil	Ipomoea nil (L.) Roth	Ipomoea nil (L.) Roth		AR	Quinta.	CÃ³rdoba		1902-05-30T00:00:00	30	5	1902	PRESERVED_SPECIMEN		Stuckert, T. J. V.
2252409874	-31.4081	-64.1436			Convolvulaceae	Ipomoea	Ipomoea purpurea	Ipomoea purpurea (L.) Roth	Ipomoea purpurea (L.) Roth		AR	Quinta, alrededores de CÃ³rdoba	CÃ³rdoba		1902-05-30T00:00:00	30	5	1902	PRESERVED_SPECIMEN		Stuckert, T. J. V.
2252409600	-31.4081	-64.1436			Convolvulaceae	Ipomoea	Ipomoea rubriflora	Ipomoea rubriflora O'Donell	Ipomoea rubriflora O'Donell		AR	Quinta	CÃ³rdoba		1902-02-01T00:00:00		2	1902	PRESERVED_SPECIMEN		Stuckert, T. J. V.
2512694723	-31.4036	-52.6842	370	0	Convolvulaceae	Ipomoea	Ipomoea nil	Ipomoea nil (L.) Roth	Ipomoea nil	(L.) Roth	BR	Trevo de acesso Ã cidade	Rio Grande do Sul		2009-04-14T00:00:00	14	4	2009	PRESERVED_SPECIMEN	MBM - HerbÃ¡rio do Museu BotÃ¢nico Municipal	Heiden, G.; Stumpf, E.R.T.; Stumpf, E.R.T.
2464826326	-31.4036	-52.6842	370	0	Convolvulaceae	Ipomoea	Ipomoea nil	Ipomoea nil (L.) Roth	Ipomoea nil	(L.) Roth	BR	Trevo de aceso Ã¡ cidade.	Rio Grande do Sul		2009-04-14T00:00:00	14	4	2009	PRESERVED_SPECIMEN	BHCB - HerbÃ¡rio da Universidade Federal de Minas Gerais	Heiden, G; Stumpf, ERT
1699358850	-31.4036	-52.6842			Convolvulaceae	Ipomoea	Ipomoea nil	Ipomoea nil (L.) Roth	Ipomoea nil	(L.) Roth	BR	Trevo de acesso Ã cidade.	Rs		2009-04-14T00:00:00	14	4	2009	PRESERVED_SPECIMEN	ICN - HerbÃ¡rio do Instituto de CiÃªncias Naturais	Heiden, G; Stumpf, ERT
2252410844	-31.4033	-64.2036			Convolvulaceae	Ipomoea		Ipomoea L.	Ipomoea		AR	CÃ³rdoba: entre calle Santa Rosa y Curtiembre Seydel.	CÃ³rdoba		1903-03-01T00:00:00		3	1903	PRESERVED_SPECIMEN		Kurtz, F.
2252413112	-31.4014	-64.2114			Convolvulaceae	Ipomoea	Ipomoea nil	Ipomoea nil (L.) Roth	Ipomoea nil (L.) Roth		AR	Altos Cementerio San JerÃ³nimo	CÃ³rdoba		1898-03-25T00:00:00	25	3	1898	PRESERVED_SPECIMEN		Stuckert, T. J. V.
1423902606	-31.4003	-52.6842	370		Convolvulaceae	Ipomoea	Ipomoea nil	Ipomoea nil (L.) Roth	Ipomoea nil (L.) Roth	(L.) Roth	BR	Trevo de acesso Ã cidade.	Rio Grande do Sul		2009-04-14T00:00:00	14	4	2009	PRESERVED_SPECIMEN	Rio de Janeiro Botanical Garden	G. Heiden; E.R.T. Stumpf
2252413049	-31.4	-64.4			Convolvulaceae	Ipomoea	Ipomoea hieronymi	Ipomoea hieronymi (Kuntze) O'Donell	Ipomoea hieronymi (Kuntze) OÂ´Donell		AR	Ochoa	CÃ³rdoba		1908-01-13T00:00:00	13	1	1908	PRESERVED_SPECIMEN		Stuckert, T. J. V.
2252412106	-31.4	-64.4			Convolvulaceae	Ipomoea	Ipomoea hieronymi	Ipomoea hieronymi (Kuntze) O'Donell	Ipomoea hieronymi (Kuntze) OÂ´Donell		AR	Ochoa	CÃ³rdoba		1902-12-31T00:00:00	31	12	1902	PRESERVED_SPECIMEN		Stuckert, T. J. V.
2252411771	-31.4	-64.4			Convolvulaceae	Ipomoea	Ipomoea hieronymi	Ipomoea hieronymi (Kuntze) O'Donell	Ipomoea hieronymi (Kuntze) OÂ´Donell var. hieronymi		AR	Ochoa	CÃ³rdoba		1897-12-19T00:00:00	19	12	1897	PRESERVED_SPECIMEN		Stuckert, T. J. V.
1259738292	-31.4	-64.1833			Convolvulaceae	Ipomoea	Ipomoea purpurea	Ipomoea purpurea (L.) Roth	Ipomoea purpurea (L.) Roth	(L.) Roth	AR	Ciudad de CÃ³rdoba: Barrio Alto Alberdi	CÃ³rdoba		1959-12-15T00:00:00	15	12	1959	PRESERVED_SPECIMEN	Missouri Botanical Garden	Luis Ariza Espinar
1259737849	-31.4	-64.1833			Convolvulaceae	Ipomoea	Ipomoea cairica	Ipomoea cairica (L.) Sweet	Ipomoea cairica (L.) Sweet	(L.) Sweet	AR	Ciudad de CÃ³rdoba: Barrio Alto Alberdi	CÃ³rdoba		1959-12-15T00:00:00	15	12	1959	PRESERVED_SPECIMEN	Missouri Botanical Garden	Luis Ariza Espinar
1259592690	-31.4	-64.1833			Convolvulaceae	Ipomoea	Ipomoea rubriflora	Ipomoea rubriflora O'Donell	Ipomoea rubriflora O'Donell	O'Donell	AR	Ciudad de CÃ³rdoba: Barrio Los PlÃ¡tanos	CÃ³rdoba		2000-03-13T00:00:00	13	3	2000	PRESERVED_SPECIMEN	Missouri Botanical Garden	Luis Ariza Espinar
1259550678	-31.4	-64.1833			Convolvulaceae	Ipomoea	Ipomoea purpurea	Ipomoea purpurea (L.) Roth	Ipomoea purpurea (L.) Roth	(L.) Roth	AR	Ciudad de CÃ³rdoba: Barrio Alto Alberdi	CÃ³rdoba		1959-03-11T00:00:00	11	3	1959	PRESERVED_SPECIMEN	Missouri Botanical Garden	Luis Ariza Espinar
1259550564	-31.4	-64.1833			Convolvulaceae	Ipomoea	Ipomoea nil	Ipomoea nil (L.) Roth	Ipomoea nil (L.) Roth	(L.) Roth	AR	Ciudad de CÃ³rdoba: Barrio Los PlÃ¡tanos	CÃ³rdoba		1970-03-19T00:00:00	19	3	1970	PRESERVED_SPECIMEN	Missouri Botanical Garden	Luis Ariza Espinar
1259549778	-31.4	-64.1833			Convolvulaceae	Ipomoea	Ipomoea cairica	Ipomoea cairica (L.) Sweet	Ipomoea cairica (L.) Sweet	(L.) Sweet	AR	Ciudad de CÃ³rdoba: Barrio Alto Alberdi	CÃ³rdoba		1959-03-11T00:00:00	11	3	1959	PRESERVED_SPECIMEN	Missouri Botanical Garden	Luis Ariza Espinar
1259549588	-31.4	-64.1833			Convolvulaceae	Ipomoea	Ipomoea alba	Ipomoea alba L.	Ipomoea alba L.	L.	AR	Ciudad de CÃ³rdoba: Barrio Alto Alberdi	CÃ³rdoba		1959-03-11T00:00:00	11	3	1959	PRESERVED_SPECIMEN	Missouri Botanical Garden	Luis Ariza Espinar
2252398899	-31.3994	-64.4453			Convolvulaceae	Ipomoea	Ipomoea nil	Ipomoea nil (L.) Roth	Ipomoea nil (L.) Roth		AR	Entre los departamentos de Punilla y Santa MarÃ­a. Sierra Chica (Falda este): Cerca del Dique San Roque	CÃ³rdoba		1955-04-17T00:00:00	17	4	1955	PRESERVED_SPECIMEN		Hunziker, A. T.
2252411205	-31.3925	-64.23			Convolvulaceae	Ipomoea	Ipomoea cairica	Ipomoea cairica (L.) Sweet	Ipomoea cairica (L.) Sweet		AR	CÃ³rdoba, en el RÃ­o Primero.	CÃ³rdoba		1896-09-27T00:00:00	27	9	1896	PRESERVED_SPECIMEN		Stuckert, T. J. V.
2252415115	-31.3908	-64.1908			Convolvulaceae	Ipomoea	Ipomoea rubriflora	Ipomoea rubriflora O'Donell	Ipomoea rubriflora O'Donell		AR	CÃ³rdoba: Quinta Soriano al norte del Bajo Grande.	CÃ³rdoba		1912-03-02T00:00:00	2	3	1912	PRESERVED_SPECIMEN		Kurtz, F.
2252414832	-31.3908	-64.1908			Convolvulaceae	Ipomoea		Ipomoea L.	Ipomoea		AR	CÃ³rdoba: barrancas del Bajo Grande.	CÃ³rdoba		1912-02-13T00:00:00	13	2	1912	PRESERVED_SPECIMEN		Kurtz, F.
2252414562	-31.3908	-64.1908			Convolvulaceae	Ipomoea	Ipomoea purpurea	Ipomoea purpurea (L.) Roth	Ipomoea purpurea (L.) Roth		AR	CÃ³rdoba: in patio domus mei	CÃ³rdoba		1911-01-01T00:00:00		1	1911	PRESERVED_SPECIMEN		Kurtz, F.
2252414383	-31.3908	-64.1908			Convolvulaceae	Ipomoea	Ipomoea indica	Ipomoea indica Merr.	Ipomoea indica (Burm. f.) Merr.		AR	Cultivada en una casa sobre M. Larra y Av. Sagrada Familia	CÃ³rdoba		1987-12-19T00:00:00	19	12	1987	PRESERVED_SPECIMEN		Galetto, L.
2252414222	-31.3908	-64.1908			Convolvulaceae	Ipomoea	Ipomoea nil	Ipomoea nil (L.) Roth	Ipomoea nil (L.) Roth		AR	CÃ³rdoba: Quinta Soriano al norte del Bajo Grande.	CÃ³rdoba		1912-03-02T00:00:00	2	3	1912	PRESERVED_SPECIMEN		Kurtz, F.
2252413901	-31.3908	-64.1908			Convolvulaceae	Ipomoea	Ipomoea purpurea	Ipomoea purpurea (L.) Roth	Ipomoea purpurea (L.) Roth		AR	CÃ³rdoba: in patio domus mei	CÃ³rdoba		1911-01-01T00:00:00		1	1911	PRESERVED_SPECIMEN		Kurtz, F.
2252413890	-31.3908	-64.1908			Convolvulaceae	Ipomoea	Ipomoea purpurea	Ipomoea purpurea (L.) Roth	Ipomoea purpurea (L.) Roth		AR	CÃ³rdoba: acequia.	CÃ³rdoba		1884-10-12T00:00:00	12	10	1884	PRESERVED_SPECIMEN		Kurtz, F.
2252413753	-31.3908	-64.1908			Convolvulaceae	Ipomoea	Ipomoea alba	Ipomoea alba L.	Ipomoea alba L.		AR	Ciudad de CÃ³rdoba, Barrio Cofico.	CÃ³rdoba		1996-01-13T00:00:00	13	1	1996	PRESERVED_SPECIMEN		Bernardello, G.
2252413447	-31.3908	-64.1908			Convolvulaceae	Ipomoea	Ipomoea alba	Ipomoea alba L.	Ipomoea alba L.		AR	Ciudad de CÃ³rdoba, cultivada en una casa de Av. Fader y Luis de Tejeda.	CÃ³rdoba		1987-12-12T00:00:00	12	12	1987	PRESERVED_SPECIMEN		Galetto, L.
2252412715	-31.3908	-64.1908			Convolvulaceae	Ipomoea	Ipomoea nil	Ipomoea nil (L.) Roth	Ipomoea nil (L.) Roth		AR	Potrero Lopez	CÃ³rdoba		1897-02-07T00:00:00	7	2	1897	PRESERVED_SPECIMEN		Stuckert, T. J. V.
2252412343	-31.3908	-64.1908			Convolvulaceae	Ipomoea	Ipomoea nil	Ipomoea nil (L.) Roth	Ipomoea nil (L.) Roth		AR	Ciudad de CÃ³rdoba	CÃ³rdoba		2000-04-15T00:00:00	15	4	2000	PRESERVED_SPECIMEN		Chiarini, F.
2252411751	-31.3908	-64.1908			Convolvulaceae	Ipomoea	Ipomoea amnicola	Ipomoea amnicola Morong	Ipomoea amnicola Morong		AR	Ciudad de CÃ³rdoba.	CÃ³rdoba		2000-03-05T00:00:00	5	3	2000	PRESERVED_SPECIMEN		Chiarini, F.
2252411727	-31.3908	-64.1908			Convolvulaceae	Ipomoea	Ipomoea rubriflora	Ipomoea rubriflora O'Donell	Ipomoea rubriflora O'Donell		AR	CÃ³rdoba: pie de los altos al Norte de San MartÃ­n.	CÃ³rdoba		1903-03-01T00:00:00		3	1903	PRESERVED_SPECIMEN		Kurtz, F.
2252411527	-31.3908	-64.1908			Convolvulaceae	Ipomoea	Ipomoea tricolor	Ipomoea tricolor Cav.	Ipomoea tricolor Cav.		AR	Ciudad de CÃ³rdoba, en Barrio Granja de Funes, Fuchs 66.	CÃ³rdoba		1989-02-22T00:00:00	22	2	1989	PRESERVED_SPECIMEN		Galetto, L.
2252411447	-31.3908	-64.1908			Convolvulaceae	Ipomoea	Ipomoea indica	Ipomoea indica Merr.	Ipomoea indica (Burm. f.) Merr.		AR	Ciudad de CÃ³rdoba, cultivada en Ruta 20 y Padre Lozano	CÃ³rdoba		1988-12-21T00:00:00	21	12	1988	PRESERVED_SPECIMEN		Galetto, L.
2252411312	-31.3908	-64.1908			Convolvulaceae	Ipomoea		Ipomoea L.	Ipomoea sp		AR	Ciudad de CÃ³rdoba: Inmediaciones de la bajada San Roque	CÃ³rdoba		1970-04-09T00:00:00	9	4	1970	PRESERVED_SPECIMEN		Hunziker, A. T.
2252411185	-31.3908	-64.1908			Convolvulaceae	Ipomoea	Ipomoea cairica	Ipomoea cairica (L.) Sweet	Ipomoea cairica (L.) Sweet		AR	Barrio Matienzo, calles Talma y Marcelino Augier	CÃ³rdoba		2001-03-19T00:00:00	19	3	2001	PRESERVED_SPECIMEN		Pacciaroni, A.
2252411149	-31.3908	-64.1908			Convolvulaceae	Ipomoea	Ipomoea nil	Ipomoea nil (L.) Roth	Ipomoea nil (L.) Roth		AR	Ciudad de CÃ³rdoba: Barrio San MartÃ­n	CÃ³rdoba		1896-10-20T00:00:00	20	10	1896	PRESERVED_SPECIMEN		Stuckert, T. J. V.
2252411136	-31.3908	-64.1908			Convolvulaceae	Ipomoea	Ipomoea nil	Ipomoea nil (L.) Roth	Ipomoea nil (L.) Roth		AR	Potrero LÃ³pez	CÃ³rdoba		1902-12-18T00:00:00	18	12	1902	PRESERVED_SPECIMEN		Stuckert, T. J. V.
2252410967	-31.3908	-64.1908			Convolvulaceae	Ipomoea	Ipomoea hieronymi	Ipomoea hieronymi (Kuntze) O'Donell	Ipomoea hieronymi (Kuntze) OÂ´Donell		AR	Altos noreste de CÃ³rdoba	CÃ³rdoba		1897-01-29T00:00:00	29	1	1897	PRESERVED_SPECIMEN		Stuckert, T. J. V.
2252410848	-31.3908	-64.1908			Convolvulaceae	Ipomoea	Ipomoea hieronymi	Ipomoea hieronymi (Kuntze) O'Donell	Ipomoea hieronymi (Kuntze) OÂ´Donell		AR	Ciudad de CÃ³rdoba	CÃ³rdoba		1960-04-05T00:00:00	5	4	1960	PRESERVED_SPECIMEN		Cocucci, A. E.
2252410535	-31.3908	-64.1908			Convolvulaceae	Ipomoea	Ipomoea cairica	Ipomoea cairica (L.) Sweet	Ipomoea cairica (L.) Sweet		AR	Barrio Urca, en zona noroesta de la ciudad, a orillas del RÃ­o Primero	CÃ³rdoba		1992-04-12T00:00:00	12	4	1992	PRESERVED_SPECIMEN		Gino de Mautino, E.
2252409887	-31.3908	-64.1908			Convolvulaceae	Ipomoea	Ipomoea sloteri	Ipomoea sloteri (House) Ooststr.	Ipomoea Ã— sloteri (House) Ooststr.		AR	Pasaje Obispo Mercadillo, BÂ° Cerro de Las Rosas	CÃ³rdoba						PRESERVED_SPECIMEN		Chiarini, F.
2252409840	-31.3908	-64.1908			Convolvulaceae	Ipomoea	Ipomoea alba	Ipomoea alba L.	Ipomoea alba L.		AR	Ciudad de CÃ³rdoba. Av. Rafael NÃºÃ±ez	CÃ³rdoba		1989-02-22T00:00:00	22	2	1989	PRESERVED_SPECIMEN		Galetto, L.
2252409134	-31.3908	-64.1908			Convolvulaceae	Ipomoea	Ipomoea purpurea	Ipomoea purpurea (L.) Roth	Ipomoea purpurea (L.) Roth		AR	Ciudad de CÃ³rdoba: zona noroeste, en Villa Warcalde	CÃ³rdoba		1992-04-03T00:00:00	3	4	1992	PRESERVED_SPECIMEN		Bernardello, G.
2252408619	-31.3908	-64.1908			Convolvulaceae	Ipomoea	Ipomoea nil	Ipomoea nil (L.) Roth	Ipomoea nil (L.) Roth		AR	Los PlÃ¡tanos	CÃ³rdoba		1972-02-01T00:00:00	1	2	1972	PRESERVED_SPECIMEN		Ariza Espinar, L.
2252399843	-31.3908	-64.1908			Convolvulaceae	Ipomoea	Ipomoea cairica	Ipomoea cairica (L.) Sweet	Ipomoea cairica (L.) Sweet		AR	Ciudad de CÃ³rdoba: Puente Domingo Zipoli sobre el RÃ­o SuquÃ­a, a la altura de Avenida ColÃ³n al 3300	CÃ³rdoba		1986-06-18T00:00:00	18	6	1986	PRESERVED_SPECIMEN		CÃ³rdoba, A.
2252399466	-31.3908	-64.1908			Convolvulaceae	Ipomoea	Ipomoea rubriflora	Ipomoea rubriflora O'Donell	Ipomoea rubriflora O'Donell		AR	Ciudad de CÃ³rdoba: Barrio Los PlÃ¡tanos	CÃ³rdoba		2000-03-13T00:00:00	13	3	2000	PRESERVED_SPECIMEN		Ariza Espinar, L.
2252399456	-31.3908	-64.1908			Convolvulaceae	Ipomoea	Ipomoea cairica	Ipomoea cairica (L.) Sweet	Ipomoea cairica (L.) Sweet		AR	Ciudad de CÃ³rdoba: Boulevard San Juan al 1900	CÃ³rdoba		1986-06-01T00:00:00	1	6	1986	PRESERVED_SPECIMEN		CÃ³rdoba, A.
2252399307	-31.3908	-64.1908			Convolvulaceae	Ipomoea	Ipomoea cairica	Ipomoea cairica (L.) Sweet	Ipomoea cairica (L.) Sweet		AR	Ciudad de CÃ³rdoba: Ferrocarril Mitre, entre paso a nivel de bajada Alvear y Rivadavia	CÃ³rdoba		1999-05-01T00:00:00	1	5	1999	PRESERVED_SPECIMEN		Chiarini, F.
2252399179	-31.3908	-64.1908			Convolvulaceae	Ipomoea	Ipomoea nil	Ipomoea nil (L.) Roth	Ipomoea nil (L.) Roth		AR	Ciudad de CÃ³rdoba: Puente Avellaneda	CÃ³rdoba		2000-03-07T00:00:00	7	3	2000	PRESERVED_SPECIMEN		Chiarini, F.
2252399130	-31.3908	-64.1908			Convolvulaceae	Ipomoea	Ipomoea rubriflora	Ipomoea rubriflora O'Donell	Ipomoea rubriflora O'Donell		AR	Ciudad de CÃ³rdoba: Bajada Alvear y Liniers: predio del ex Mercado de Abasto	CÃ³rdoba		1999-03-03T00:00:00	3	3	1999	PRESERVED_SPECIMEN		Chiarini, F.
2252399024	-31.3908	-64.1908			Convolvulaceae	Ipomoea	Ipomoea cairica	Ipomoea cairica (L.) Sweet	Ipomoea cairica (L.) Sweet		AR	Ciudad de CÃ³rdoba: Entre La EstaciÃ³n del Ferrocarril Manuel Belgrano y Calle Juan B. Justo	CÃ³rdoba		1999-05-01T00:00:00	1	5	1999	PRESERVED_SPECIMEN		Chiarini, F.
2252398836	-31.3908	-64.1908			Convolvulaceae	Ipomoea	Ipomoea purpurea	Ipomoea purpurea (L.) Roth	Ipomoea purpurea (L.) Roth		AR	Ciudad de CÃ³rdoba: Cerro de Las Rosas, en Calle nÂº 10 y Nicanor Carranza	CÃ³rdoba		1980-01-03T00:00:00	3	1	1980	PRESERVED_SPECIMEN		Costa, C. | Budini, I.
2252398753	-31.3908	-64.1908			Convolvulaceae	Ipomoea	Ipomoea nil	Ipomoea nil (L.) Roth	Ipomoea nil (L.) Roth		AR	Ciudad de CÃ³rdoba: Barrio Los PlÃ¡tanos	CÃ³rdoba		1970-03-19T00:00:00	19	3	1970	PRESERVED_SPECIMEN		Ariza Espinar, L.
2252398672	-31.3908	-64.1908			Convolvulaceae	Ipomoea	Ipomoea cordatotriloba	Ipomoea cordatotriloba var. australis (O'Donell) D.F.Austin	Ipomoea cordatotriloba Dennst. var. australis (OÂ´Donell) D.F. Austin		AR	Ciudad de CÃ³rdoba: Barrio Alta CÃ³rdoba, estaciÃ³n del Ferrocarril Belgrano	CÃ³rdoba		1999-12-08T00:00:00	8	12	1999	PRESERVED_SPECIMEN		Chiarini, F.
2252398500	-31.3908	-64.1908			Convolvulaceae	Ipomoea	Ipomoea nil	Ipomoea nil (L.) Roth	Ipomoea nil (L.) Roth		AR	Ciudad de CÃ³rdoba: Avenida ColÃ³n frente a CPC	CÃ³rdoba		1999-05-12T00:00:00	12	5	1999	PRESERVED_SPECIMEN		Chiarini, F.
2252398212	-31.3908	-64.1908			Convolvulaceae	Ipomoea	Ipomoea purpurea	Ipomoea purpurea (L.) Roth	Ipomoea purpurea (L.) Roth		AR	Ciudad de CÃ³rdoba: Calle Liniers y bajada Alvear, predio del ex. Mercado de Abasto	CÃ³rdoba		1999-03-03T00:00:00	3	3	1999	PRESERVED_SPECIMEN		Chiarini, F.
2252398149	-31.3908	-64.1908			Convolvulaceae	Ipomoea	Ipomoea cairica	Ipomoea cairica (L.) Sweet	Ipomoea cairica (L.) Sweet		AR	Ciudad de CÃ³rdoba: Barrio Alto Alberdi	CÃ³rdoba		1959-12-15T00:00:00	15	12	1959	PRESERVED_SPECIMEN		Ariza Espinar, L.
2252398141	-31.3908	-64.1908			Convolvulaceae	Ipomoea	Ipomoea cairica	Ipomoea cairica (L.) Sweet	Ipomoea cairica (L.) Sweet		AR	Ciudad de CÃ³rdoba: ArgÃ¼ello, Calle Neper, frente al Colegio Lasalle	CÃ³rdoba		1979-11-28T00:00:00	28	11	1979	PRESERVED_SPECIMEN		Costa, C. | Pons, E.
2252398026	-31.3908	-64.1908			Convolvulaceae	Ipomoea	Ipomoea nil	Ipomoea nil (L.) Roth	Ipomoea nil (L.) Roth		AR	Ciudad de CÃ³rdoba: Barrio Alto Alberdi, finca Tezanos Pintos	CÃ³rdoba		1959-03-11T00:00:00	11	3	1959	PRESERVED_SPECIMEN		Ariza Espinar, L.
2252398018	-31.3908	-64.1908			Convolvulaceae	Ipomoea	Ipomoea cairica	Ipomoea cairica (L.) Sweet	Ipomoea cairica (L.) Sweet		AR	Ciudad de CÃ³rdoba: calle GÃ©nova al 3900, sobre alambrado	CÃ³rdoba		2000-05-05T00:00:00	5	5	2000	PRESERVED_SPECIMEN		Chiarini, F.
2252397864	-31.3908	-64.1908			Convolvulaceae	Ipomoea	Ipomoea indica	Ipomoea indica Merr.	Ipomoea indica (Burm. f.) Merr.		AR	Ciudad de CÃ³rdoba: Inmediaciones de Colegio Lasalle	CÃ³rdoba		1964-03-20T00:00:00	20	3	1964	PRESERVED_SPECIMEN		Ariza Espinar, L.
2252397844	-31.3908	-64.1908			Convolvulaceae	Ipomoea	Ipomoea cairica	Ipomoea cairica (L.) Sweet	Ipomoea cairica (L.) Sweet		AR	Ciudad de CÃ³rdoba: costanera y puente Avellaneda	CÃ³rdoba		2000-01-02T00:00:00	2	1	2000	PRESERVED_SPECIMEN		Chiarini, F.
2252397779	-31.3908	-64.1908			Convolvulaceae	Ipomoea	Ipomoea cairica	Ipomoea cairica (L.) Sweet	Ipomoea cairica (L.) Sweet		AR	Ciudad de CÃ³rdoba: Barrio Alto Alberdi	CÃ³rdoba		1959-03-11T00:00:00	11	3	1959	PRESERVED_SPECIMEN		Ariza Espinar, L.
2252397703	-31.3908	-64.1908			Convolvulaceae	Ipomoea	Ipomoea cairica	Ipomoea cairica (L.) Sweet	Ipomoea cairica (L.) Sweet		AR	Ciudad de CÃ³rdoba: Villa Belgrano, detrÃ¡s del Club de la Sociedad Hebraica (Inmediaciones de la Cripta)	CÃ³rdoba		1979-12-19T00:00:00	19	12	1979	PRESERVED_SPECIMEN		Costa, C. | Ariza Espinar, L.
2252397652	-31.3908	-64.1908			Convolvulaceae	Ipomoea	Ipomoea nil	Ipomoea nil (L.) Roth	Ipomoea nil (L.) Roth		AR	Ciudad de CÃ³rdoba: Barrio Quebrada de las Rosas, cerca del arroyito El Infiernillo	CÃ³rdoba		1971-04-03T00:00:00	3	4	1971	PRESERVED_SPECIMEN		Ariza Espinar, L.
2252397271	-31.3908	-64.1908			Convolvulaceae	Ipomoea	Ipomoea purpurea	Ipomoea purpurea (L.) Roth	Ipomoea purpurea (L.) Roth		AR	Ciudad de CÃ³rdoba: Barrio Alto Alberdi	CÃ³rdoba		1959-03-11T00:00:00	11	3	1959	PRESERVED_SPECIMEN		Ariza Espinar, L.
2252397251	-31.3908	-64.1908			Convolvulaceae	Ipomoea	Ipomoea alba	Ipomoea alba L.	Ipomoea alba L.		AR	Ciudad de CÃ³rdoba: Barrio Alto Alberdi	CÃ³rdoba		1959-03-11T00:00:00	11	3	1959	PRESERVED_SPECIMEN		Ariza Espinar, L.
2252397237	-31.3908	-64.1908			Convolvulaceae	Ipomoea	Ipomoea purpurea	Ipomoea purpurea (L.) Roth	Ipomoea purpurea (L.) Roth		AR	Ciudad de CÃ³rdoba: Barrio Alto Alberdi	CÃ³rdoba		1959-12-15T00:00:00	15	12	1959	PRESERVED_SPECIMEN		Ariza Espinar, L.
2252397013	-31.3908	-64.1908			Convolvulaceae	Ipomoea	Ipomoea rubriflora	Ipomoea rubriflora O'Donell	Ipomoea rubriflora O'Donell		AR	Ciudad de CÃ³rdoba: Barrio San MartÃ­n	CÃ³rdoba		1960-03-01T00:00:00	1	3	1960	PRESERVED_SPECIMEN		Ariza Espinar, L.
2252396638	-31.3908	-64.1908			Convolvulaceae	Ipomoea	Ipomoea indica	Ipomoea indica Merr.	Ipomoea indica (Burm. f.) Merr.		AR	Ciudad de CÃ³rdoba: Villa Warcalde sobre el puente, frente al colegio mÃ©dico	CÃ³rdoba		1988-12-30T00:00:00	30	12	1988	PRESERVED_SPECIMEN		Galetto, L.
2252396489	-31.3908	-64.1908			Convolvulaceae	Ipomoea	Ipomoea purpurea	Ipomoea purpurea (L.) Roth	Ipomoea purpurea (L.) Roth		AR	Ciudad de CÃ³rdoba: abajo del Puente Tablada, detrÃ¡s de la cancha de fÃºtbol	CÃ³rdoba		1988-04-08T00:00:00	8	4	1988	PRESERVED_SPECIMEN		Galetto, L.
2252396411	-31.3908	-64.1908			Convolvulaceae	Ipomoea	Ipomoea purpurea	Ipomoea purpurea (L.) Roth	Ipomoea purpurea (L.) Roth		AR	Ciudad de CÃ³rdoba: abajon del Puente Tablada, detrÃ¡s de la cancha de fÃºtbol	CÃ³rdoba		1988-04-01T00:00:00	1	4	1988	PRESERVED_SPECIMEN		Galetto, L.
2252396013	-31.3908	-64.1908			Convolvulaceae	Ipomoea	Ipomoea purpurea	Ipomoea purpurea (L.) Roth	Ipomoea purpurea (L.) Roth		AR	Ciudad de CÃ³rdoba: abajo del Puente Tablada, detrÃ¡s de la cancha de fÃºtbol	CÃ³rdoba		1988-04-05T00:00:00	5	4	1988	PRESERVED_SPECIMEN		Galetto, L.
814362554	-31.39	-64.19			Convolvulaceae	Ipomoea	Ipomoea hieronymi	Ipomoea hieronymi (Kuntze) O'Donell	Ipomoea hieronymi (Kuntze) OÂ´Donell		AR	CÃ³rdoba.	CÃ³rdoba						PRESERVED_SPECIMEN		Castellanos, A.
814362551	-31.39	-64.19			Convolvulaceae	Ipomoea	Ipomoea hieronymi	Ipomoea hieronymi (Kuntze) O'Donell	Ipomoea hieronymi (Kuntze) OÂ´Donell		AR	Campo San Roque	CÃ³rdoba						PRESERVED_SPECIMEN		Isern, J.
2252413264	-31.3897	-63.7008			Convolvulaceae	Ipomoea	Ipomoea rubriflora	Ipomoea rubriflora O'Donell	Ipomoea rubriflora O'Donell		AR	Estancia San Teodoro.	CÃ³rdoba		1904-01-01T00:00:00		1	1904	PRESERVED_SPECIMEN		Stuckert, T. J. V.
2252411702	-31.3897	-63.7008			Convolvulaceae	Ipomoea	Ipomoea nil	Ipomoea nil (L.) Roth	Ipomoea nil (L.) Roth		AR	Estancia San Teodoro	CÃ³rdoba		1901-04-01T00:00:00		4	1901	PRESERVED_SPECIMEN		Stuckert, T. J. V.
2252411617	-31.3897	-63.7008			Convolvulaceae	Ipomoea	Ipomoea hieronymi	Ipomoea hieronymi (Kuntze) O'Donell	Ipomoea hieronymi (Kuntze) OÂ´Donell		AR	Estancia San Teodoro	CÃ³rdoba		1904-05-01T00:00:00		5	1904	PRESERVED_SPECIMEN		Stuckert, T. J. V.
2252410964	-31.3897	-63.7008			Convolvulaceae	Ipomoea	Ipomoea rubriflora	Ipomoea rubriflora O'Donell	Ipomoea rubriflora O'Donell		AR	Estancia San Teodoro	CÃ³rdoba		1901-03-26T00:00:00	26	3	1901	PRESERVED_SPECIMEN		Stuckert, T. J. V.
2252410905	-31.3897	-63.7008			Convolvulaceae	Ipomoea	Ipomoea cairica	Ipomoea cairica (L.) Sweet	Ipomoea cairica (L.) Sweet		AR	Estancia San Teodoro	CÃ³rdoba		1899-02-06T00:00:00	6	2	1899	PRESERVED_SPECIMEN		Stuckert, T. J. V.
2252409734	-31.3897	-63.7008			Convolvulaceae	Ipomoea	Ipomoea purpurea	Ipomoea purpurea (L.) Roth	Ipomoea purpurea (L.) Roth		AR	Estancia San Teodoro.	CÃ³rdoba		1899-02-06T00:00:00	6	2	1899	PRESERVED_SPECIMEN		Stuckert, T. J. V.
2252409647	-31.3897	-63.7008			Convolvulaceae	Ipomoea	Ipomoea hieronymi	Ipomoea hieronymi (Kuntze) O'Donell	Ipomoea hieronymi (Kuntze) OÂ´Donell var. hieronymi		AR	Estancia San Teodoro.	CÃ³rdoba		1899-02-06T00:00:00	6	2	1899	PRESERVED_SPECIMEN		Stuckert, T. J. V.
416955538	-31.38	-58.03			Convolvulaceae	Ipomoea	Ipomoea grandifolia	Ipomoea grandifolia (Dammer) O'Donell	Ipomoea grandifolia (Dammer) OÂ´Donell		AR	Concordia	Entre RÃ­os						PRESERVED_SPECIMEN		Burkart, A.
2252398204	-31.3781	-64.7744			Convolvulaceae	Ipomoea	Ipomoea plummerae	Ipomoea plummerae var. plummerae	Ipomoea plummerae A. Gray var. plummerae		AR	Sierra Grande (Falda este): Pampa de Yuspe, entre La Ollada y El Matadero	CÃ³rdoba		1951-02-13T00:00:00	13	2	1951	PRESERVED_SPECIMEN		Hunziker, A. T.
2252413232	-31.3772	-64.0794			Convolvulaceae	Ipomoea	Ipomoea cordatotriloba	Ipomoea cordatotriloba var. australis (O'Donell) D.F.Austin	Ipomoea cordatotriloba Dennst. var. australis (OÂ´Donell) D.F. Austin		AR	Barrio Primero de Julio, Avda. Las Malvinas 800 ( =RP 88 km 8)	CÃ³rdoba		2015-05-10T00:00:00	10	5	2015	PRESERVED_SPECIMEN		Chiarini, F.
461999921	-31.375	29.875			Convolvulaceae	Ipomoea	Ipomoea simplex	Ipomoea simplex Thunb.	Ipomoea simplex		ZA	Not available			1970-11-10T00:00:00	10	11	1970	PRESERVED_SPECIMEN		Strey R.G.
461999657	-31.375	26.875			Convolvulaceae	Ipomoea	Ipomoea pellita	Ipomoea pellita Hall.fil.	Ipomoea pellita		ZA	Not available			1997-01-13T00:00:00	13	1	1997	PRESERVED_SPECIMEN		Makwarela A.M.
461999656	-31.375	26.875			Convolvulaceae	Ipomoea	Ipomoea pellita	Ipomoea pellita Hall.fil.	Ipomoea pellita		ZA	Not available			1997-01-13T00:00:00	13	1	1997	PRESERVED_SPECIMEN		Sebothoma P.N.
461999655	-31.375	26.875			Convolvulaceae	Ipomoea	Ipomoea pellita	Ipomoea pellita Hall.fil.	Ipomoea pellita		ZA	Not available			1997-01-13T00:00:00	13	1	1997	PRESERVED_SPECIMEN		Germishuizen G.
461998662	-31.375	30.125			Convolvulaceae	Ipomoea	Ipomoea crassipes	Ipomoea crassipes var. crassipes	Ipomoea crassipes var. crassipes		ZA	Not available			1997-01-16T00:00:00	16	1	1997	PRESERVED_SPECIMEN		Makwarela A.M.
461998657	-31.375	29.875			Convolvulaceae	Ipomoea	Ipomoea crassipes	Ipomoea crassipes var. crassipes	Ipomoea crassipes var. crassipes		ZA	Not available			1997-01-16T00:00:00	16	1	1997	PRESERVED_SPECIMEN		Sebothoma P.N.
461998656	-31.375	30.125			Convolvulaceae	Ipomoea	Ipomoea crassipes	Ipomoea crassipes var. crassipes	Ipomoea crassipes var. crassipes		ZA	Not available			1997-01-16T00:00:00	16	1	1997	PRESERVED_SPECIMEN		Germishuizen G.
461998638	-31.375	29.875			Convolvulaceae	Ipomoea	Ipomoea crassipes	Ipomoea crassipes var. crassipes	Ipomoea crassipes var. crassipes		ZA	Not available			1984-10-20T00:00:00	20	10	1984	PRESERVED_SPECIMEN		Shackleton C.M.
461998629	-31.375	29.875			Convolvulaceae	Ipomoea	Ipomoea crassipes	Ipomoea crassipes var. crassipes	Ipomoea crassipes var. crassipes		ZA	Not available			1986-12-14T00:00:00	14	12	1986	PRESERVED_SPECIMEN		Jordaan M.
461998626	-31.375	29.875			Convolvulaceae	Ipomoea	Ipomoea crassipes	Ipomoea crassipes var. crassipes	Ipomoea crassipes var. crassipes		ZA	Not available			1986-12-09T00:00:00	9	12	1986	PRESERVED_SPECIMEN		Nicholas A.; Smook L.
461998487	-31.375	29.625			Convolvulaceae	Ipomoea	Ipomoea crassipes	Ipomoea crassipes var. crassipes	Ipomoea crassipes var. crassipes		ZA	Not available			1929-01-20T00:00:00	20	1	1929	PRESERVED_SPECIMEN		Galpin E.E.
461998319	-31.375	28.625			Convolvulaceae	Ipomoea	Ipomoea crassipes	Ipomoea crassipes var. crassipes	Ipomoea crassipes var. crassipes		ZA	Not available			1920-12-31T00:00:00	31	12	1920	PRESERVED_SPECIMEN		Schonland S.
461998315	-31.375	29.875			Convolvulaceae	Ipomoea	Ipomoea crassipes	Ipomoea crassipes var. crassipes	Ipomoea crassipes var. crassipes		ZA	Not available			1937-01-22T00:00:00	22	1	1937	PRESERVED_SPECIMEN		Mogg A.O.D.
461998106	-31.375	29.875			Convolvulaceae	Ipomoea	Ipomoea cairica	Ipomoea cairica subsp. cairica	Ipomoea cairica var. cairica		ZA	Not available			1997-01-15T00:00:00	15	1	1997	PRESERVED_SPECIMEN		Germishuizen G.
461998105	-31.375	29.875			Convolvulaceae	Ipomoea	Ipomoea cairica	Ipomoea cairica subsp. cairica	Ipomoea cairica var. cairica		ZA	Not available			1997-01-15T00:00:00	15	1	1997	PRESERVED_SPECIMEN		Bredenkamp C.L.
453270333	-31.375	26.625			Convolvulaceae	Ipomoea	Ipomoea oenotheroides	Ipomoea oenotheroides (L.fil.) A.Meeuse & Welman	Ipomoea oenotheroides		ZA	Not available			1984-01-08T00:00:00	8	1	1984	PRESERVED_SPECIMEN		Roux J.P.
453270285	-31.375	25.125			Convolvulaceae	Ipomoea	Ipomoea oenotheroides	Ipomoea oenotheroides (L.fil.) A.Meeuse & Welman	Ipomoea oenotheroides		ZA	Not available			1899-09-30T00:00:00	30	9	1899	PRESERVED_SPECIMEN		Southey C.
453270283	-31.375	25.125			Convolvulaceae	Ipomoea	Ipomoea oenotheroides	Ipomoea oenotheroides (L.fil.) A.Meeuse & Welman	Ipomoea oenotheroides		ZA	Not available			1960-08-31T00:00:00	31	8	1960	PRESERVED_SPECIMEN		Horn D.H.S.
453270253	-31.375	25.125			Convolvulaceae	Ipomoea	Ipomoea oenotheroides	Ipomoea oenotheroides (L.fil.) A.Meeuse & Welman	Ipomoea oenotheroides		ZA	Not available			1947-11-16T00:00:00	16	11	1947	PRESERVED_SPECIMEN		Theron G.C.
814362645	-31.37	-58			Convolvulaceae	Ipomoea	Ipomoea nitida	Ipomoea nitida Griseb.	Ipomoea nitida Griseb.		AR	Parque Rivadavia	Entre RÃ­os						PRESERVED_SPECIMEN		Burkart, A.
416955752	-31.37	-58			Convolvulaceae	Ipomoea	Ipomoea nitida	Ipomoea nitida Griseb.	Ipomoea nitida Griseb.		AR	Parque Rivadavia	Entre RÃ­os						PRESERVED_SPECIMEN		Burkart, A.
416955751	-31.37	-58			Convolvulaceae	Ipomoea	Ipomoea nitida	Ipomoea nitida Griseb.	Ipomoea nitida Griseb.		AR	Parque Rivadavia	Entre RÃ­os						PRESERVED_SPECIMEN		Burkart, A.
416955750	-31.37	-58			Convolvulaceae	Ipomoea	Ipomoea nitida	Ipomoea nitida Griseb.	Ipomoea nitida Griseb.		AR	Parque Rivadavia	Entre RÃ­os						PRESERVED_SPECIMEN		Burkart, A.
416955749	-31.37	-58			Convolvulaceae	Ipomoea	Ipomoea nitida	Ipomoea nitida Griseb.	Ipomoea nitida Griseb.		AR	Parque Rivadavia	Entre RÃ­os						PRESERVED_SPECIMEN		Burkart, A.
416955511	-31.37	-58.12			Convolvulaceae	Ipomoea	Ipomoea bonariensis	Ipomoea bonariensis Hook.	Ipomoea bonariensis Hook.		AR	EstaciÃ³n AgronÃ³mica	Entre RÃ­os						PRESERVED_SPECIMEN		Burkart, A.
416955509	-31.37	-58			Convolvulaceae	Ipomoea	Ipomoea bonariensis	Ipomoea bonariensis Hook.	Ipomoea bonariensis Hook.		AR	Parque Rivadavia	Entre RÃ­os						PRESERVED_SPECIMEN		Burkart, A.
2252397898	-31.3603	-64.3786			Convolvulaceae	Ipomoea	Ipomoea hieronymi	Ipomoea hieronymi (Kuntze) O'Donell	Ipomoea hieronymi (Kuntze) OÂ´Donell		AR	Sierra Chica: Quebrada del RÃ­o Primero, El Diquecito	CÃ³rdoba		1951-01-03T00:00:00	3	1	1951	PRESERVED_SPECIMEN		Hunziker, A. T.
2252398090	-31.3586	-64.3817			Convolvulaceae	Ipomoea	Ipomoea alba	Ipomoea alba L.	Ipomoea alba L.		AR	Sierra Chica (Falda E): El Diquecito, entre La Calera y el Dique San Roque	CÃ³rdoba		1964-03-02T00:00:00	2	3	1964	PRESERVED_SPECIMEN		Hunziker, A. T.
2252412049	-31.355	-64.5919			Convolvulaceae	Ipomoea	Ipomoea hieronymi	Ipomoea hieronymi (Kuntze) O'Donell	Ipomoea hieronymi (Kuntze) OÂ´Donell		AR	Cerca de Tanti (cuchi) del Rosario, Sierra de CÃ³rdoba.	CÃ³rdoba		1876-02-12T00:00:00	12	2	1876	PRESERVED_SPECIMEN		Hieronymus, G. H. E. W.
2252411967	-31.355	-64.5919			Convolvulaceae	Ipomoea		Ipomoea L.	Ipomoea		AR	Tanticuchi.	CÃ³rdoba		1886-03-23T00:00:00	23	3	1886	PRESERVED_SPECIMEN		Kurtz, F.
2252398332	-31.355	-65.4306			Convolvulaceae	Ipomoea	Ipomoea amnicola	Ipomoea amnicola Morong	Ipomoea amnicola Morong		AR	Sierra de Pocho (Falda O): Al pie, cerca del desvÃ­o a ChancanÃ­ (Ruta provincial 28, ex nacional 20)	CÃ³rdoba		1958-03-24T00:00:00	24	3	1958	PRESERVED_SPECIMEN		Hunziker, A. T. | Caro, J. A.
2252413030	-31.3544	-64.6478			Convolvulaceae	Ipomoea	Ipomoea hieronymi	Ipomoea hieronymi (Kuntze) O'Donell	Ipomoea hieronymi (Kuntze) OÂ´Donell		AR	Entre El Durazno y Cerro Blanco.	CÃ³rdoba		1911-02-01T00:00:00		2	1911	PRESERVED_SPECIMEN		Kurtz, F.
2252411238	-31.3542	-64.6594			Convolvulaceae	Ipomoea	Ipomoea plummerae	Ipomoea plummerae var. plummerae	Ipomoea plummerae A. Gray var. plummerae		AR	Cerro Blanco	CÃ³rdoba		2014-03-02T00:00:00	2	3	2014	PRESERVED_SPECIMEN		Chiarini, F.
2252398849	-31.3542	-65.0628			Convolvulaceae	Ipomoea	Ipomoea amnicola	Ipomoea amnicola Morong	Ipomoea amnicola Morong		AR	Sierra de Pocho: Sobre la ruta provincial 28 (ex nacional 20), al pie de la Falta oeste	CÃ³rdoba		1958-03-26T00:00:00	26	3	1958	PRESERVED_SPECIMEN		Hunziker, A. T. | Caro, J. A.
2252413105	-31.3533	-64.3411			Convolvulaceae	Ipomoea		Ipomoea L.	Ipomoea		AR	La Calera, cerca de la cascada.	CÃ³rdoba		1886-11-07T00:00:00	7	11	1886	PRESERVED_SPECIMEN		Kurtz, F.
2252398777	-31.3508	-64.2869			Convolvulaceae	Ipomoea	Ipomoea nil	Ipomoea nil (L.) Roth	Ipomoea nil (L.) Roth		AR	Suburbios noroeste de la Ciudad de CÃ³rdoba: La Carolina, cerca de Villa Warcalde	CÃ³rdoba		1964-02-13T00:00:00	13	2	1964	PRESERVED_SPECIMEN		Hunziker, A. T.
2252413454	-31.35	-64.4			Convolvulaceae	Ipomoea	Ipomoea purpurea	Ipomoea purpurea (L.) Roth	Ipomoea purpurea (L.) Roth		AR	Casa Bamba	CÃ³rdoba		1910-02-10T00:00:00	10	2	1910	PRESERVED_SPECIMEN		Stuckert, T. J. V.
416955745	-31.35	-58.18			Convolvulaceae	Ipomoea	Ipomoea nitida	Ipomoea nitida Griseb.	Ipomoea nitida Griseb.		AR	AyuÃ­, alrededores del hotel Maggi.	Entre RÃ­os						PRESERVED_SPECIMEN		Troncoso, N. S.
416955577	-31.35	-58.18			Convolvulaceae	Ipomoea	Ipomoea nitida	Ipomoea nitida Griseb.	Ipomoea nitida Griseb.		AR	Concordia, Parque Rivadavia. Campo, suelo arenoso, pedregoso	Entre RÃ­os						PRESERVED_SPECIMEN		Krapovickas, A.
416955516	-31.35	-58.18			Convolvulaceae	Ipomoea	Ipomoea cairica	Ipomoea cairica (L.) Sweet	Ipomoea cairica (L.) Sweet		AR	Calabacilla	Entre RÃ­os						PRESERVED_SPECIMEN		Burkart, A.
2854392329	-31.3481	115.905			Convolvulaceae	Ipomoea	Ipomoea indica	Ipomoea indica Merr.	Ipomoea indica		AU	On Jim Gordon Trail, Gingin Brook	Western Australia		1999-12-13T00:00:00	13	12	1999	PRESERVED_SPECIMEN		Brown, K.L.
2252399559	-31.3475	-64.2853			Convolvulaceae	Ipomoea	Ipomoea cairica	Ipomoea cairica (L.) Sweet	Ipomoea cairica (L.) Sweet		AR	Suburbios noroeste de la Ciudad de CÃ³rdoba: La Carolina, cerca de Villa Warcalde	CÃ³rdoba		1964-06-01T00:00:00	1	6	1964	PRESERVED_SPECIMEN		Hunziker, A. T.
2252410478	-31.3372	-64.2867			Convolvulaceae	Ipomoea	Ipomoea purpurea	Ipomoea purpurea (L.) Roth	Ipomoea purpurea (L.) Roth		AR	ArgÃ¼ello	CÃ³rdoba		2013-07-01T00:00:00	1	7	2013	PRESERVED_SPECIMEN		Castello, L. V.
2252398411	-31.3333	-64.6503			Convolvulaceae	Ipomoea	Ipomoea hieronymi	Ipomoea hieronymi (Kuntze) O'Donell	Ipomoea hieronymi (Kuntze) OÂ´Donell		AR	Sierra Grande (Falda este): El Durazno, cerca de Tanti	CÃ³rdoba		1951-12-14T00:00:00	14	12	1951	PRESERVED_SPECIMEN		Hunziker, A. T.
2252398364	-31.3333	-64.5667			Convolvulaceae	Ipomoea	Ipomoea rubriflora	Ipomoea rubriflora O'Donell	Ipomoea rubriflora O'Donell		AR	Valle de Punilla: Cabalango, entre Carlos Paz y Tanti	CÃ³rdoba		1950-04-13T00:00:00	13	4	1950	PRESERVED_SPECIMEN		Hunziker, A. T.
1259489616	-31.33	-63.62			Convolvulaceae	Ipomoea	Ipomoea rubriflora	Ipomoea rubriflora O'Donell	Ipomoea rubriflora O'Donell	O'Donell	AR	Estancia San Teodoro	CÃ³rdoba		1955-03-11T00:00:00	11	3	1955	PRESERVED_SPECIMEN	Missouri Botanical Garden	Armando T. Hunziker
2829523459	-31.32	152.8			Convolvulaceae	Ipomoea	Ipomoea cairica	Ipomoea cairica (L.) Sweet	Ipomoea cairica		AU	Telegraph Point, Wilson River.	New South Wales		1915-05-23T00:00:00	23	5	1915	PRESERVED_SPECIMEN		Cambage, R.H.
2829002480	-31.3167	152.967	10		Convolvulaceae	Ipomoea	Ipomoea cairica	Ipomoea cairica (L.) Sweet	Ipomoea cairica		AU	Point Plomer, top of headland.	New South Wales		1984-03-11T00:00:00	11	3	1984	PRESERVED_SPECIMEN		Shelley, J.R.
2828681966	-31.3167	152.967	10		Convolvulaceae	Ipomoea	Ipomoea cairica	Ipomoea cairica (L.) Sweet	Ipomoea cairica		AU	Point Plomer.	New South Wales		1984-03-11T00:00:00	11	3	1984	PRESERVED_SPECIMEN		Shelley, J.R.
1451674008	-31.3151	152.801			Convolvulaceae	Ipomoea	Ipomoea cairica	Ipomoea cairica (L.) Sweet	Ipomoea cairica		AU	locality withheld	New South Wales		1915-05-23T00:00:00	23	5	1915	PRESERVED_SPECIMEN		NSWOBS-02242
2252412203	-31.3	-64.5667			Convolvulaceae	Ipomoea	Ipomoea stuckertii	Ipomoea stuckertii O'Donell	Ipomoea stuckertii O'Donell		AR	Cueva de los pajaritos, entre Tanti y CosquÃ­n	CÃ³rdoba		1935-12-31T00:00:00	31	12	1935	PRESERVED_SPECIMEN		Hosseus, C. C.
1077440699	-31.2517	-50.9697			Convolvulaceae	Ipomoea		Ipomoea L.	Ipomoea		BR	Parna Lagoa do Peixe, Sede do Parna, prÃ³ximo a Lagoa do Pai JoÃ£o.	Rio Grande do Sul		1990-12-01T00:00:00		12	1990	PRESERVED_SPECIMEN	HAS - HerbÃ¡rio Alarich Rudolf Holger Schultz	Silveira, N.
1095339653	-31.2483	-50.9939			Convolvulaceae	Ipomoea	Ipomoea cairica	Ipomoea cairica (L.) Sweet	Ipomoea cairica	(L.) Sweet	BR	Parque Nacional da Lagoa do Peixe	Rs		2008-02-15T00:00:00	15	2	2008	PRESERVED_SPECIMEN	ICN - HerbÃ¡rio do Instituto de CiÃªncias Naturais	Ferreira, PPA
1095339665	-31.2358	-51.9989			Convolvulaceae	Ipomoea	Ipomoea alba	Ipomoea alba L.	Ipomoea alba	L.	BR		Rs		2008-02-17T00:00:00	17	2	2008	PRESERVED_SPECIMEN	ICN - HerbÃ¡rio do Instituto de CiÃªncias Naturais	Ferreira, PPA
1095339658	-31.2358	-51.9989			Convolvulaceae	Ipomoea	Ipomoea grandifolia	Ipomoea grandifolia (Dammer) O'Donell	Ipomoea grandifolia	(Dammer) O'Donell	BR		Rs		2008-02-17T00:00:00	17	2	2008	PRESERVED_SPECIMEN	ICN - HerbÃ¡rio do Instituto de CiÃªncias Naturais	Ferreira, PPA
1095339645	-31.2358	-51.9989			Convolvulaceae	Ipomoea	Ipomoea indica	Ipomoea indica Merr.	Ipomoea indica	(Burm.) Merr.	BR		Rs		2008-02-17T00:00:00	17	2	2008	PRESERVED_SPECIMEN	ICN - HerbÃ¡rio do Instituto de CiÃªncias Naturais	Ferreira, PPA
1095339624	-31.2358	-51.9989			Convolvulaceae	Ipomoea	Ipomoea cairica	Ipomoea cairica (L.) Sweet	Ipomoea cairica	(L.) Sweet	BR		Rs		2008-02-17T00:00:00	17	2	2008	PRESERVED_SPECIMEN	ICN - HerbÃ¡rio do Instituto de CiÃªncias Naturais	Ferreira, PPA
2252411165	-31.2342	-64.3167			Convolvulaceae	Ipomoea	Ipomoea rubriflora	Ipomoea rubriflora O'Donell	Ipomoea rubriflora O'Donell		AR	Unquillo.	CÃ³rdoba		1930-03-26T00:00:00	26	3	1930	PRESERVED_SPECIMEN		Stuckert, T. J. V.
2252396528	-31.2319	-62.5619			Convolvulaceae	Ipomoea	Ipomoea indica	Ipomoea indica Merr.	Ipomoea indica (Burm. f.) Merr.		AR	Miramar	CÃ³rdoba		1995-05-29T00:00:00	29	5	1995	PRESERVED_SPECIMEN		Galetto, L. | Bernardello, G.
2252414637	-31.1986	-64.5836			Convolvulaceae	Ipomoea	Ipomoea purpurea	Ipomoea purpurea (L.) Roth	Ipomoea purpurea (L.) Roth		AR	Dique San Roque	CÃ³rdoba		1904-12-28T00:00:00	28	12	1904	PRESERVED_SPECIMEN		Stuckert, T. J. V.
2252413541	-31.1986	-64.5836			Convolvulaceae	Ipomoea	Ipomoea hieronymi	Ipomoea hieronymi (Kuntze) O'Donell	Ipomoea hieronymi (Kuntze) OÂ´Donell		AR	Al norte de la Cuesta de Copina, Sierra Achala	CÃ³rdoba		1880-02-14T00:00:00	14	2	1880	PRESERVED_SPECIMEN		Galander, C.
2252412641	-31.1986	-64.5836			Convolvulaceae	Ipomoea	Ipomoea plummerae	Ipomoea plummerae var. plummerae	Ipomoea plummerae A. Gray var. plummerae		AR	Sierra Grande, Pampa del yuspe	CÃ³rdoba		1951-02-13T00:00:00	13	2	1951	PRESERVED_SPECIMEN		Hunziker, J. H.
2252411598	-31.1986	-64.5836			Convolvulaceae	Ipomoea	Ipomoea plummerae	Ipomoea plummerae var. plummerae	Ipomoea plummerae A. Gray var. plummerae		AR	Sierra Grande (Falda E): Copina	CÃ³rdoba		1955-02-01T00:00:00		2	1955	PRESERVED_SPECIMEN		Fabris, H. A.
2252411142	-31.1986	-64.5836			Convolvulaceae	Ipomoea	Ipomoea hieronymi	Ipomoea hieronymi (Kuntze) O'Donell	Ipomoea hieronymi (Kuntze) OÂ´Donell		AR	Sierra de Achala, al Norte de la Cuesta de Copina	CÃ³rdoba		1877-02-19T00:00:00	19	2	1877	PRESERVED_SPECIMEN		Hieronymus, G. H. E. W.
2252411057	-31.1986	-64.5836			Convolvulaceae	Ipomoea	Ipomoea stuckertii	Ipomoea stuckertii O'Donell	Ipomoea stuckertii O'Donell		AR	Sierra Grande (Falda este): Ruta Nacional 20: El Durazno	CÃ³rdoba		1984-12-15T00:00:00	15	12	1984	PRESERVED_SPECIMEN		Subils, R.
2252403474	-31.1986	-64.5836			Convolvulaceae	Ipomoea	Ipomoea cairica	Ipomoea cairica (L.) Sweet	Ipomoea cairica (L.) Sweet		AR	Bialet MassÃ©, puente a la entrada de la ciudad	CÃ³rdoba		2005-03-28T00:00:00	28	3	2005	PRESERVED_SPECIMEN		Chiarini, F.
2252400541	-31.1986	-64.5836			Convolvulaceae	Ipomoea	Ipomoea hieronymi	Ipomoea hieronymi (Kuntze) O'Donell	Ipomoea hieronymi (Kuntze) OÂ´Donell		AR	Cuesta Blanca	CÃ³rdoba		2000-01-09T00:00:00	9	1	2000	PRESERVED_SPECIMEN		Chiarini, F.
2252398478	-31.1986	-64.5836			Convolvulaceae	Ipomoea	Ipomoea stuckertii	Ipomoea stuckertii O'Donell	Ipomoea stuckertii O'Donell		AR	San JosÃ© de los RÃ­os	CÃ³rdoba		1970-11-25T00:00:00	25	11	1970	PRESERVED_SPECIMEN		Piana, C.
2252398288	-31.1986	-64.5836			Convolvulaceae	Ipomoea	Ipomoea hieronymi	Ipomoea hieronymi (Kuntze) O'Donell	Ipomoea hieronymi (Kuntze) OÂ´Donell		AR	Sierra Grande (Falda este): Ruta nacional nÂº 20: El Durazno	CÃ³rdoba		1984-12-15T00:00:00	15	12	1984	PRESERVED_SPECIMEN		Subils, R.
2252398280	-31.1986	-64.5836			Convolvulaceae	Ipomoea	Ipomoea purpurea	Ipomoea purpurea (L.) Roth	Ipomoea purpurea (L.) Roth		AR	EstribaciÃ³n oriental de la Sierra Grande: Cuesta Blanca	CÃ³rdoba		1985-03-30T00:00:00	30	3	1985	PRESERVED_SPECIMEN		Cocucci, A. A.
2252398180	-31.1986	-64.5836			Convolvulaceae	Ipomoea	Ipomoea hieronymi	Ipomoea hieronymi (Kuntze) O'Donell	Ipomoea hieronymi (Kuntze) OÂ´Donell		AR	Sierra Grande (Falda este): Copina	CÃ³rdoba		1964-01-16T00:00:00	16	1	1964	PRESERVED_SPECIMEN		Alaimo, Subils, R.
2252397456	-31.1986	-64.5836			Convolvulaceae	Ipomoea	Ipomoea hieronymi	Ipomoea hieronymi var. kurtziana (O'Donell) O'Donell	Ipomoea hieronymi (Kuntze) OÂ´Donell var. kurtziana (OÂ´Donell) OÂ´Donell		AR	Villa Carlos Paz, subiendo a la cruz, cerca de la aerosilla	CÃ³rdoba		1962-02-05T00:00:00	5	2	1962	PRESERVED_SPECIMEN		Ariza Espinar, L.
2252397355	-31.1986	-64.5836			Convolvulaceae	Ipomoea	Ipomoea hieronymi	Ipomoea hieronymi (Kuntze) O'Donell	Ipomoea hieronymi (Kuntze) OÂ´Donell		AR	CosquÃ­n: Cerro Pan de AzÃºcar	CÃ³rdoba		1959-02-22T00:00:00	22	2	1959	PRESERVED_SPECIMEN		Ariza Espinar, L.
2252396484	-31.1986	-64.5836			Convolvulaceae	Ipomoea	Ipomoea rubriflora	Ipomoea rubriflora O'Donell	Ipomoea rubriflora O'Donell		AR	Viniendo desde el paredÃ³n del dique San Roque hacia Carlos Paz, unos 2000 m. entes del club APYCAC	CÃ³rdoba						PRESERVED_SPECIMEN		Galetto, L.
2252414905	-31.175	-64.6122			Convolvulaceae	Ipomoea	Ipomoea hieronymi	Ipomoea hieronymi (Kuntze) O'Donell	Ipomoea hieronymi (Kuntze) OÂ´Donell		AR	Pampa de Olaen.	CÃ³rdoba		1885-01-24T00:00:00	24	1	1885	PRESERVED_SPECIMEN		Kurtz, F.
2252398600	-31.1742	-66.3278			Convolvulaceae	Ipomoea	Ipomoea rubriflora	Ipomoea rubriflora O'Donell	Ipomoea rubriflora O'Donell		AR	Entre Tello y ambil (Ruta nÂº 79), 1 km antes de Ambil	La Rioja		1959-03-04T00:00:00	4	3	1959	PRESERVED_SPECIMEN		Hunziker, A. T. | Cocucci, A. E. & Caro, J. A.
2252414165	-31.1675	-64.4758			Convolvulaceae	Ipomoea	Ipomoea hieronymi	Ipomoea hieronymi (Kuntze) O'Donell	Ipomoea hieronymi (Kuntze) OÂ´Donell		AR	Casa Grande	CÃ³rdoba		1906-02-18T00:00:00	18	2	1906	PRESERVED_SPECIMEN		Stuckert, T. J. V.
2252414862	-31.1403	-64.1742			Convolvulaceae	Ipomoea	Ipomoea quamoclit	Ipomoea quamoclit L.	Ipomoea quamoclit L.		AR	Ciudad de CÃ³rdoba	CÃ³rdoba		2000-04-08T00:00:00	8	4	2000	PRESERVED_SPECIMEN		Chiarini, F.
2252411225	-31.1403	-64.1742			Convolvulaceae	Ipomoea	Ipomoea purpurea	Ipomoea purpurea (L.) Roth	Ipomoea purpurea (L.) Roth		AR	Barrio Santa Fe (Calle RubÃ©n DarÃ­o 82)	CÃ³rdoba		2014-02-20T00:00:00	20	2	2014	PRESERVED_SPECIMEN		sin colector
2252410722	-31.1403	-64.1742			Convolvulaceae	Ipomoea	Ipomoea cairica	Ipomoea cairica (L.) Sweet	Ipomoea cairica (L.) Sweet		AR	RÃ­o Ceballos. Antes del desvÃ­o de tierra hacia el Dique, sobre la ruta.	CÃ³rdoba		1989-10-29T00:00:00	29	10	1989	PRESERVED_SPECIMEN		Galetto, L.
2252402501	-31.1403	-64.1742			Convolvulaceae	Ipomoea	Ipomoea rubriflora	Ipomoea rubriflora O'Donell	Ipomoea rubriflora O'Donell		AR	"Estancia ""Santo Domingo"", por el camino de tierra paralelo al camino de la entrada a la estancia"	CÃ³rdoba		2005-03-14T00:00:00	14	3	2005	PRESERVED_SPECIMEN		Ariza Espinar, L. | FernÃ¡ndez, P., GutiÃ©rrez, M. A., Bringas, J. A. & Marini, E.
2252401063	-31.1403	-64.1742			Convolvulaceae	Ipomoea	Ipomoea rubriflora	Ipomoea rubriflora O'Donell	Ipomoea rubriflora O'Donell		AR	Salsipuedes. En el predio de Alejandra Romanutti	CÃ³rdoba		2005-03-16T00:00:00	16	3	2005	PRESERVED_SPECIMEN		Romanutti, A.
2252400527	-31.1403	-64.1742			Convolvulaceae	Ipomoea	Ipomoea purpurea	Ipomoea purpurea (L.) Roth	Ipomoea purpurea (L.) Roth		AR	Piedras Blancas, entre El Diquecito y La Calera	CÃ³rdoba		1984-12-26T00:00:00	26	12	1984	PRESERVED_SPECIMEN		Di Fulvio, T. E.
2252399792	-31.1403	-64.1742			Convolvulaceae	Ipomoea	Ipomoea indica	Ipomoea indica Merr.	Ipomoea indica (Burm. f.) Merr.		AR	La Calera	CÃ³rdoba		1999-03-01T00:00:00		3	1999	PRESERVED_SPECIMEN		Chiarini, F.
2252399124	-31.1403	-64.1742			Convolvulaceae	Ipomoea	Ipomoea nil	Ipomoea nil (L.) Roth	Ipomoea nil (L.) Roth		AR	Villa Rivera Indarte	CÃ³rdoba		1960-03-20T00:00:00	20	3	1960	PRESERVED_SPECIMEN		Ariza Espinar, L.
2252398336	-31.1403	-64.1742			Convolvulaceae	Ipomoea	Ipomoea rubriflora	Ipomoea rubriflora O'Donell	Ipomoea rubriflora O'Donell		AR	Piedras Blancas, entre La Calera y El Diquecito	CÃ³rdoba		1990-03-24T00:00:00	24	3	1990	PRESERVED_SPECIMEN		Di Fulvio, T. E.
2252398192	-31.1403	-64.1742			Convolvulaceae	Ipomoea	Ipomoea purpurea	Ipomoea purpurea (L.) Roth	Ipomoea purpurea (L.) Roth		AR	Piedras Blancas, entre El Diquecito y La Calera	CÃ³rdoba		1984-12-26T00:00:00	26	12	1984	PRESERVED_SPECIMEN		Di Fulvio, T. E.
2252398135	-31.1403	-64.1742			Convolvulaceae	Ipomoea	Ipomoea purpurea	Ipomoea purpurea (L.) Roth	Ipomoea purpurea (L.) Roth		AR	La Calera	CÃ³rdoba		1999-03-01T00:00:00		3	1999	PRESERVED_SPECIMEN		Chiarini, F.
2252398054	-31.1403	-64.1742			Convolvulaceae	Ipomoea	Ipomoea purpurea	Ipomoea purpurea (L.) Roth	Ipomoea purpurea (L.) Roth		AR	De Villa Rivera Indarte a SaldÃ¡n	CÃ³rdoba		1959-11-14T00:00:00	14	11	1959	PRESERVED_SPECIMEN		Ariza Espinar, L.
2252397908	-31.1403	-64.1742			Convolvulaceae	Ipomoea	Ipomoea cairica	Ipomoea cairica (L.) Sweet	Ipomoea cairica (L.) Sweet		AR	Entre La Calera y El Diquecito, cerca de Las Bateas	CÃ³rdoba		1986-02-19T00:00:00	19	2	1986	PRESERVED_SPECIMEN		Di Fulvio, T. E.
2252397815	-31.1403	-64.1742			Convolvulaceae	Ipomoea	Ipomoea purpurea	Ipomoea purpurea (L.) Roth	Ipomoea purpurea (L.) Roth		AR	La Calera	CÃ³rdoba		1999-03-01T00:00:00		3	1999	PRESERVED_SPECIMEN		Chiarini, F.
2252397803	-31.1403	-64.1742			Convolvulaceae	Ipomoea	Ipomoea purpurea	Ipomoea purpurea (L.) Roth	Ipomoea purpurea (L.) Roth		AR	Camino a SaldÃ¡n, cerca de Villa Rivera Indarte	CÃ³rdoba		1959-11-14T00:00:00	14	11	1959	PRESERVED_SPECIMEN		Ariza Espinar, L.
2252397344	-31.1403	-64.1742			Convolvulaceae	Ipomoea	Ipomoea purpurea	Ipomoea purpurea (L.) Roth	Ipomoea purpurea (L.) Roth		AR	Camino a SaldÃ¡n, entre Villa Rivera Indarte y el Primer Puente	CÃ³rdoba		1959-11-14T00:00:00	14	11	1959	PRESERVED_SPECIMEN		Ariza Espinar, L.
2252396740	-31.1403	-64.1742			Convolvulaceae	Ipomoea	Ipomoea purpurea	Ipomoea purpurea (L.) Roth	Ipomoea purpurea (L.) Roth		AR	La Calera	CÃ³rdoba		1999-03-01T00:00:00		3	1999	PRESERVED_SPECIMEN		Chiarini, F.
2252396518	-31.1403	-64.1742			Convolvulaceae	Ipomoea	Ipomoea cairica	Ipomoea cairica (L.) Sweet	Ipomoea cairica (L.) Sweet		AR	Villa Allende: en un baldÃ­o de la calle GÃ¼emes al 500	CÃ³rdoba		1987-11-28T00:00:00	28	11	1987	PRESERVED_SPECIMEN		Galetto, L.
2252396412	-31.1403	-64.1742			Convolvulaceae	Ipomoea	Ipomoea cairica	Ipomoea cairica (L.) Sweet	Ipomoea cairica (L.) Sweet		AR	El Diquecito: en una barranca a la derecha pasando el Dique, antes de llegar al puente	CÃ³rdoba		1987-11-21T00:00:00	21	11	1987	PRESERVED_SPECIMEN		Galetto, L.
616286520	-31.125	30.125			Convolvulaceae	Ipomoea	Ipomoea ficifolia	Ipomoea ficifolia Lindl.	Ipomoea ficifolia		ZA	Not available			1996-04-07T00:00:00	7	4	1996	PRESERVED_SPECIMEN		Abbott, A.T.D.
616286516	-31.125	29.625			Convolvulaceae	Ipomoea	Ipomoea crassipes	Ipomoea crassipes Hook.	Ipomoea crassipes		ZA	Not available			2002-11-28T00:00:00	28	11	2002	PRESERVED_SPECIMEN		Nathoo, M.
461999696	-31.125	30.125			Convolvulaceae	Ipomoea	Ipomoea pes-caprae	Ipomoea pes-caprae subsp. brasiliensis (L.) Ooststr.	Ipomoea pes-caprae subsp. brasiliensis		ZA	Not available			1976-01-23T00:00:00	23	1	1976	PRESERVED_SPECIMEN		Crawford R.
461999073	-31.125	30.125			Convolvulaceae	Ipomoea	Ipomoea mauritiana	Ipomoea mauritiana Jacquin	Ipomoea mauritiana		ZA	Not available			1975-02-27T00:00:00	27	2	1975	PRESERVED_SPECIMEN		Nicholson H.B.
461999067	-31.125	30.125			Convolvulaceae	Ipomoea	Ipomoea mauritiana	Ipomoea mauritiana Jacquin	Ipomoea mauritiana		ZA	Not available			1973-03-14T00:00:00	14	3	1973	PRESERVED_SPECIMEN		Strey R.G.
461998847	-31.125	29.625			Convolvulaceae	Ipomoea	Ipomoea magnusiana	Ipomoea magnusiana Schinz	Ipomoea magnusiana		ZA	Not available			1955-03-14T00:00:00	14	3	1955	PRESERVED_SPECIMEN		Codd L.E.W.
461998798	-31.125	30.125			Convolvulaceae	Ipomoea	Ipomoea indica	Ipomoea indica Merr.	Ipomoea indica		ZA	Not available			1986-09-27T00:00:00	27	9	1986	PRESERVED_SPECIMEN		Henderson L.
461998546	-31.125	30.125			Convolvulaceae	Ipomoea	Ipomoea crassipes	Ipomoea crassipes var. crassipes	Ipomoea crassipes var. crassipes		ZA	Not available			1962-10-26T00:00:00	26	10	1962	PRESERVED_SPECIMEN		Strey R.G.
461998334	-31.125	30.125			Convolvulaceae	Ipomoea	Ipomoea crassipes	Ipomoea crassipes var. crassipes	Ipomoea crassipes var. crassipes		ZA	Not available			1947-02-22T00:00:00	22	2	1947	PRESERVED_SPECIMEN		Acocks J.P.H.
461998030	-31.125	28.375			Convolvulaceae	Ipomoea	Ipomoea bolusiana	Ipomoea bolusiana Schinz	Ipomoea bolusiana		ZA	Not available			1995-01-06T00:00:00	6	1	1995	PRESERVED_SPECIMEN		Bester S.P.
2252412226	-31.1167	-64.6667			Convolvulaceae	Ipomoea	Ipomoea hieronymi	Ipomoea hieronymi (Kuntze) O'Donell	Ipomoea hieronymi (Kuntze) OÂ´Donell		AR	CaÃ±ada del Coro.	CÃ³rdoba		1885-01-24T00:00:00	24	1	1885	PRESERVED_SPECIMEN		Kurtz, F.
2828640355	-31.1	150.95	480		Convolvulaceae	Ipomoea	Ipomoea cairica	Ipomoea cairica (L.) Sweet	Ipomoea cairica		AU	Oxley Park, Tamworth.	New South Wales		1985-12-01T00:00:00	1	12	1985	PRESERVED_SPECIMEN		Hosking, J.R.
2827882409	-31.1	150.917	375		Convolvulaceae	Ipomoea	Ipomoea indica	Ipomoea indica Merr.	Ipomoea indica		AU	Banks of Peel River, Tamworth.	New South Wales		1988-05-20T00:00:00	20	5	1988	PRESERVED_SPECIMEN		Hosking, J.R.
2827166739	-31.1	150.917	375		Convolvulaceae	Ipomoea	Ipomoea indica	Ipomoea indica Merr.	Ipomoea indica		AU	Banks of Peel River, Tamworth	New South Wales		1992-05-20T00:00:00	20	5	1992	PRESERVED_SPECIMEN		Hosking, J.R.
2436307697	-31.1	150.917	375		Convolvulaceae	Ipomoea	Ipomoea indica	Ipomoea indica Merr.	Ipomoea indica		AU	Banks of Peel River, Tamworth.	New South Wales		1988-05-20T00:00:00	20	5	1988	PRESERVED_SPECIMEN		Hosking, J.R.
2252411864	-31.0942	-64.4828			Convolvulaceae	Ipomoea	Ipomoea hieronymi	Ipomoea hieronymi (Kuntze) O'Donell	Ipomoea hieronymi (Kuntze) OÂ´Donell		AR	San Bernardo, La Falda	CÃ³rdoba		1908-03-01T00:00:00		3	1908	PRESERVED_SPECIMEN		Stuckert, T. J. V.
2252411776	-31.0942	-64.4828			Convolvulaceae	Ipomoea	Ipomoea purpurea	Ipomoea purpurea (L.) Roth	Ipomoea purpurea (L.) Roth		AR	La Falda.	CÃ³rdoba		1898-01-01T00:00:00		1	1898	PRESERVED_SPECIMEN		Stuckert, T. J. V.
2252411562	-31.0942	-64.4828			Convolvulaceae	Ipomoea	Ipomoea hieronymi	Ipomoea hieronymi (Kuntze) O'Donell	Ipomoea hieronymi (Kuntze) OÂ´Donell		AR	Las Rosas, La Falda	CÃ³rdoba		1907-01-29T00:00:00	29	1	1907	PRESERVED_SPECIMEN		Stuckert, T. J. V.
2830541467	-31.0892	150.927	384		Convolvulaceae	Ipomoea	Ipomoea purpurea	Ipomoea purpurea (L.) Roth	Ipomoea purpurea		AU	CULTIVATED: edge of Kensells used car yard on the south side of Bourke Street, Tamworth.	New South Wales		2010-05-01T00:00:00	1	5	2010	PRESERVED_SPECIMEN		Hosking, J.R.
2827145076	-31.0892	150.927	384		Convolvulaceae	Ipomoea	Ipomoea purpurea	Ipomoea purpurea (L.) Roth	Ipomoea purpurea		AU	CULTIVATED. Edge of Kensells used car yard on the south side of Bourke Street, Tamworth	New South Wales		2010-05-01T00:00:00	1	5	2010	PRESERVED_SPECIMEN		Hosking, J.R.
2435271156	-31.0892	150.927	384		Convolvulaceae	Ipomoea	Ipomoea purpurea	Ipomoea purpurea (L.) Roth	Ipomoea purpurea		AU	Edge of Kensells used car yard on the south side of Bourke Street, Tamworth.	New South Wales		2010-05-01T00:00:00	1	5	2010	PRESERVED_SPECIMEN		Hosking, J.R.
2252404730	-31.0875	-64.6828			Convolvulaceae	Ipomoea	Ipomoea stuckertii	Ipomoea stuckertii O'Donell	Ipomoea stuckertii O'Donell		AR	Los Azulejos	CÃ³rdoba		2009-01-01T00:00:00			2009	PRESERVED_SPECIMEN		Cantero, J. J. | NÃºÃ±ez, C. O.
2827205599	-31.0833	150.95	480		Convolvulaceae	Ipomoea	Ipomoea cairica	Ipomoea cairica (L.) Sweet	Ipomoea cairica		AU	Oxley Park, Tamworth	New South Wales		1985-12-01T00:00:00	1	12	1985	PRESERVED_SPECIMEN		Hosking, J.R.
1451487803	-31.0818	150.951	480		Convolvulaceae	Ipomoea	Ipomoea cairica	Ipomoea cairica (L.) Sweet	Ipomoea cairica		AU	locality withheld	New South Wales		1985-12-01T00:00:00	1	12	1985	PRESERVED_SPECIMEN		NSWOBS-07364
2828260862	-31.08	150.95	480		Convolvulaceae	Ipomoea	Ipomoea cairica	Ipomoea cairica (L.) Sweet	Ipomoea cairica		AU	Lower end of road to lookout, Oxley Park, Tamworth.	New South Wales		1985-12-01T00:00:00	1	12	1985	PRESERVED_SPECIMEN		Hosking, J.R.
2252402534	-31.0794	-64.3314			Convolvulaceae	Ipomoea	Ipomoea hieronymi	Ipomoea hieronymi (Kuntze) O'Donell	Ipomoea hieronymi (Kuntze) OÂ´Donell		AR	Camino a Candonga.	CÃ³rdoba		2009-02-09T00:00:00	9	2	2009	PRESERVED_SPECIMEN		Demaio, P.
2252414413	-31.0753	-64.4908			Convolvulaceae	Ipomoea	Ipomoea rubriflora	Ipomoea rubriflora O'Donell	Ipomoea rubriflora O'Donell		AR	Huerta Grande, Sierra Chica.	CÃ³rdoba		1897-02-19T00:00:00	19	2	1897	PRESERVED_SPECIMEN		Stuckert, T. J. V.
2252412813	-31.0753	-64.4908			Convolvulaceae	Ipomoea	Ipomoea hieronymi	Ipomoea hieronymi (Kuntze) O'Donell	Ipomoea hieronymi (Kuntze) OÂ´Donell		AR	Huerta Grande	CÃ³rdoba		1897-02-20T00:00:00	20	2	1897	PRESERVED_SPECIMEN		Stuckert, T. J. V.
2252412537	-31.0753	-64.4908			Convolvulaceae	Ipomoea	Ipomoea rubriflora	Ipomoea rubriflora O'Donell	Ipomoea rubriflora O'Donell		AR	Huerta Grande.	CÃ³rdoba		1897-02-17T00:00:00	17	2	1897	PRESERVED_SPECIMEN		Stuckert, T. J. V.
2252410853	-31.0753	-64.4908			Convolvulaceae	Ipomoea	Ipomoea hieronymi	Ipomoea hieronymi (Kuntze) O'Donell	Ipomoea hieronymi (Kuntze) OÂ´Donell		AR	Huerta Grande	CÃ³rdoba		1897-02-17T00:00:00	17	2	1897	PRESERVED_SPECIMEN		Stuckert, T. J. V.
2252408522	-31.0753	-64.4908			Convolvulaceae	Ipomoea	Ipomoea hieronymi	Ipomoea hieronymi (Kuntze) O'Donell	Ipomoea hieronymi (Kuntze) OÂ´Donell		AR	Huerta Grande, Sierra Chica	CÃ³rdoba		1897-02-20T00:00:00	20	2	1897	PRESERVED_SPECIMEN		Stuckert, T. J. V.
1095339674	-31.0669	-50.8564			Convolvulaceae	Ipomoea	Ipomoea cairica	Ipomoea cairica (L.) Sweet	Ipomoea cairica	(L.) Sweet	BR	RST 101 Km 159	Rs		2008-02-15T00:00:00	15	2	2008	PRESERVED_SPECIMEN	ICN - HerbÃ¡rio do Instituto de CiÃªncias Naturais	Ferreira, PPA
2252412185	-31.065	-65.3939			Convolvulaceae	Ipomoea	Ipomoea rubriflora	Ipomoea rubriflora O'Donell	Ipomoea rubriflora O'Donell		AR	Potrero de Marquez	CÃ³rdoba		1897-05-01T00:00:00		5	1897	PRESERVED_SPECIMEN		Stuckert, T. J. V.
1831523103	-31.0492	-64.3775	1215		Convolvulaceae	Ipomoea	Ipomoea hieronymi	Ipomoea hieronymi (Kuntze) O'Donell	Ipomoea hieronymi (Kuntze) OÂ´Donell		AR	Argentina, Prov. Cordoba, Dept. Colon, c. 35 km NNW of Cordoba, road from Agua de Oro to La Cumbre			2009-01-11T00:00:00	11	1	2009	PRESERVED_SPECIMEN		Chiapella,J., Giorgis,M. & Vitek,E.
2252403465	-31.0492	-64.3775			Convolvulaceae	Ipomoea	Ipomoea hieronymi	Ipomoea hieronymi (Kuntze) O'Donell	Ipomoea hieronymi (Kuntze) OÂ´Donell		AR	Road from Agua de Oro to La Cumbre.	CÃ³rdoba		2009-01-11T00:00:00	11	1	2009	PRESERVED_SPECIMEN		Chiapella, J. | Giorgis, M. A. & Vitek, E.
2252400250	-31.0436	-63.4542			Convolvulaceae	Ipomoea	Ipomoea rubriflora	Ipomoea rubriflora O'Donell	Ipomoea rubriflora O'Donell		AR	Estancia San Teodoro	CÃ³rdoba		1955-03-11T00:00:00	11	3	1955	PRESERVED_SPECIMEN		Hunziker, A. T.
2827224290	-31.0333	152.95			Convolvulaceae	Ipomoea	Ipomoea cairica	Ipomoea cairica (L.) Sweet	Ipomoea cairica		AU	Gladstone, Macleay River	New South Wales		1947-08-01T00:00:00	1	8	1947	PRESERVED_SPECIMEN		Edwards, H.A.
1988309128	-31.0308	-55.5689	290	0	Convolvulaceae	Ipomoea	Ipomoea chodatiana	Ipomoea uruguayensis Meisn.	Ipomoea uruguayensis	Meisn.	UY		Rivera		2018-12-02T00:00:00	2	12	2018	PRESERVED_SPECIMEN	ICN - HerbÃ¡rio do Instituto de CiÃªncias Naturais	Vogel Ely, C; et al.
2252413881	-31.0233	-63.4558			Convolvulaceae	Ipomoea		Ipomoea L.	Ipomoea		AR	Entre Estancia Salazar y Estancia GarcÃ­a.	CÃ³rdoba		1887-02-20T00:00:00	20	2	1887	PRESERVED_SPECIMEN		Kurtz, F.
2252412955	-31.0233	-63.4558			Convolvulaceae	Ipomoea	Ipomoea nil	Ipomoea nil (L.) Roth	Ipomoea nil (L.) Roth		AR	Entre Las Tapias y Estancia La Vuelta.	CÃ³rdoba		1887-02-18T00:00:00	18	2	1887	PRESERVED_SPECIMEN		Kurtz, F.
2252411246	-31.0233	-63.4558			Convolvulaceae	Ipomoea	Ipomoea batatas	Ipomoea batatas (L.) Lam.	Ipomoea batatas (L.) Lam.		AR	Est. San Teodoro	CÃ³rdoba		1904-05-01T00:00:00		5	1904	PRESERVED_SPECIMEN		Stuckert, T. J. V.
2252410815	-31.0233	-63.4558			Convolvulaceae	Ipomoea	Ipomoea rubriflora	Ipomoea rubriflora O'Donell	Ipomoea rubriflora O'Donell		AR	Ciudad de CÃ³rdoba	CÃ³rdoba		1970-03-16T00:00:00	16	3	1970	PRESERVED_SPECIMEN		Hunziker, A. T. | Subils, R. & Astegiano, M. E.
2830114868	-31.02	152.87			Convolvulaceae	Ipomoea	Ipomoea purpurea	Ipomoea purpurea (L.) Roth	Ipomoea purpurea		AU	Frederickton (Macleay River), near Kempsey.	New South Wales		1935-02-01T00:00:00	1	2	1935	PRESERVED_SPECIMEN		Ingram, C.K.
1451674375	-31.0151	152.868			Convolvulaceae	Ipomoea	Ipomoea purpurea	Ipomoea purpurea (L.) Roth	Ipomoea purpurea		AU	locality withheld	New South Wales		1935-02-01T00:00:00	1	2	1935	PRESERVED_SPECIMEN		NSWOBS-07604
2252397925	-31.0136	-65.1003			Convolvulaceae	Ipomoea	Ipomoea stuckertii	Ipomoea stuckertii O'Donell	Ipomoea stuckertii O'Donell		AR	Entre La Higuera y Rumi Huasi	CÃ³rdoba		1951-04-15T00:00:00	15	4	1951	PRESERVED_SPECIMEN		Hunziker, A. T.
2439448433	-31	151.867			Convolvulaceae	Ipomoea	Ipomoea biflora	Ipomoea plebeia R.Br.	Ipomoea plebeia		AU	Moona [Plains Homestead] near Walcha.	New South Wales		1885-01-01T00:00:00			1885	PRESERVED_SPECIMEN		Crawford, A.R.
1427529512	-30.9997	-52.4278			Convolvulaceae	Ipomoea	Ipomoea grandifolia	Ipomoea grandifolia (Dammer) O'Donell	Ipomoea grandifolia	(Dammer) O'Donell	BR	BR 116, prÃ³ximo a cidade, beira da estrada.	Rio Grande do Sul		2014-04-23T00:00:00	23	4	2014	PRESERVED_SPECIMEN	UEC - HerbÃ¡rio da Universidade Estadual de Campinas	Monge, M; Volet, DP
2252398301	-30.9881	-64.1036			Convolvulaceae	Ipomoea	Ipomoea alba	Ipomoea alba L.	Ipomoea alba L.		AR	JesÃºs MarÃ­a	CÃ³rdoba		1966-02-26T00:00:00	26	2	1966	PRESERVED_SPECIMEN		Hunziker, A. T.
2005459186	-30.9714	30.2856			Convolvulaceae	Ipomoea	Ipomoea pes-caprae	Ipomoea pes-caprae subsp. brasiliensis (L.) R.Br.		(L.) R.Br.	ZA	Mpenjati Nature Reserve.	KwaZulu-Natal		2002-01-25T00:00:00	25	1	2002	PRESERVED_SPECIMEN		Schuhardt, D.A.
2252400501	-30.9603	-64.2919			Convolvulaceae	Ipomoea	Ipomoea purpurea	Ipomoea purpurea (L.) Roth	Ipomoea purpurea (L.) Roth		AR	En el camino que va desde Ascochinga a La Cumbre	CÃ³rdoba		2005-04-14T00:00:00	14	4	2005	PRESERVED_SPECIMEN		FernÃ¡ndez, P. | GutiÃ©rrez, M. A., Hick, P. M. L., Bringas, J. A. & Bertone, G.
2252412101	-30.9422	-64.2769			Convolvulaceae	Ipomoea	Ipomoea hieronymi	Ipomoea hieronymi (Kuntze) O'Donell	Ipomoea hieronymi (Kuntze) OÂ´Donell		AR	Ascochinga	CÃ³rdoba		1871-04-01T00:00:00		4	1871	PRESERVED_SPECIMEN		Lorentz, P. G.
2252403852	-30.9347	-64.3167			Convolvulaceae	Ipomoea	Ipomoea hieronymi	Ipomoea hieronymi (Kuntze) O'Donell	Ipomoea hieronymi (Kuntze) OÂ´Donell		AR	Ruta Provincial nÂº E-66, cerca de la entrada al balneario Tres Cascadas	CÃ³rdoba		2006-12-02T00:00:00	2	12	2006	PRESERVED_SPECIMEN		Chiapella, J. | Demaio, P.
2252413637	-30.9264	-64.5003			Convolvulaceae	Ipomoea	Ipomoea hieronymi	Ipomoea hieronymi (Kuntze) O'Donell	Ipomoea hieronymi (Kuntze) OÂ´Donell var. hieronymi		AR	Los Cocos	CÃ³rdoba		1908-01-20T00:00:00	20	1	1908	PRESERVED_SPECIMEN		Stuckert, T. J. V.
2252397996	-30.9228	-64.0756			Convolvulaceae	Ipomoea	Ipomoea nil	Ipomoea nil (L.) Roth	Ipomoea nil (L.) Roth		AR	Entre JesÃºs MarÃ­a y Barranca Yaco, camino a Dena Funes	CÃ³rdoba		1951-04-28T00:00:00	28	4	1951	PRESERVED_SPECIMEN		Hunziker, A. T.
1095351683	-30.9136	-53.1058			Convolvulaceae	Ipomoea	Ipomoea chodatiana	Ipomoea uruguayensis Meisn.	Ipomoea uruguayensis	Meisn.	BR		Rs		2010-01-11T00:00:00	11	1	2010	PRESERVED_SPECIMEN	ICN - HerbÃ¡rio do Instituto de CiÃªncias Naturais	Ferreira, PPA; Dettke, GA; Rubio, MAK; Welker, CAD
1042701022	-30.9136	-53.11	-4999.5	4999.5	Convolvulaceae	Ipomoea	Ipomoea purpurea	Ipomoea purpurea (L.) Roth	Ipomoea purpurea (L.) Roth		BR	Arroio do AreiÃ£o.	Rio Grande do Sul		2010-01-12T00:00:00	12	1	2010	PRESERVED_SPECIMEN	Instituto Nacional de Pesquisas da AmazÃ´nia (INPA)	Mike Hopkins
1095345407	-30.9133	-53.1058			Convolvulaceae	Ipomoea	Ipomoea purpurea	Ipomoea purpurea (L.) Roth	Ipomoea purpurea	(L.) Roth	BR	Arroio do AreiÃ£o 30Â° 54' 48.9"S 53Â° 06' 21.7"W	Rs		2010-01-12T00:00:00	12	1	2010	PRESERVED_SPECIMEN	ICN - HerbÃ¡rio do Instituto de CiÃªncias Naturais	Ferreira, PPA; et al.
1095345379	-30.9133	-53.1058			Convolvulaceae	Ipomoea	Ipomoea indivisa	Ipomoea indivisa Hallier	Ipomoea indivisa	(Vell.) Hallier f.	BR	Arroio do AreiÃ£o 30Â° 54' 48.9"S 53Â° 06' 21.7"W	Rs		2010-01-12T00:00:00	12	1	2010	PRESERVED_SPECIMEN	ICN - HerbÃ¡rio do Instituto de CiÃªncias Naturais	Ferreira, PPA; Dettke, GA; Rubio, MAK; Welker, CAD
416955748	-30.91	-57.93			Convolvulaceae	Ipomoea	Ipomoea nitida	Ipomoea nitida Griseb.	Ipomoea nitida Griseb.		AR	Santa Ana	Entre RÃ­os						PRESERVED_SPECIMEN		Burkart, A.
416955747	-30.91	-57.93			Convolvulaceae	Ipomoea	Ipomoea nitida	Ipomoea nitida Griseb.	Ipomoea nitida Griseb.		AR	Santa Ana	Entre RÃ­os						PRESERVED_SPECIMEN		Burkart, A.
416955746	-30.91	-57.93			Convolvulaceae	Ipomoea	Ipomoea nitida	Ipomoea nitida Griseb.	Ipomoea nitida Griseb.		AR	Santa Ana	Entre RÃ­os						PRESERVED_SPECIMEN		Burkart, A.
416955536	-30.91	-57.93			Convolvulaceae	Ipomoea	Ipomoea grandifolia	Ipomoea grandifolia (Dammer) O'Donell	Ipomoea grandifolia (Dammer) OÂ´Donell		AR	Santa Ana	Entre RÃ­os						PRESERVED_SPECIMEN		Burkart, A.
2252413344	-30.9069	-62.2158			Convolvulaceae	Ipomoea	Ipomoea cairica	Ipomoea cairica (L.) Sweet	Ipomoea cairica (L.) Sweet		AR	La Paquita, alrededores de la estaciÃ³n del ferrocarril.	CÃ³rdoba		1986-01-06T00:00:00	6	1	1986	PRESERVED_SPECIMEN		Di Fulvio, T. E.
2830121076	-30.9	153.02			Convolvulaceae	Ipomoea	Ipomoea cairica	Ipomoea cairica (L.) Sweet	Ipomoea cairica		AU	Macleay River, near Jerseyville.	New South Wales		1965-04-21T00:00:00	21	4	1965	PRESERVED_SPECIMEN		Vickery, J.W.
1260718321	-30.9	-57.9333			Convolvulaceae	Ipomoea	Ipomoea nil	Ipomoea nil (L.) Roth	Ipomoea nil (L.) Roth	(L.) Roth	AR	Santa Ana.	Corrientes		1961-05-07T00:00:00	7	5	1961	PRESERVED_SPECIMEN	Missouri Botanical Garden	Troels M. Pedersen
1451673991	-30.8984	153.018			Convolvulaceae	Ipomoea	Ipomoea cairica	Ipomoea cairica (L.) Sweet	Ipomoea cairica		AU	locality withheld	New South Wales		1965-04-21T00:00:00	21	4	1965	PRESERVED_SPECIMEN		NSWOBS-15355
2252412169	-30.875	-64.8372			Convolvulaceae	Ipomoea	Ipomoea stuckertii	Ipomoea stuckertii O'Donell	Ipomoea stuckertii O'Donell		AR	Villa de Soto, Balneario La Toma	CÃ³rdoba		2014-02-25T00:00:00	25	2	2014	PRESERVED_SPECIMEN		Barboza, G. E. | Palchetti, V.
616286572	-30.875	29.875			Convolvulaceae	Ipomoea	Ipomoea sinensis	Ipomoea sinensis subsp. blepharosepala (Hochst. ex A.Rich.) Verdc. ex Meeuse	Ipomoea sinensis subsp. blepharosepala		ZA	Not available			1996-04-09T00:00:00	9	4	1996	PRESERVED_SPECIMEN		Abbott, A.T.D.
616286566	-30.875	29.875			Convolvulaceae	Ipomoea	Ipomoea purpurea	Ipomoea purpurea (L.) Roth	Ipomoea purpurea		ZA	Not available			1995-05-04T00:00:00	4	5	1995	PRESERVED_SPECIMEN		Abbott, A.T.D.
616286565	-30.875	29.875			Convolvulaceae	Ipomoea	Ipomoea purpurea	Ipomoea purpurea (L.) Roth	Ipomoea purpurea		ZA	Not available			1996-04-09T00:00:00	9	4	1996	PRESERVED_SPECIMEN		Abbott, A.T.D.
616286563	-30.875	29.875			Convolvulaceae	Ipomoea	Ipomoea purpurea	Ipomoea purpurea (L.) Roth	Ipomoea purpurea		ZA	Not available			1996-04-09T00:00:00	9	4	1996	PRESERVED_SPECIMEN		Abbott, A.T.D.
616286519	-30.875	29.875			Convolvulaceae	Ipomoea	Ipomoea ficifolia	Ipomoea ficifolia Lindl.	Ipomoea ficifolia		ZA	Not available			1996-04-09T00:00:00	9	4	1996	PRESERVED_SPECIMEN		Abbott, A.T.D.
616286513	-30.875	30.375			Convolvulaceae	Ipomoea	Ipomoea crassipes	Ipomoea crassipes Hook.	Ipomoea crassipes		ZA	Not available			1994-10-27T00:00:00	27	10	1994	PRESERVED_SPECIMEN		Abbott, A.T.D.
616286512	-30.875	30.125			Convolvulaceae	Ipomoea	Ipomoea crassipes	Ipomoea crassipes Hook.	Ipomoea crassipes		ZA	Not available			1995-02-09T00:00:00	9	2	1995	PRESERVED_SPECIMEN		Abbott, A.T.D.
462000072	-30.875	30.375			Convolvulaceae	Ipomoea		Ipomoea L.	Ipomoea sp.		ZA	Not available			1968-06-22T00:00:00	22	6	1968	PRESERVED_SPECIMEN		Nicholson H.B.
462000071	-30.875	30.375			Convolvulaceae	Ipomoea		Ipomoea L.	Ipomoea sp.		ZA	Not available			1970-09-30T00:00:00	30	9	1970	PRESERVED_SPECIMEN		Nicholson H.B.
461999748	-30.875	30.375			Convolvulaceae	Ipomoea	Ipomoea biflora	Ipomoea plebeia subsp. africana A.Meeuse	Ipomoea plebeia subsp. africana		ZA	Not available			1965-08-09T00:00:00	9	8	1965	PRESERVED_SPECIMEN		Strey R.G.
461999654	-30.875	28.375			Convolvulaceae	Ipomoea	Ipomoea pellita	Ipomoea pellita Hall.fil.	Ipomoea pellita		ZA	Not available			1993-03-03T00:00:00	3	3	1993	PRESERVED_SPECIMEN		Bester S.P.
461999168	-30.875	29.375			Convolvulaceae	Ipomoea		Ipomoea L.	Ipomoea oblongata		ZA	Not available			1968-12-28T00:00:00	28	12	1968	PRESERVED_SPECIMEN		Plowes D.C.H.
461998794	-30.875	30.375			Convolvulaceae	Ipomoea	Ipomoea indica	Ipomoea indica Merr.	Ipomoea indica		ZA	Not available			1979-11-29T00:00:00	29	11	1979	PRESERVED_SPECIMEN		Nicholson H.B.
461998776	-30.875	30.125			Convolvulaceae	Ipomoea	Ipomoea indica	Ipomoea indica Merr.	Ipomoea indica		ZA	Not available			1930-12-31T00:00:00	31	12	1930	PRESERVED_SPECIMEN		Mogg A.O.D.
461998775	-30.875	30.125			Convolvulaceae	Ipomoea	Ipomoea indica	Ipomoea indica Merr.	Ipomoea indica		ZA	Not available			1930-12-24T00:00:00	24	12	1930	PRESERVED_SPECIMEN		Mogg A.O.D.
461998643	-30.875	30.375			Convolvulaceae	Ipomoea	Ipomoea crassipes	Ipomoea crassipes var. crassipes	Ipomoea crassipes var. crassipes		ZA	Not available			1967-11-06T00:00:00	6	11	1967	PRESERVED_SPECIMEN		Mogg A.O.D.
461998610	-30.875	30.375			Convolvulaceae	Ipomoea	Ipomoea crassipes	Ipomoea crassipes var. crassipes	Ipomoea crassipes var. crassipes		ZA	Not available			1937-01-12T00:00:00	12	1	1937	PRESERVED_SPECIMEN		Mogg A.O.D.
461998562	-30.875	30.375			Convolvulaceae	Ipomoea	Ipomoea crassipes	Ipomoea crassipes var. crassipes	Ipomoea crassipes var. crassipes		ZA	Not available			1937-01-12T00:00:00	12	1	1937	PRESERVED_SPECIMEN		Mogg A.O.D.
461998332	-30.875	30.125			Convolvulaceae	Ipomoea	Ipomoea crassipes	Ipomoea crassipes var. crassipes	Ipomoea crassipes var. crassipes		ZA	Not available			1930-12-31T00:00:00	31	12	1930	PRESERVED_SPECIMEN		Mogg A.O.D.
461998103	-30.875	30.375			Convolvulaceae	Ipomoea	Ipomoea cairica	Ipomoea cairica subsp. cairica	Ipomoea cairica var. cairica		ZA	Not available			1973-10-10T00:00:00	10	10	1973	PRESERVED_SPECIMEN		Mogg A.O.D.
461998088	-30.875	30.375			Convolvulaceae	Ipomoea	Ipomoea cairica	Ipomoea cairica subsp. cairica	Ipomoea cairica var. cairica		ZA	Not available			1963-11-20T00:00:00	20	11	1963	PRESERVED_SPECIMEN		Jacobsen W.B.G.
461998075	-30.875	30.375			Convolvulaceae	Ipomoea	Ipomoea cairica	Ipomoea cairica subsp. cairica	Ipomoea cairica var. cairica		ZA	Not available			1937-01-12T00:00:00	12	1	1937	PRESERVED_SPECIMEN		Mogg A.O.D.
453270146	-30.875	30.375			Convolvulaceae	Ipomoea	Ipomoea obscura	Ipomoea obscura var. obscura	Ipomoea obscura var. obscura		ZA	Not available			1979-11-29T00:00:00	29	11	1979	PRESERVED_SPECIMEN		Nicholson H.B.
453269939	-30.875	30.375			Convolvulaceae	Ipomoea	Ipomoea ficifolia	Ipomoea ficifolia Lindl.	Ipomoea ficifolia		ZA	Not available			1963-11-20T00:00:00	20	11	1963	PRESERVED_SPECIMEN		Jacobsen W.B.G.
453269936	-30.875	30.125			Convolvulaceae	Ipomoea	Ipomoea ficifolia	Ipomoea ficifolia Lindl.	Ipomoea ficifolia		ZA	Not available			1968-04-22T00:00:00	22	4	1968	PRESERVED_SPECIMEN		Strey R.G.
453269863	-30.875	30.375			Convolvulaceae	Ipomoea	Ipomoea bolusiana	Ipomoea bolusiana Schinz	Ipomoea bolusiana		ZA	Not available			1963-12-31T00:00:00	31	12	1963	PRESERVED_SPECIMEN		Van der Schijff H.P.
1095351674	-30.8669	-53.2625			Convolvulaceae	Ipomoea	Ipomoea delphinioides	Ipomoea delphinioides Choisy	Ipomoea delphinioides	Choisy	BR		Rs		2010-01-12T00:00:00	12	1	2010	PRESERVED_SPECIMEN	ICN - HerbÃ¡rio do Instituto de CiÃªncias Naturais	Ferreira, PPA; Dettke, GA; Rubio, MAK; Welker, CAD
2252402798	-30.8664	-64.6181			Convolvulaceae	Ipomoea	Ipomoea stuckertii	Ipomoea stuckertii O'Donell	Ipomoea stuckertii O'Donell		AR	Las Lajas	CÃ³rdoba		2009-12-17T00:00:00	17	12	2009	PRESERVED_SPECIMEN		Cantero, J. J. | NÃºÃ±ez, C. O.
1264707032	-30.8664	-64.6181	723	0	Convolvulaceae	Ipomoea	Ipomoea stuckertii	Ipomoea stuckertii O'Donell	Ipomoea stuckertii	O'Donell	AR	Las Lajas	CÃ³rdoba		2009-12-17T00:00:00	17	12	2009	PRESERVED_SPECIMEN	ICN - HerbÃ¡rio do Instituto de CiÃªncias Naturais	Cantero, JJ; NÃºÃ±ez, CO
2252413479	-30.8642	-64.4883			Convolvulaceae	Ipomoea	Ipomoea hieronymi	Ipomoea hieronymi (Kuntze) O'Donell	Ipomoea hieronymi (Kuntze) OÂ´Donell		AR	Cumbre del Overo, Capilla del Monte	CÃ³rdoba		1917-01-30T00:00:00	30	1	1917	PRESERVED_SPECIMEN		Hosseus, C. C.
2252414579	-30.8592	-64.9731			Convolvulaceae	Ipomoea	Ipomoea rubriflora	Ipomoea rubriflora O'Donell	Ipomoea rubriflora O'Donell		AR	Desde Villa de Soto, camino hacia el balneario La Toma	CÃ³rdoba		2014-02-25T00:00:00	25	2	2014	PRESERVED_SPECIMEN		Barboza, G. E. | Palchetti, V.
2252412234	-30.8592	-64.9731			Convolvulaceae	Ipomoea	Ipomoea nil	Ipomoea nil (L.) Roth	Ipomoea nil (L.) Roth		AR	Desde Villa de Soto, camino hacia el balneario La Toma	CÃ³rdoba		2014-02-25T00:00:00	25	2	2014	PRESERVED_SPECIMEN		Barboza, G. E. | Palchetti, V.
2252414213	-30.8567	-64.5261			Convolvulaceae	Ipomoea	Ipomoea hieronymi	Ipomoea hieronymi (Kuntze) O'Donell	Ipomoea hieronymi (Kuntze) OÂ´Donell var. hieronymi		AR	Capilla del Monte	CÃ³rdoba		1900-02-28T00:00:00	28	2	1900	PRESERVED_SPECIMEN		Stuckert, T. J. V.
2252412970	-30.8567	-64.5261			Convolvulaceae	Ipomoea	Ipomoea hieronymi	Ipomoea hieronymi (Kuntze) O'Donell	Ipomoea hieronymi (Kuntze) OÂ´Donell		AR	Capilla del Monte	CÃ³rdoba		1907-04-20T00:00:00	20	4	1907	PRESERVED_SPECIMEN		Stuckert, T. J. V.
2252412851	-30.8567	-64.5261			Convolvulaceae	Ipomoea	Ipomoea stuckertii	Ipomoea stuckertii O'Donell	Ipomoea stuckertii O'Donell		AR	Capilla del Monte.	CÃ³rdoba		1896-01-01T00:00:00			1896	PRESERVED_SPECIMEN		Kurtz, F.
2252410985	-30.8567	-64.5261			Convolvulaceae	Ipomoea	Ipomoea hieronymi	Ipomoea hieronymi (Kuntze) O'Donell	Ipomoea hieronymi (Kuntze) OÂ´Donell		AR	Valle de Punilla, en los alrededores de Capilla del Monte.	CÃ³rdoba		1917-01-01T00:00:00		1	1917	PRESERVED_SPECIMEN		Hosseus, C. C.
2252410786	-30.8567	-64.5261			Convolvulaceae	Ipomoea	Ipomoea stuckertii	Ipomoea stuckertii O'Donell	Ipomoea stuckertii O'Donell		AR	Alrededores de Capilla del Monte.	CÃ³rdoba		1917-01-01T00:00:00		1	1917	PRESERVED_SPECIMEN		Hosseus, C. C.
1095339583	-30.8558	-55.5219			Convolvulaceae	Ipomoea	Ipomoea indica	Ipomoea indica Merr.	Ipomoea indica	(Burm.) Merr.	BR	Cerro da Vigia	Rs		2007-12-09T00:00:00	9	12	2007	PRESERVED_SPECIMEN	ICN - HerbÃ¡rio do Instituto de CiÃªncias Naturais	Ferreira, PPA
1095339570	-30.8558	-55.5219			Convolvulaceae	Ipomoea	Ipomoea cairica	Ipomoea cairica (L.) Sweet	Ipomoea cairica	(L.) Sweet	BR	Cerro da Vigia	Rs		2007-12-09T00:00:00	9	12	2007	PRESERVED_SPECIMEN	ICN - HerbÃ¡rio do Instituto de CiÃªncias Naturais	Ferreira, PPA
2252413960	-30.8553	-64.5078			Convolvulaceae	Ipomoea	Ipomoea hieronymi	Ipomoea hieronymi (Kuntze) O'Donell	Ipomoea hieronymi (Kuntze) OÂ´Donell		AR	Capilla del Monte, Cerro Uritorco	CÃ³rdoba		1918-11-04T00:00:00	4	11	1918	PRESERVED_SPECIMEN		Hosseus, C. C.
2252413935	-30.8553	-64.5078			Convolvulaceae	Ipomoea	Ipomoea plummerae	Ipomoea plummerae var. plummerae	Ipomoea plummerae A. Gray var. plummerae		AR	Capilla del Monte, en el Cerro Uritorco	CÃ³rdoba		1917-03-10T00:00:00	10	3	1917	PRESERVED_SPECIMEN		Hosseus, C. C.
2252413139	-30.8553	-64.5078			Convolvulaceae	Ipomoea	Ipomoea hieronymi	Ipomoea hieronymi (Kuntze) O'Donell	Ipomoea hieronymi (Kuntze) OÂ´Donell		AR	Valle de Punilla, Capilla del Monte, en el Cerro Uritorco.	CÃ³rdoba		1917-03-10T00:00:00	10	3	1917	PRESERVED_SPECIMEN		Hosseus, C. C.
2252411313	-30.8553	-64.5078			Convolvulaceae	Ipomoea	Ipomoea plummerae	Ipomoea plummerae var. plummerae	Ipomoea plummerae A. Gray var. plummerae		AR	Capilla del Monte, cerca del cerro Uritorco	CÃ³rdoba		1917-11-23T00:00:00	23	11	1917	PRESERVED_SPECIMEN		Hosseus, C. C.
2252412164	-30.8539	-65.9933			Convolvulaceae	Ipomoea	Ipomoea stuckertii	Ipomoea stuckertii O'Donell	Ipomoea stuckertii O'Donell		AR	En las cercanÃ­as de la Villa de Soto.	CÃ³rdoba		1878-12-26T00:00:00	26	12	1878	PRESERVED_SPECIMEN		Hieronymus, G. H. E. W. | Niederlein, G.
1090595727	-30.8511	-51.8119			Convolvulaceae	Ipomoea	Ipomoea chodatiana	Ipomoea uruguayensis Meisn.	Ipomoea uruguayensis	Meisn.	BR	.	Rs	1	1972-08-08T00:00:00	8	8	1972	PRESERVED_SPECIMEN	MPUC - HerbÃ¡rio do Museu da PontifÃ­cia Universidade CatÃ³lica do Rio Grande do Sul
2252397676	-30.85	-65.0167			Convolvulaceae	Ipomoea	Ipomoea nil	Ipomoea nil (L.) Roth	Ipomoea nil (L.) Roth		AR	Soto	CÃ³rdoba		1963-04-13T00:00:00	13	4	1963	PRESERVED_SPECIMEN		Ariza Espinar, L.
1259488730	-30.85	-65.0167			Convolvulaceae	Ipomoea	Ipomoea nil	Ipomoea nil (L.) Roth	Ipomoea nil (L.) Roth	(L.) Roth	AR	Soto	CÃ³rdoba		1963-04-13T00:00:00	13	4	1963	PRESERVED_SPECIMEN	Missouri Botanical Garden	Luis Ariza Espinar
2252412628	-30.8442	-64.4761			Convolvulaceae	Ipomoea		Ipomoea L.	Ipomoea		AR	Cumbre del Cerro Uritorco.	CÃ³rdoba		1902-02-01T00:00:00		2	1902	PRESERVED_SPECIMEN		Kurtz, F.
2252399503	-30.8425	-64.5336			Convolvulaceae	Ipomoea	Ipomoea hieronymi	Ipomoea hieronymi (Kuntze) O'Donell	Ipomoea hieronymi (Kuntze) OÂ´Donell		AR	Sierra Chica (Falda oeste): Alrededores de San Salvador (al norte de Capilla del Monte)	CÃ³rdoba		1951-04-13T00:00:00	13	4	1951	PRESERVED_SPECIMEN		Hunziker, A. T.
1095351651	-30.8344	-53.5033			Convolvulaceae	Ipomoea	Ipomoea delphinioides	Ipomoea delphinioides Choisy	Ipomoea delphinioides	Choisy	BR	Guaritas	Rs		2010-01-12T00:00:00	12	1	2010	PRESERVED_SPECIMEN	ICN - HerbÃ¡rio do Instituto de CiÃªncias Naturais	Ferreira, PPA; Dettke, GA; Rubio, MAK; Welker, CAD
1936296228	-30.8269	30.405	100		Convolvulaceae	Ipomoea	Ipomoea cairica	Ipomoea cairica (L.) Sweet	Ipomoea cairica (L.) Sweet	(L.) Sweet	ZA	KwaZulu-Natal, Margate	Province of KwaZulu-Natal						PRESERVED_SPECIMEN
1936296181	-30.8269	30.405	100		Convolvulaceae	Ipomoea	Ipomoea cairica	Ipomoea cairica (L.) Sweet	Ipomoea cairica (L.) Sweet	(L.) Sweet	ZA	KwaZulu-Natal, Margate	Province of KwaZulu-Natal						PRESERVED_SPECIMEN
2829132402	-30.82	143.22			Convolvulaceae	Ipomoea	Ipomoea lonchophylla	Ipomoea lonchophylla J.M.Black	Ipomoea lonchophylla		AU	Polpah, SE of White Cliffs.	New South Wales		1976-03-10T00:00:00	10	3	1976	PRESERVED_SPECIMEN		Stanley, R.J.
2437851626	-30.8167	152.55			Convolvulaceae	Ipomoea		Ipomoea L.	Ipomoea		AU	McLeays [=Macleay] River.	New South Wales		1870-01-01T00:00:00			1870	PRESERVED_SPECIMEN		Fitzgerald, R.D.
2436995653	-30.8167	152.55			Convolvulaceae	Ipomoea	Ipomoea nil	Ipomoea nil (L.) Roth	Ipomoea nil		AU	Macleay River.	New South Wales						PRESERVED_SPECIMEN		Eaves, S.H.
2827260654	-30.8167	153			Convolvulaceae	Ipomoea	Ipomoea pes-caprae	Ipomoea pes-caprae subsp. brasiliensis (L.) Ooststr.	Ipomoea pes-caprae subsp. brasiliensis		AU	Stuarts Point	New South Wales		1958-01-05T00:00:00	5	1	1958	PRESERVED_SPECIMEN		Le Gay Brereton, J.
2827157115	-30.8167	153			Convolvulaceae	Ipomoea	Ipomoea pes-caprae	Ipomoea pes-caprae subsp. brasiliensis (L.) Ooststr.	Ipomoea pes-caprae subsp. brasiliensis		AU	Stuarts Point	New South Wales		1958-01-05T00:00:00	5	1	1958	PRESERVED_SPECIMEN		Le Gay Brereton, J.
1451674312	-30.8151	143.218			Convolvulaceae	Ipomoea	Ipomoea lonchophylla	Ipomoea lonchophylla J.M.Black	Ipomoea lonchophylla		AU	locality withheld	New South Wales		1976-03-10T00:00:00	10	3	1976	PRESERVED_SPECIMEN		NSWOBS-14173
2827202210	-30.8	153			Convolvulaceae	Ipomoea	Ipomoea cairica	Ipomoea cairica (L.) Sweet	Ipomoea cairica		AU	Yarrahapinni Ecology Study Centre, Grassy Head	New South Wales		1976-09-08T00:00:00	8	9	1976	PRESERVED_SPECIMEN		Metcalfe, P.
2827145223	-30.8	153			Convolvulaceae	Ipomoea	Ipomoea pes-caprae	Ipomoea pes-caprae subsp. brasiliensis (L.) Ooststr.	Ipomoea pes-caprae subsp. brasiliensis		AU	Yarrahapinni Ecology Study Centre, Grassy Head	New South Wales		1976-09-08T00:00:00	8	9	1976	PRESERVED_SPECIMEN		Metcalfe, P.
2252413172	-30.7992	-64.1725			Convolvulaceae	Ipomoea	Ipomoea hieronymi	Ipomoea hieronymi (Kuntze) O'Donell	Ipomoea hieronymi (Kuntze) OÂ´Donell var. hieronymi		AR	Pichana	CÃ³rdoba		1905-11-22T00:00:00	22	11	1905	PRESERVED_SPECIMEN		Stuckert, T. J. V.
2252412978	-30.7653	-65.2961			Convolvulaceae	Ipomoea	Ipomoea amnicola	Ipomoea amnicola Morong	Ipomoea amnicola Morong		AR	CaÃ±ada Larga	CÃ³rdoba		2014-02-26T00:00:00	26	2	2014	PRESERVED_SPECIMEN		Barboza, G. E. | Palchetti, V.
2252413883	-30.7639	-65.2986			Convolvulaceae	Ipomoea	Ipomoea stuckertii	Ipomoea stuckertii O'Donell	Ipomoea stuckertii O'Donell		AR	CaÃ±ada Larga, ingreso a la mina de Cuarzo	CÃ³rdoba		2014-02-26T00:00:00	26	2	2014	PRESERVED_SPECIMEN		Barboza, G. E. | Palchetti, V.
416955918	-30.74	-59.64			Convolvulaceae	Ipomoea	Ipomoea purpurea	Ipomoea purpurea (L.) Roth	Ipomoea purpurea (L.) Roth		AR	La Paz	Entre RÃ­os						PRESERVED_SPECIMEN		Burkart, A.
416955535	-30.74	-59.64			Convolvulaceae	Ipomoea	Ipomoea grandifolia	Ipomoea grandifolia (Dammer) O'Donell	Ipomoea grandifolia (Dammer) OÂ´Donell		AR	La Paz	Entre RÃ­os						PRESERVED_SPECIMEN		Burkart, A.
416955526	-30.74	-59.64			Convolvulaceae	Ipomoea	Ipomoea carnea	Ipomoea carnea subsp. fistulosa (Mart. ex Choisy) D.F.Austin	Ipomoea carnea Jacq. subsp. fistulosa (Mart. ex Choisy) D.F. Austin		AR	La Paz	Entre RÃ­os						PRESERVED_SPECIMEN		Burkart, A.
2854097135	-30.7397	121.468			Convolvulaceae	Ipomoea	Ipomoea calobra	Ipomoea calobra Hill & F.Muell.	Ipomoea calobra		AU	Kalgoorlie area	Western Australia		1973-06-26T00:00:00	26	6	1973	PRESERVED_SPECIMEN		Dept of Agriculture, Kalgoorlie
1259714189	-30.7333	-67.4167			Convolvulaceae	Ipomoea	Ipomoea rubriflora	Ipomoea rubriflora O'Donell	Ipomoea rubriflora O'Donell	O'Donell	AR	4,5 km por el desvÃ­o a la Quebrada de Quimilo.	San Juan		1998-03-09T00:00:00	9	3	1998	PRESERVED_SPECIMEN	Missouri Botanical Garden	RenÃ©e H. Fortunato|Roberto Kiesling|Alejandro J. MartÃ­nez
416955805	-30.73	-67.42			Convolvulaceae	Ipomoea	Ipomoea rubriflora	Ipomoea rubriflora O'Donell	Ipomoea rubriflora O'Donell		AR	4,5 km por el desvÃ­o a la Quebrada de Quimilo.	San Juan						PRESERVED_SPECIMEN		Fortunato, R. H.
2829877312	-30.72	152.92			Convolvulaceae	Ipomoea	Ipomoea cairica	Ipomoea cairica (L.) Sweet	Ipomoea cairica		AU	Macksville.	New South Wales		1948-11-23T00:00:00	23	11	1948	PRESERVED_SPECIMEN
1095358845	-30.7161	-55.5553			Convolvulaceae	Ipomoea	Ipomoea quamoclit	Ipomoea quamoclit L.	Ipomoea quamoclit	L.	BR	Cerro Verde	Rs		2013-12-20T00:00:00	20	12	2013	PRESERVED_SPECIMEN	ICN - HerbÃ¡rio do Instituto de CiÃªncias Naturais	Borges, RAX; et al.
1451715910	-30.7151	152.918			Convolvulaceae	Ipomoea	Ipomoea cairica	Ipomoea cairica (L.) Sweet	Ipomoea cairica		AU	locality withheld	New South Wales		1948-11-23T00:00:00	23	11	1948	PRESERVED_SPECIMEN		NSWOBS-03705
2252412360	-30.7142	-65.0597			Convolvulaceae	Ipomoea	Ipomoea carnea	Ipomoea carnea subsp. fistulosa (Mart. ex Choisy) D.F.Austin	Ipomoea carnea Jacq. subsp. fistulosa (Mart. ex Choisy) D.F. Austin		AR	Serrezuela.	CÃ³rdoba		2000-02-15T00:00:00	15	2	2000	PRESERVED_SPECIMEN		Ariza Espinar, L.
2252399170	-30.7103	-64.8233			Convolvulaceae	Ipomoea	Ipomoea nil	Ipomoea nil (L.) Roth	Ipomoea nil (L.) Roth		AR	Al noroeste de Cruz del Eje, rumbo a Media Naranja	CÃ³rdoba		1957-04-15T00:00:00	15	4	1957	PRESERVED_SPECIMEN		Hunziker, A. T.
416955683	-30.71	-58.16			Convolvulaceae	Ipomoea	Ipomoea nitida	Ipomoea nitida Griseb.	Ipomoea nitida Griseb.		AR		Entre RÃ­os						PRESERVED_SPECIMEN		sin colector
416955537	-30.71	-58.16			Convolvulaceae	Ipomoea	Ipomoea grandifolia	Ipomoea grandifolia (Dammer) O'Donell	Ipomoea grandifolia (Dammer) OÂ´Donell		AR	Camino a ChajarÃ­	Entre RÃ­os						PRESERVED_SPECIMEN		Burkart, A.
416955137	-30.71	-58.16			Convolvulaceae	Ipomoea		Ipomoea L.	Ipomoea		AR	ChaviyÃº, borde de camino	Entre RÃ­os						PRESERVED_SPECIMEN		Troncoso, N. S.
416955121	-30.71	-58.16			Convolvulaceae	Ipomoea		Ipomoea L.	Ipomoea		AR	ChaviyÃº, borde de camino	Entre RÃ­os						PRESERVED_SPECIMEN		Troncoso, N. S.
372277370	-30.71	-58.16			Convolvulaceae	Ipomoea		Ipomoea L.	Ipomoea		AR	Santa Ana, quinta lindera al camping	Entre RÃ­os						PRESERVED_SPECIMEN		Guaglianone, E. R.
2252395666	-30.7058	-58.1578			Convolvulaceae	Ipomoea	Ipomoea platensis	Ipomoea platensis Ker-Gawl.	Ipomoea platensis Ker Gawl.		AR	ChaviyÃº, borde de camino	Entre RÃ­os		1976-11-24T00:00:00	24	11	1976	PRESERVED_SPECIMEN		Troncoso, N. S. | Bacigalupo, N. M., Botta, S. M. & Ulibarri, E. A.
2252413527	-30.7036	-64.0653			Convolvulaceae	Ipomoea	Ipomoea stuckertii	Ipomoea stuckertii O'Donell	Ipomoea stuckertii O'Donell		AR	Totoral.	CÃ³rdoba						PRESERVED_SPECIMEN		Kurtz, F.
2252411552	-30.7036	-64.0653			Convolvulaceae	Ipomoea	Ipomoea hieronymi	Ipomoea hieronymi (Kuntze) O'Donell	Ipomoea hieronymi (Kuntze) OÂ´Donell var. hieronymi		AR	Totoral	CÃ³rdoba		1900-02-20T00:00:00	20	2	1900	PRESERVED_SPECIMEN		Stuckert, T. J. V.
2252411516	-30.7036	-64.0653			Convolvulaceae	Ipomoea	Ipomoea stuckertii	Ipomoea stuckertii O'Donell	Ipomoea stuckertii O'Donell		AR	Totoral	CÃ³rdoba		1900-02-20T00:00:00	20	2	1900	PRESERVED_SPECIMEN		Stuckert, T. J. V.
2252410863	-30.6986	-65.3775			Convolvulaceae	Ipomoea	Ipomoea stuckertii	Ipomoea stuckertii O'Donell	Ipomoea stuckertii O'Donell		AR	Sur de Serrezuela, mina de cuarzo	CÃ³rdoba		2014-02-27T00:00:00	27	2	2014	PRESERVED_SPECIMEN		Barboza, G. E. | Palchetti, V.
2829433566	-30.6833	152.917			Convolvulaceae	Ipomoea	Ipomoea cairica	Ipomoea cairica (L.) Sweet	Ipomoea cairica		AU	20 miles [32 km] S. of Urunga.	New South Wales		1963-12-01T00:00:00	1	12	1963	PRESERVED_SPECIMEN		Wescombe, L.
2252412530	-30.6808	-63.9236			Convolvulaceae	Ipomoea	Ipomoea stuckertii	Ipomoea stuckertii O'Donell	Ipomoea stuckertii O'Donell		AR	Sigiman	CÃ³rdoba		1899-02-01T00:00:00		2	1899	PRESERVED_SPECIMEN		Stuckert, T. J. V.
2252399897	-30.6592	-64.5308			Convolvulaceae	Ipomoea	Ipomoea hieronymi	Ipomoea hieronymi (Kuntze) O'Donell	Ipomoea hieronymi (Kuntze) OÂ´Donell		AR	Sierra de Copacabana: Faldeos del noroeste	CÃ³rdoba		1960-02-05T00:00:00	5	2	1960	PRESERVED_SPECIMEN		Hunziker, A. T.
2252398156	-30.6592	-64.5308			Convolvulaceae	Ipomoea	Ipomoea stuckertii	Ipomoea stuckertii O'Donell	Ipomoea stuckertii O'Donell		AR	Sierra de Copacabana: Faldeos del noroeste	CÃ³rdoba		1960-02-05T00:00:00	5	2	1960	PRESERVED_SPECIMEN		Hunziker, A. T. | Ariza Espinar, L.
2828188011	-30.65	152.97			Convolvulaceae	Ipomoea	Ipomoea cairica	Ipomoea cairica (L.) Sweet	Ipomoea cairica		AU	Nambucca Heads.	New South Wales		1910-06-01T00:00:00	1	6	1910	PRESERVED_SPECIMEN		Boorman, J.L.
2827207068	-30.6491	153.017	2		Convolvulaceae	Ipomoea	Ipomoea pes-caprae	Ipomoea pes-caprae subsp. brasiliensis (L.) Ooststr.	Ipomoea pes-caprae subsp. brasiliensis		AU	Nambucca Heads, Wellington Beach, Wellington Drive, end of break-wall	New South Wales		2015-04-07T00:00:00	7	4	2015	PRESERVED_SPECIMEN		Bagnell, C.A.
1451673970	-30.6484	152.968			Convolvulaceae	Ipomoea	Ipomoea cairica	Ipomoea cairica (L.) Sweet	Ipomoea cairica		AU	locality withheld	New South Wales		1910-06-01T00:00:00	1	6	1910	PRESERVED_SPECIMEN		NSWOBS-01369
2252397577	-30.6456	-66.6758			Convolvulaceae	Ipomoea	Ipomoea amnicola	Ipomoea amnicola Morong	Ipomoea amnicola Morong		AR	Ruta 29: Al sur de Punta de los Llanos, en Carrizal, entre Punta de los Llanos y MalazÃ¡n	La Rioja		1960-03-19T00:00:00	19	3	1960	PRESERVED_SPECIMEN		Hunziker, A. T. | Cocucci, A. E. & Di Fulvio, T. E.
1259713633	-30.6333	-67.4833	908		Convolvulaceae	Ipomoea		Ipomoea L.	Ipomoea L.	L.	AR	Alrededores del rÃ­o Valle FÃ©rtil en direcc. a Los Bretes.	San Juan		1998-03-12T00:00:00	12	3	1998	PRESERVED_SPECIMEN	Missouri Botanical Garden	RenÃ©e H. Fortunato|Roberto Kiesling|Alejandro J. MartÃ­nez
1259713054	-30.6333	-67.4667	886		Convolvulaceae	Ipomoea		Ipomoea L.	Ipomoea L.	L.	AR	San A. del Valle FÃ©rtil, un costado del Dique, al pie de la sierra.	San Juan		1998-03-12T00:00:00	12	3	1998	PRESERVED_SPECIMEN	Missouri Botanical Garden	RenÃ©e H. Fortunato|Roberto Kiesling|Alejandro J. MartÃ­nez
416955182	-30.63	-67.48			Convolvulaceae	Ipomoea		Ipomoea L.	Ipomoea		AR	Alrededores del rÃ­o Valle FÃ©rtil en direcc. a Los Bretes.	San Juan						PRESERVED_SPECIMEN		Fortunato, R. H.
416955181	-30.63	-67.47			Convolvulaceae	Ipomoea		Ipomoea L.	Ipomoea		AR	San A. del Valle FÃ©rtil, un costado del Dique, al pie de la sierra.	San Juan						PRESERVED_SPECIMEN		Fortunato, R. H.
1325700673	-30.625	30.375	0	0	Convolvulaceae	Ipomoea	Ipomoea alba	Ipomoea alba L.	Ipomoea alba L.	L.	ZA	Gibraltar, Natal. 3030CB. Port Shepstone. Gibraltar.	KwaZulu-Natal		1972-06-20T00:00:00	20	6	1972	PRESERVED_SPECIMEN		Strey, R.G.
616286545	-30.625	30.375			Convolvulaceae	Ipomoea	Ipomoea obscura	Ipomoea obscura var. fragilis (Choisy) A.Meeuse	Ipomoea obscura var. fragilis		ZA	Not available			1994-10-08T00:00:00	8	10	1994	PRESERVED_SPECIMEN		Abbott, A.T.D.
462000240	-30.625	30.375			Convolvulaceae	Ipomoea	Ipomoea wightii	Ipomoea wightii var. wightii	Ipomoea wightii var. wightii		ZA	Not available			1968-03-31T00:00:00	31	3	1968	PRESERVED_SPECIMEN		Ward C.J.
461999753	-30.625	30.375			Convolvulaceae	Ipomoea	Ipomoea biflora	Ipomoea plebeia subsp. africana A.Meeuse	Ipomoea plebeia subsp. africana		ZA	Not available			1972-04-24T00:00:00	24	4	1972	PRESERVED_SPECIMEN		Nicholson H.B.
461999692	-30.625	30.375			Convolvulaceae	Ipomoea	Ipomoea pes-caprae	Ipomoea pes-caprae subsp. brasiliensis (L.) Ooststr.	Ipomoea pes-caprae subsp. brasiliensis		ZA	Not available							PRESERVED_SPECIMEN		Mogg A.O.D.
461999691	-30.625	30.375			Convolvulaceae	Ipomoea	Ipomoea pes-caprae	Ipomoea pes-caprae subsp. brasiliensis (L.) Ooststr.	Ipomoea pes-caprae subsp. brasiliensis		ZA	Not available			1937-01-12T00:00:00	12	1	1937	PRESERVED_SPECIMEN		Mogg A.O.D.
461999688	-30.625	30.625			Convolvulaceae	Ipomoea	Ipomoea pes-caprae	Ipomoea pes-caprae subsp. brasiliensis (L.) Ooststr.	Ipomoea pes-caprae subsp. brasiliensis		ZA	Not available			1968-03-30T00:00:00	30	3	1968	PRESERVED_SPECIMEN		Strey R.G.
461999478	-30.625	30.125			Convolvulaceae	Ipomoea	Ipomoea obscura	Ipomoea obscura var. obscura	Ipomoea obscura var. obscura		ZA	Not available			1971-06-24T00:00:00	24	6	1971	PRESERVED_SPECIMEN		Nicholson H.B.
461999463	-30.625	30.375			Convolvulaceae	Ipomoea	Ipomoea obscura	Ipomoea obscura var. obscura	Ipomoea obscura var. obscura		ZA	Not available			1937-03-31T00:00:00	31	3	1937	PRESERVED_SPECIMEN		McClean A.P.D.
461999291	-30.625	26.125			Convolvulaceae	Ipomoea		Ipomoea L.	Ipomoea oblongata		ZA	Not available			1984-01-08T00:00:00	8	1	1984	PRESERVED_SPECIMEN		Burrows H.H.
461999286	-30.625	30.125			Convolvulaceae	Ipomoea		Ipomoea L.	Ipomoea oblongata		ZA	Not available			1981-01-04T00:00:00	4	1	1981	PRESERVED_SPECIMEN		Germishuizen G.
461999153	-30.625	30.625			Convolvulaceae	Ipomoea		Ipomoea L.	Ipomoea oblongata		ZA	Not available			1970-03-09T00:00:00	9	3	1970	PRESERVED_SPECIMEN		Strey R.G.
461998998	-30.625	30.125			Convolvulaceae	Ipomoea	Ipomoea magnusiana	Ipomoea magnusiana Schinz	Ipomoea magnusiana		ZA	Not available			1981-01-03T00:00:00	3	1	1981	PRESERVED_SPECIMEN		Schrire B.D.
461998808	-30.625	30.625			Convolvulaceae	Ipomoea	Ipomoea indica	Ipomoea indica Merr.	Ipomoea indica		ZA	Not available			1975-02-05T00:00:00	5	2	1975	PRESERVED_SPECIMEN		Nicholson H.B.
461998803	-30.625	30.625			Convolvulaceae	Ipomoea	Ipomoea indica	Ipomoea indica Merr.	Ipomoea indica		ZA	Not available			1975-01-27T00:00:00	27	1	1975	PRESERVED_SPECIMEN		Mogg A.O.D.
461998783	-30.625	30.375			Convolvulaceae	Ipomoea	Ipomoea indica	Ipomoea indica Merr.	Ipomoea indica		ZA	Not available			1904-05-31T00:00:00	31	5	1904	PRESERVED_SPECIMEN		Burtt Davy J.
461998489	-30.625	28.625			Convolvulaceae	Ipomoea	Ipomoea crassipes	Ipomoea crassipes var. crassipes	Ipomoea crassipes var. crassipes		ZA	Not available			1958-11-21T00:00:00	21	11	1958	PRESERVED_SPECIMEN		Werdermann E.; Oberdieck H.D.
461998331	-30.625	30.375			Convolvulaceae	Ipomoea	Ipomoea crassipes	Ipomoea crassipes var. crassipes	Ipomoea crassipes var. crassipes		ZA	Not available			1937-10-03T00:00:00	3	10	1937	PRESERVED_SPECIMEN		Mogg A.O.D.
461998325	-30.625	29.375			Convolvulaceae	Ipomoea	Ipomoea crassipes	Ipomoea crassipes var. crassipes	Ipomoea crassipes var. crassipes		ZA	Not available			1883-11-30T00:00:00	30	11	1883	PRESERVED_SPECIMEN		Tyson W.
461997825	-30.625	30.625			Convolvulaceae	Ipomoea	Ipomoea alba	Ipomoea alba L.	Ipomoea alba		ZA	Not available			1975-02-05T00:00:00	5	2	1975	PRESERVED_SPECIMEN		Nicholson H.B.
461997822	-30.625	30.625			Convolvulaceae	Ipomoea	Ipomoea alba	Ipomoea alba L.	Ipomoea alba		ZA	Not available			1975-01-27T00:00:00	27	1	1975	PRESERVED_SPECIMEN		Mogg A.O.D.
461997820	-30.625	30.375			Convolvulaceae	Ipomoea	Ipomoea alba	Ipomoea alba L.	Ipomoea alba		ZA	Not available			1972-06-20T00:00:00	20	6	1972	PRESERVED_SPECIMEN		Strey R.G.
453270332	-30.625	26.125			Convolvulaceae	Ipomoea	Ipomoea oenotheroides	Ipomoea oenotheroides (L.fil.) A.Meeuse & Welman	Ipomoea oenotheroides		ZA	Not available			1983-12-23T00:00:00	23	12	1983	PRESERVED_SPECIMEN		Burrows H.H.
453270299	-30.625	25.625			Convolvulaceae	Ipomoea	Ipomoea oenotheroides	Ipomoea oenotheroides (L.fil.) A.Meeuse & Welman	Ipomoea oenotheroides		ZA	Not available			1972-01-04T00:00:00	4	1	1972	PRESERVED_SPECIMEN		Anderson J.R.
453270298	-30.625	25.875			Convolvulaceae	Ipomoea	Ipomoea oenotheroides	Ipomoea oenotheroides (L.fil.) A.Meeuse & Welman	Ipomoea oenotheroides		ZA	Not available			1972-11-27T00:00:00	27	11	1972	PRESERVED_SPECIMEN		Fourie H.
453269946	-30.625	30.375			Convolvulaceae	Ipomoea	Ipomoea ficifolia	Ipomoea ficifolia Lindl.	Ipomoea ficifolia		ZA	Not available			1977-03-29T00:00:00	29	3	1977	PRESERVED_SPECIMEN		Nicholson H.B.
453269920	-30.625	30.375			Convolvulaceae	Ipomoea	Ipomoea ficifolia	Ipomoea ficifolia Lindl.	Ipomoea ficifolia		ZA	Not available			1937-03-31T00:00:00	31	3	1937	PRESERVED_SPECIMEN		McClean A.P.D.
453269919	-30.625	30.375			Convolvulaceae	Ipomoea	Ipomoea ficifolia	Ipomoea ficifolia Lindl.	Ipomoea ficifolia		ZA	Not available			1937-12-15T00:00:00	15	12	1937	PRESERVED_SPECIMEN		Mogg A.O.D.
416955180	-30.62	-67.47			Convolvulaceae	Ipomoea		Ipomoea L.	Ipomoea		AR	San AgustÃ­n del Valle FÃ©rtil, casa enfrente a las CabaÃ±as Jorgito.	San Juan						PRESERVED_SPECIMEN		Fortunato, R. H.
1259713184	-30.6167	-67.4667	900		Convolvulaceae	Ipomoea		Ipomoea L.	Ipomoea L.	L.	AR	San AgustÃ­n del Valle FÃ©rtil, casa enfrente a las CabaÃ±as Jorgito.	San Juan		1998-03-10T00:00:00	10	3	1998	PRESERVED_SPECIMEN	Missouri Botanical Garden	RenÃ©e H. Fortunato|Roberto Kiesling|Alejandro J. MartÃ­nez
2829677162	-30.6	152.75			Convolvulaceae	Ipomoea	Ipomoea cairica	Ipomoea cairica (L.) Sweet	Ipomoea cairica		AU	Nambucca River.	New South Wales		1933-02-22T00:00:00	22	2	1933	PRESERVED_SPECIMEN		Welch, M.B.
1451673711	-30.5984	152.751			Convolvulaceae	Ipomoea	Ipomoea cairica	Ipomoea cairica (L.) Sweet	Ipomoea cairica		AU	locality withheld	New South Wales		1933-02-22T00:00:00	22	2	1933	PRESERVED_SPECIMEN		NSWOBS-15839
1897784035	-30.55	-178.55			Convolvulaceae	Ipomoea	Ipomoea pes-caprae	Ipomoea pes-caprae subsp. brasiliensis (L.) Ooststr.	Ipomoea pes-caprae subsp. brasiliensis (L.) Sweet		NZ				1989-11-01T00:00:00	1	11	1989	PRESERVED_SPECIMEN		G A Taylor
1897773663	-30.55	-178.417			Convolvulaceae	Ipomoea	Ipomoea cairica	Ipomoea cairica (L.) Sweet	Ipomoea cairica (L.) Sweet		NZ				2002-07-01T00:00:00	1	7	2002	PRESERVED_SPECIMEN		T C Greene|P Dilks|P Scofield
416955925	-30.52	-59.62			Convolvulaceae	Ipomoea	Ipomoea rubens	Ipomoea rubens Choisy	Ipomoea rubens Choisy		AR	Isla CuruzÃº ChalÃ­	Entre RÃ­os						PRESERVED_SPECIMEN		Burkart, A.
416955525	-30.52	-59.62			Convolvulaceae	Ipomoea	Ipomoea carnea	Ipomoea carnea subsp. fistulosa (Mart. ex Choisy) D.F.Austin	Ipomoea carnea Jacq. subsp. fistulosa (Mart. ex Choisy) D.F. Austin		AR	Isla CuruzÃº ChalÃ­	Entre RÃ­os						PRESERVED_SPECIMEN		Burkart, A.
416955524	-30.52	-59.62			Convolvulaceae	Ipomoea	Ipomoea carnea	Ipomoea carnea subsp. fistulosa (Mart. ex Choisy) D.F.Austin	Ipomoea carnea Jacq. subsp. fistulosa (Mart. ex Choisy) D.F. Austin		AR	Isla CuruzÃº-ChalÃ­	Entre RÃ­os						PRESERVED_SPECIMEN		Burkart, A.
416955311	-30.52	-59.62			Convolvulaceae	Ipomoea	Ipomoea alba	Ipomoea alba L.	Ipomoea alba L.		AR	Isla CuruzÃº ChalÃ­	Entre RÃ­os						PRESERVED_SPECIMEN		Burkart, A.
2828062335	-30.5167	145.9			Convolvulaceae	Ipomoea	Ipomoea coptica	Ipomoea coptica (L.) Roth	Ipomoea coptica		AU	49 km south of Bourke on road to Cobar at Louth turnoff.	New South Wales		1989-10-05T00:00:00	5	10	1989	PRESERVED_SPECIMEN		LeBreton, C.
1090606711	-30.5125	-53.4914			Convolvulaceae	Ipomoea	Ipomoea purpurea	Ipomoea purpurea (L.) Roth	Ipomoea purpurea	(L.) Roth	BR	.	Rs	1	1991-01-10T00:00:00	10	1	1991	PRESERVED_SPECIMEN	MPUC - HerbÃ¡rio do Museu da PontifÃ­cia Universidade CatÃ³lica do Rio Grande do Sul
1090606702	-30.5125	-53.4914			Convolvulaceae	Ipomoea	Ipomoea nitida	Ipomoea nitida Griseb.	Ipomoea nitida	Griseb.	BR	.	Rs	1	1991-02-20T00:00:00	20	2	1991	PRESERVED_SPECIMEN	MPUC - HerbÃ¡rio do Museu da PontifÃ­cia Universidade CatÃ³lica do Rio Grande do Sul
2612205021	-30.5083	-53.015			Convolvulaceae	Ipomoea	Ipomoea rubens	Ipomoea rubens Choisy	Ipomoea rubens	Choisy	BR	Porto Primavera, Rio ParanÃ¡.	Mato Grosso do Sul		2002-04-21T00:00:00	21	4	2002	PRESERVED_SPECIMEN	CGMS - HerbÃ¡rio da FundaÃ§Ã£o Universidade Federal de Mato Grosso do Sul	A. Pott; V.J. Pott; A.L.B. Sartori; L.C.P. Lima
2828659086	-30.5	153.02			Convolvulaceae	Ipomoea	Ipomoea pes-caprae	Ipomoea pes-caprae subsp. brasiliensis (L.) Ooststr.	Ipomoea pes-caprae subsp. brasiliensis		AU	North Island, Urunga.	New South Wales		1945-04-01T00:00:00	1	4	1945	PRESERVED_SPECIMEN		Tindale, M.D.
2827275540	-30.5	151.65			Convolvulaceae	Ipomoea	Ipomoea indica	Ipomoea indica Merr.	Ipomoea indica		AU	CULTIVATED: Armidale, UNE, Trevenna	New South Wales		1962-02-21T00:00:00	21	2	1962	PRESERVED_SPECIMEN		Ezzy, L.F.
2436208764	-30.5	145.833			Convolvulaceae	Ipomoea	Ipomoea coptica	Ipomoea coptica (L.) Roth	Ipomoea coptica		AU	49km S of Bourke on road to Cobar at Louth turnoff.	New South Wales		1989-10-05T00:00:00	5	10	1989	PRESERVED_SPECIMEN		LeBreton, C.
2435435086	-30.5	145.833			Convolvulaceae	Ipomoea	Ipomoea coptica	Ipomoea coptica (L.) Roth	Ipomoea coptica		AU	49km S of Bourke on road to Cobar at Louth turnoff.	New South Wales		1989-10-05T00:00:00	5	10	1989	PRESERVED_SPECIMEN		LeBreton, C.
1091200538	-30.5	178.5			Convolvulaceae	Ipomoea	Ipomoea pes-caprae	Ipomoea pes-caprae subsp. brasiliensis (L.) Ooststr.	Ipomoea pes-caprae subsp. brasiliensis (L.) Ooststr.		NZ		North Auckland Land District		1993-06-16T00:00:00	16	6	1993	PRESERVED_SPECIMEN	Landcare Research NZ Ltd.
1451673896	-30.4984	153.018			Convolvulaceae	Ipomoea	Ipomoea pes-caprae	Ipomoea pes-caprae subsp. brasiliensis (L.) Ooststr.	Ipomoea pes-caprae subsp. brasiliensis		AU	locality withheld	New South Wales		1945-04-01T00:00:00	1	4	1945	PRESERVED_SPECIMEN		NSWOBS-14974
2252396977	-30.4872	-64.2686			Convolvulaceae	Ipomoea	Ipomoea stuckertii	Ipomoea stuckertii O'Donell	Ipomoea stuckertii O'Donell		AR	A Â± 10 km al sur de DeÃ¡n Funes, por ruta 60	CÃ³rdoba		1983-10-15T00:00:00	15	10	1983	PRESERVED_SPECIMEN		Hunziker, A. T.
2830370913	-30.4833	145.033			Convolvulaceae	Ipomoea	Ipomoea lonchophylla	Ipomoea lonchophylla J.M.Black	Ipomoea lonchophylla		AU	Darling River flood plain W of Louth.	New South Wales		1974-05-06T00:00:00	6	5	1974	PRESERVED_SPECIMEN		Moore, C.W.E.
1095339648	-30.4736	-50.4731			Convolvulaceae	Ipomoea	Ipomoea grandifolia	Ipomoea grandifolia (Dammer) O'Donell	Ipomoea grandifolia	(Dammer) O'Donell	BR		Rs		2008-02-15T00:00:00	15	2	2008	PRESERVED_SPECIMEN	ICN - HerbÃ¡rio do Instituto de CiÃªncias Naturais	Ferreira, PPA
2829872317	-30.47	145			Convolvulaceae	Ipomoea	Ipomoea lonchophylla	Ipomoea lonchophylla J.M.Black	Ipomoea lonchophylla		AU	'Westmere' c. 7 miles W of Louth.	New South Wales		1973-03-09T00:00:00	9	3	1973	PRESERVED_SPECIMEN		Moore, C.W.E.
2827509867	-30.47	153.02			Convolvulaceae	Ipomoea	Ipomoea pes-caprae	Ipomoea pes-caprae subsp. brasiliensis (L.) Ooststr.	Ipomoea pes-caprae subsp. brasiliensis		AU	North Island, Urunga.	New South Wales		1945-04-01T00:00:00	1	4	1945	PRESERVED_SPECIMEN		Tindale, M.D.
2830757036	-30.4667	145.017			Convolvulaceae	Ipomoea	Ipomoea lonchophylla	Ipomoea lonchophylla J.M.Black	Ipomoea lonchophylla		AU	""Westmere", about 7 miles NW of Louth. Darling River flood plain.	New South Wales		1973-03-09T00:00:00	9	3	1973	PRESERVED_SPECIMEN		Moore, C.W.E.
2830634402	-30.4667	145.017			Convolvulaceae	Ipomoea	Ipomoea lonchophylla	Ipomoea lonchophylla J.M.Black	Ipomoea lonchophylla		AU	""Westmere", about 7 miles NW of Louth. Darling River flood plain.	New South Wales		1973-03-09T00:00:00	9	3	1973	PRESERVED_SPECIMEN		Moore, C.W.E.
2829946375	-30.4667	145.017			Convolvulaceae	Ipomoea	Ipomoea lonchophylla	Ipomoea lonchophylla J.M.Black	Ipomoea lonchophylla		AU	""Westmere", about 7 miles NW of Louth. Darloing River flood plain.	New South Wales		1973-03-09T00:00:00	9	3	1973	PRESERVED_SPECIMEN		Moore, C.W.E.
1451674336	-30.4651	145.001			Convolvulaceae	Ipomoea	Ipomoea lonchophylla	Ipomoea lonchophylla J.M.Black	Ipomoea lonchophylla		AU	locality withheld	New South Wales		1973-03-09T00:00:00	9	3	1973	PRESERVED_SPECIMEN		NSWOBS-10594
1451673444	-30.4651	153.018			Convolvulaceae	Ipomoea	Ipomoea pes-caprae	Ipomoea pes-caprae subsp. brasiliensis (L.) Ooststr.	Ipomoea pes-caprae subsp. brasiliensis		AU	locality withheld	New South Wales		1945-04-01T00:00:00	1	4	1945	PRESERVED_SPECIMEN		NSWOBS-14974
1042701712	-30.4439	-56.28	-4999.5	4999.5	Convolvulaceae	Ipomoea	Ipomoea bonariensis	Ipomoea bonariensis Hook.	Ipomoea bonariensis Hook.		BR	Areal.	ParanÃ¡		2012-02-08T00:00:00	8	2	2012	PRESERVED_SPECIMEN	Instituto Nacional de Pesquisas da AmazÃ´nia (INPA)	Mike Hopkins
1095353260	-30.4439	-56.2831			Convolvulaceae	Ipomoea	Ipomoea bonariensis	Ipomoea bonariensis Hook.	Ipomoea bonariensis	Hook.	BR	Areal	Rs		2012-02-08T00:00:00	8	2	2012	PRESERVED_SPECIMEN	ICN - HerbÃ¡rio do Instituto de CiÃªncias Naturais	Ferreira, PPA; et al.
2827536249	-30.4037	136.391			Convolvulaceae	Ipomoea		Ipomoea L.	Ipomoea		AU	Parakylia Station, Canegrass Swamp	South Australia		1997-04-14T00:00:00	14	4	1997	PRESERVED_SPECIMEN		Bates, R.J.
1095351642	-30.3811	-56.1228			Convolvulaceae	Ipomoea	Ipomoea delphinioides	Ipomoea delphinioides Choisy	Ipomoea delphinioides	Choisy	BR	Quatepe Fazenda Meu Cambicho	Rs		2009-11-30T00:00:00	30	11	2009	PRESERVED_SPECIMEN	ICN - HerbÃ¡rio do Instituto de CiÃªncias Naturais	Ferreira, PPA; Dettke, GA
416955527	-30.38	-58.73			Convolvulaceae	Ipomoea	Ipomoea carnea	Ipomoea carnea subsp. fistulosa (Mart. ex Choisy) D.F.Austin	Ipomoea carnea Jacq. subsp. fistulosa (Mart. ex Choisy) D.F. Austin		AR	Santa Elena	Entre RÃ­os						PRESERVED_SPECIMEN		Burkart, A.
416955523	-30.38	-58.73			Convolvulaceae	Ipomoea	Ipomoea carnea	Ipomoea carnea subsp. fistulosa (Mart. ex Choisy) D.F.Austin	Ipomoea carnea Jacq. subsp. fistulosa (Mart. ex Choisy) D.F. Austin		AR	San JosÃ© de Feliciano	Entre RÃ­os						PRESERVED_SPECIMEN		Burkart, A.
1325700640	-30.375	30.375	0	0	Convolvulaceae	Ipomoea	Ipomoea carnea	Ipomoea fistulosa Mart. ex Choisy	Ipomoea fistulosa Mart. ex Choisy	Mart. ex Choisy	ZA	Umgai, Natal. 3030AD. Port Shepstone. Umgai.	KwaZulu-Natal		1971-12-17T00:00:00	17	12	1971	PRESERVED_SPECIMEN		Strey, R.G.
685224131	-30.375	30.625			Convolvulaceae	Ipomoea	Ipomoea crassipes	Ipomoea crassipes Hook.	Ipomoea crassipes		ZA	Not available			2006-12-14T00:00:00	14	12	2006	PRESERVED_SPECIMEN		McMurtry D.
616286532	-30.375	30.625			Convolvulaceae	Ipomoea	Ipomoea mauritiana	Ipomoea mauritiana Jacquin	Ipomoea mauritiana		ZA	Not available			2005-01-31T00:00:00	31	1	2005	PRESERVED_SPECIMEN		Styles, D.
462000256	-30.375	30.625			Convolvulaceae	Ipomoea	Ipomoea wightii	Ipomoea wightii var. wightii	Ipomoea wightii var. wightii		ZA	Not available			1986-04-27T00:00:00	27	4	1986	PRESERVED_SPECIMEN		Ward C.J.
461999914	-30.375	30.375			Convolvulaceae	Ipomoea	Ipomoea simplex	Ipomoea simplex Thunb.	Ipomoea simplex		ZA	Not available			1912-02-21T00:00:00	21	2	1912	PRESERVED_SPECIMEN		Rudatis A.G.H.
461999658	-30.375	28.375			Convolvulaceae	Ipomoea	Ipomoea pellita	Ipomoea pellita Hall.fil.	Ipomoea pellita		ZA	Not available			1999-02-03T00:00:00	3	2	1999	PRESERVED_SPECIMEN		Abbott A.T.D.
461999643	-30.375	29.375			Convolvulaceae	Ipomoea	Ipomoea pellita	Ipomoea pellita Hall.fil.	Ipomoea pellita		ZA	Not available			1930-11-25T00:00:00	25	11	1930	PRESERVED_SPECIMEN		Goossens A.P.
461999642	-30.375	29.375			Convolvulaceae	Ipomoea	Ipomoea pellita	Ipomoea pellita Hall.fil.	Ipomoea pellita		ZA	Not available			1954-03-24T00:00:00	24	3	1954	PRESERVED_SPECIMEN		Codd L.E.W.
461999624	-30.375	29.375			Convolvulaceae	Ipomoea	Ipomoea pellita	Ipomoea pellita Hall.fil.	Ipomoea pellita		ZA	Not available			1960-01-16T00:00:00	16	1	1960	PRESERVED_SPECIMEN		Comins D.M.
461999362	-30.375	28.375			Convolvulaceae	Ipomoea		Ipomoea L.	Ipomoea oblongata		ZA	Not available			2005-01-10T00:00:00	10	1	2005	PRESERVED_SPECIMEN		Abbott A.T.D.
461999332	-30.375	29.375			Convolvulaceae	Ipomoea		Ipomoea L.	Ipomoea oblongata		ZA	Not available			1960-01-16T00:00:00	16	1	1960	PRESERVED_SPECIMEN		Comins D.M.
461999071	-30.375	30.625			Convolvulaceae	Ipomoea	Ipomoea mauritiana	Ipomoea mauritiana Jacquin	Ipomoea mauritiana		ZA	Not available			1979-01-18T00:00:00	18	1	1979	PRESERVED_SPECIMEN		Arnold T.H.
461999070	-30.375	30.625			Convolvulaceae	Ipomoea	Ipomoea mauritiana	Ipomoea mauritiana Jacquin	Ipomoea mauritiana		ZA	Not available			1982-01-07T00:00:00	7	1	1982	PRESERVED_SPECIMEN		Van Wyk A.E.
461998799	-30.375	30.625			Convolvulaceae	Ipomoea	Ipomoea indica	Ipomoea indica Merr.	Ipomoea indica		ZA	Not available			1986-09-29T00:00:00	29	9	1986	PRESERVED_SPECIMEN		Henderson L.
461998485	-30.375	29.375			Convolvulaceae	Ipomoea	Ipomoea crassipes	Ipomoea crassipes var. crassipes	Ipomoea crassipes var. crassipes		ZA	Not available			1930-11-25T00:00:00	25	11	1930	PRESERVED_SPECIMEN		Goossens A.P.
461998122	-30.375	30.375			Convolvulaceae	Ipomoea	Ipomoea carnea	Ipomoea carnea subsp. fistulosa (Mart. ex Choisy) D.F.Austin	Ipomoea carnea subsp. fistulosa		ZA	Not available			1971-12-17T00:00:00	17	12	1971	PRESERVED_SPECIMEN		Strey R.G.
461998117	-30.375	30.625			Convolvulaceae	Ipomoea	Ipomoea cairica	Ipomoea cairica subsp. cairica	Ipomoea cairica var. cairica		ZA	Not available			2003-04-02T00:00:00	2	4	2003	PRESERVED_SPECIMEN		Bester S.P.
461998060	-30.375	30.125			Convolvulaceae	Ipomoea	Ipomoea cairica	Ipomoea cairica subsp. cairica	Ipomoea cairica var. cairica		ZA	Not available			1918-04-06T00:00:00	6	4	1918	PRESERVED_SPECIMEN		Pole Evans I.B.
461997816	-30.375	30.625			Convolvulaceae	Ipomoea	Ipomoea alba	Ipomoea alba L.	Ipomoea alba		ZA	Not available			1957-07-25T00:00:00	25	7	1957	PRESERVED_SPECIMEN		Killick D.J.B.
453270317	-30.375	26.125			Convolvulaceae	Ipomoea	Ipomoea oenotheroides	Ipomoea oenotheroides (L.fil.) A.Meeuse & Welman	Ipomoea oenotheroides		ZA	Not available			1970-11-14T00:00:00	14	11	1970	PRESERVED_SPECIMEN		Roberts B.R.
453270295	-30.375	25.125			Convolvulaceae	Ipomoea	Ipomoea oenotheroides	Ipomoea oenotheroides (L.fil.) A.Meeuse & Welman	Ipomoea oenotheroides		ZA	Not available			1971-02-22T00:00:00	22	2	1971	PRESERVED_SPECIMEN		Werger M.J.A.
453269938	-30.375	30.375			Convolvulaceae	Ipomoea	Ipomoea ficifolia	Ipomoea ficifolia Lindl.	Ipomoea ficifolia		ZA	Not available			1908-04-21T00:00:00	21	4	1908	PRESERVED_SPECIMEN		Rudatis A.G.H.
1095353253	-30.3742	-56.0931			Convolvulaceae	Ipomoea	Ipomoea delphinioides	Ipomoea delphinioides Choisy	Ipomoea delphinioides	Choisy	BR	Quatepe, FundÃ£o	Rs		2012-02-09T00:00:00	9	2	2012	PRESERVED_SPECIMEN	ICN - HerbÃ¡rio do Instituto de CiÃªncias Naturais	Ferreira, PPA; et al.
2252397842	-30.3717	-64.6586			Convolvulaceae	Ipomoea	Ipomoea hieronymi	Ipomoea hieronymi var. kurtziana (O'Donell) O'Donell	Ipomoea hieronymi (Kuntze) OÂ´Donell var. kurtziana (OÂ´Donell) OÂ´Donell		AR	Sierra de Copacabana	CÃ³rdoba		1960-02-05T00:00:00	5	2	1960	PRESERVED_SPECIMEN		Ariza Espinar, L.
2828265118	-30.35	148.87			Convolvulaceae	Ipomoea	Ipomoea lonchophylla	Ipomoea lonchophylla J.M.Black	Ipomoea lonchophylla		AU	Pilliga.	New South Wales		1967-04-27T00:00:00	27	4	1967	PRESERVED_SPECIMEN		Fenn, K.
1451717950	-30.3484	148.868			Convolvulaceae	Ipomoea	Ipomoea lonchophylla	Ipomoea lonchophylla J.M.Black	Ipomoea lonchophylla		AU	locality withheld	New South Wales		1967-04-27T00:00:00	27	4	1967	PRESERVED_SPECIMEN		NSWOBS-04886
1095365759	-30.3433	-56.4186			Convolvulaceae	Ipomoea	Ipomoea triloba	Ipomoea triloba L.	Ipomoea triloba	L.	BR	Sanga da Areia	Rs		2008-01-26T00:00:00	26	1	2008	PRESERVED_SPECIMEN	ICN - HerbÃ¡rio do Instituto de CiÃªncias Naturais	Ferreira, PPA
2828585436	-30.33	149.55			Convolvulaceae	Ipomoea	Ipomoea lonchophylla	Ipomoea lonchophylla J.M.Black	Ipomoea lonchophylla		AU	13 miles W of Narrabri on Galathera Plain.	New South Wales		1968-01-11T00:00:00	11	1	1968	PRESERVED_SPECIMEN		Anderson, W.K.
2269195091	-30.3244	-52.4858			Convolvulaceae	Ipomoea	Ipomoea triloba	Ipomoea triloba L.	Ipomoea triloba	L.	BR	Vila Capivarita, Horto TarumÃ£ CMPC.	Rio Grande do Sul		2017-01-26T00:00:00	26	1	2017	PRESERVED_SPECIMEN	HVAT - HerbÃ¡rio do Vale do Taquari	M. Caumo
1801103544	-30.3244	-52.4858			Convolvulaceae	Ipomoea	Ipomoea nil	Ipomoea nil (L.) Roth	Ipomoea nil	(L.) Roth	BR	Vila Capivarita, Horto TarumÃ£ CMPC.	Rio Grande do Sul		2017-04-05T00:00:00	5	4	2017	PRESERVED_SPECIMEN	HVAT - HerbÃ¡rio do Vale do Taquari	M. Caumo
2829974457	-30.3167	149.767			Convolvulaceae	Ipomoea	Ipomoea lonchophylla	Ipomoea lonchophylla J.M.Black	Ipomoea lonchophylla		AU	Myall Vale, Narrabri [Georeference is for Narrabri.]	New South Wales		1975-04-08T00:00:00	8	4	1975	PRESERVED_SPECIMEN		Chaffey, S.
2827141327	-30.3124	153.139	6		Convolvulaceae	Ipomoea	Ipomoea indica	Ipomoea indica Merr.	Ipomoea indica		AU	Coffs Harbour, Northern Boambee Beach foredunes, c. 200 m SW of Fishing Club	New South Wales		2014-05-01T00:00:00	1	5	2014	PRESERVED_SPECIMEN		Abbott, S.R.
2828570827	-30.3083	153.142			Convolvulaceae	Ipomoea	Ipomoea cairica	Ipomoea cairica (L.) Sweet	Ipomoea cairica		AU	Muttonbird Island, Coffs Harbour.	New South Wales		1987-11-19T00:00:00	19	11	1987	PRESERVED_SPECIMEN		Coveny, R.G.
2828307358	-30.3083	153.142			Convolvulaceae	Ipomoea	Ipomoea cairica	Ipomoea cairica (L.) Sweet	Ipomoea cairica		AU	Muttonbird Island, Coffs Harbour.	New South Wales		1987-11-19T00:00:00	19	11	1987	PRESERVED_SPECIMEN		Coveny, R.G.
2438321288	-30.3083	153.142			Convolvulaceae	Ipomoea	Ipomoea cairica	Ipomoea cairica (L.) Sweet	Ipomoea cairica		AU	Muttonbird Island, Coffs Harbour.	New South Wales		1987-11-19T00:00:00	19	11	1987	PRESERVED_SPECIMEN		Coveny, R.G.
2435202422	-30.3083	153.142			Convolvulaceae	Ipomoea	Ipomoea cairica	Ipomoea cairica (L.) Sweet	Ipomoea cairica		AU	Muttonbird Island, Coffs Harbour.	New South Wales		1987-11-19T00:00:00	19	11	1987	PRESERVED_SPECIMEN		Coveny, R.G.
1451480008	-30.3067	153.143			Convolvulaceae	Ipomoea	Ipomoea cairica	Ipomoea cairica (L.) Sweet	Ipomoea cairica		AU	locality withheld	New South Wales		1987-11-19T00:00:00	19	11	1987	PRESERVED_SPECIMEN		NSWOBS-03264;NSWOBS-04106;NSWOBS-04354
1451480004	-30.3067	153.143			Convolvulaceae	Ipomoea	Ipomoea cairica	Ipomoea cairica (L.) Sweet	Ipomoea cairica		AU	locality withheld	New South Wales		1987-11-19T00:00:00	19	11	1987	PRESERVED_SPECIMEN		NSWOBS-03264;NSWOBS-04106;NSWOBS-04354
2829538625	-30.3	153.12			Convolvulaceae	Ipomoea	Ipomoea cairica	Ipomoea cairica (L.) Sweet	Ipomoea cairica		AU	Coffs Harbour.	New South Wales		1911-06-08T00:00:00	8	6	1911	PRESERVED_SPECIMEN		Boorman, J.L.
2829172066	-30.3	153.12			Convolvulaceae	Ipomoea	Ipomoea pes-caprae	Ipomoea pes-caprae subsp. brasiliensis (L.) Ooststr.	Ipomoea pes-caprae subsp. brasiliensis		AU	Coffs Harbour.	New South Wales		1909-05-01T00:00:00	1	5	1909	PRESERVED_SPECIMEN		Boorman, J.L.
2828761688	-30.3	153.133			Convolvulaceae	Ipomoea	Ipomoea cairica	Ipomoea cairica (L.) Sweet	Ipomoea cairica		AU	Coff's Harbour beach.	New South Wales		1970-05-08T00:00:00	8	5	1970	PRESERVED_SPECIMEN		Burgess, C.
2828239018	-30.3	153.12			Convolvulaceae	Ipomoea	Ipomoea cairica	Ipomoea cairica (L.) Sweet	Ipomoea cairica		AU	Coffs Harbour.	New South Wales		1909-05-01T00:00:00	1	5	1909	PRESERVED_SPECIMEN		Boorman, J.L.
1988111460	-30.3	26.5			Convolvulaceae	Ipomoea	Ipomoea crispa	Ipomoea crispa Hallier f.	Ipomoea crispa Hallier f.	Hallier f.	ZA	Grahamstown	Eastern Cape		1936-01-21T00:00:00	21	1	1936	PRESERVED_SPECIMEN	University of British Columbia	L.E. Taylor
1451673947	-30.2984	153.118			Convolvulaceae	Ipomoea	Ipomoea cairica	Ipomoea cairica (L.) Sweet	Ipomoea cairica		AU	locality withheld	New South Wales		1909-05-01T00:00:00	1	5	1909	PRESERVED_SPECIMEN		NSWOBS-01369
1451673934	-30.2984	153.118			Convolvulaceae	Ipomoea	Ipomoea cairica	Ipomoea cairica (L.) Sweet	Ipomoea cairica		AU	locality withheld	New South Wales		1911-06-08T00:00:00	8	6	1911	PRESERVED_SPECIMEN		NSWOBS-01369
1451673422	-30.2984	153.118			Convolvulaceae	Ipomoea	Ipomoea pes-caprae	Ipomoea pes-caprae subsp. brasiliensis (L.) Ooststr.	Ipomoea pes-caprae subsp. brasiliensis		AU	locality withheld	New South Wales		1909-05-01T00:00:00	1	5	1909	PRESERVED_SPECIMEN		NSWOBS-01369
2421362173	-30.2815	153.14	3		Convolvulaceae	Ipomoea	Ipomoea cairica	Ipomoea cairica (L.) Sweet	Ipomoea cairica		AU	locality withheld	New South Wales		2018-04-26T00:00:00	26	4	2018	PRESERVED_SPECIMEN		OJJS1907300L
1090608338	-30.2767	-51.0156			Convolvulaceae	Ipomoea		Ipomoea L.	Ipomoea		BR	Parque Saint#?#Hilaire	Rs	2	1986-04-18T00:00:00	18	4	1986	PRESERVED_SPECIMEN	MPUC - HerbÃ¡rio do Museu da PontifÃ­cia Universidade CatÃ³lica do Rio Grande do Sul
1090607687	-30.2767	-51.0156			Convolvulaceae	Ipomoea	Ipomoea nil	Ipomoea nil (L.) Roth	Ipomoea nil	(L.) Roth	BR	RS 118, TarumÃ£	Rs	1	2009-03-01T00:00:00	1	3	2009	PRESERVED_SPECIMEN	MPUC - HerbÃ¡rio do Museu da PontifÃ­cia Universidade CatÃ³lica do Rio Grande do Sul
1090606700	-30.2767	-51.0156			Convolvulaceae	Ipomoea	Ipomoea cairica	Ipomoea cairica (L.) Sweet	Ipomoea cairica	(L.) Sweet	BR	Parque Saint#?#Hilaire	Rs	1	1985-11-05T00:00:00	5	11	1985	PRESERVED_SPECIMEN	MPUC - HerbÃ¡rio do Museu da PontifÃ­cia Universidade CatÃ³lica do Rio Grande do Sul
1090606697	-30.2767	-51.0156			Convolvulaceae	Ipomoea	Ipomoea cairica	Ipomoea cairica (L.) Sweet	Ipomoea cairica	(L.) Sweet	BR	Parque Saint#?#Hilaire	Rs	1	1984-10-10T00:00:00	10	10	1984	PRESERVED_SPECIMEN	MPUC - HerbÃ¡rio do Museu da PontifÃ­cia Universidade CatÃ³lica do Rio Grande do Sul
1090595565	-30.2767	-51.0156			Convolvulaceae	Ipomoea	Ipomoea cairica	Ipomoea cairica (L.) Sweet	Ipomoea cairica	(L.) Sweet	BR	Parque Saint#?#Hilaire	Rs	1	1979-11-26T00:00:00	26	11	1979	PRESERVED_SPECIMEN	MPUC - HerbÃ¡rio do Museu da PontifÃ­cia Universidade CatÃ³lica do Rio Grande do Sul
1090595560	-30.2767	-51.0156			Convolvulaceae	Ipomoea		Ipomoea L.	Ipomoea		BR	Parque Saint#?#Hilaire	Rs	1	1979-11-26T00:00:00	26	11	1979	PRESERVED_SPECIMEN	MPUC - HerbÃ¡rio do Museu da PontifÃ­cia Universidade CatÃ³lica do Rio Grande do Sul
1090595552	-30.2767	-51.0156			Convolvulaceae	Ipomoea	Ipomoea cairica	Ipomoea cairica (L.) Sweet	Ipomoea cairica	(L.) Sweet	BR	Parque Saint#?#Hilaire	Rs	1	1979-11-26T00:00:00	26	11	1979	PRESERVED_SPECIMEN	MPUC - HerbÃ¡rio do Museu da PontifÃ­cia Universidade CatÃ³lica do Rio Grande do Sul
1090595400	-30.2767	-51.0156			Convolvulaceae	Ipomoea	Ipomoea triloba	Ipomoea triloba L.	Ipomoea triloba	L.	BR	Parque Saint#?#Hilaire	Rs	1	1978-09-27T00:00:00	27	9	1978	PRESERVED_SPECIMEN	MPUC - HerbÃ¡rio do Museu da PontifÃ­cia Universidade CatÃ³lica do Rio Grande do Sul
1077427698	-30.2717	-51.0599	91	0	Convolvulaceae	Ipomoea	Ipomoea caerica	Ipomoea caerica	Ipomoea cairica	(L.) Sw.	BR	Morro do CÃ´co	Rio Grande do Sul		1975-04-01T00:00:00		4	1975	PRESERVED_SPECIMEN	HAS - HerbÃ¡rio Alarich Rudolf Holger Schultz	Menegheti, J.; Callegari, S.M.
1077427683	-30.2717	-51.0599	91	0	Convolvulaceae	Ipomoea		Ipomoea L.	Ipomoea		BR	Morro do CÃ´co	Rio Grande do Sul		1975-04-01T00:00:00		4	1975	PRESERVED_SPECIMEN	HAS - HerbÃ¡rio Alarich Rudolf Holger Schultz	Menegheti, J.; Callegari, S.M.
2252402051	-30.2714	-63.8067			Convolvulaceae	Ipomoea	Ipomoea amnicola	Ipomoea amnicola Morong	Ipomoea amnicola Morong		AR	Ruta nÂº 60, km 890-891	CÃ³rdoba		2002-03-26T00:00:00	26	3	2002	PRESERVED_SPECIMEN		Chiarini, F. | Bernardello, G. & Stiefkens, L.
2252399232	-30.2714	-63.8067			Convolvulaceae	Ipomoea	Ipomoea stuckertii	Ipomoea stuckertii O'Donell	Ipomoea stuckertii O'Donell		AR	Salinas Grandes	CÃ³rdoba		1988-10-22T00:00:00	22	10	1988	PRESERVED_SPECIMEN		Subils, R.
2829648700	-30.27	148.92			Convolvulaceae	Ipomoea	Ipomoea lonchophylla	Ipomoea lonchophylla J.M.Black	Ipomoea lonchophylla		AU	19 km SSW of Burren Junction.	New South Wales		1971-06-06T00:00:00	6	6	1971	PRESERVED_SPECIMEN		Briggs, B.G.
1451674507	-30.2651	148.918			Convolvulaceae	Ipomoea	Ipomoea lonchophylla	Ipomoea lonchophylla J.M.Black	Ipomoea lonchophylla		AU	locality withheld	New South Wales		1971-06-06T00:00:00	6	6	1971	PRESERVED_SPECIMEN		NSWOBS-01667
1843413875	-30.2335	-178.428			Convolvulaceae	Ipomoea	Ipomoea cairica	Ipomoea cairica (L.) Sweet	Ipomoea cairica (L.) Sweet		NZ				2006-06-29T00:00:00	29	6	2006	PRESERVED_SPECIMEN		J W Barkla
1897784081	-30.2332	-178.428			Convolvulaceae	Ipomoea	Ipomoea cairica	Ipomoea cairica (L.) Sweet	Ipomoea cairica (L.) Sweet		NZ				1988-12-01T00:00:00	1	12	1988	PRESERVED_SPECIMEN		G A Taylor
1843482272	-30.2299	-178.439			Convolvulaceae	Ipomoea	Ipomoea cairica	Ipomoea cairica (L.) Sweet	Ipomoea cairica (L.) Sweet		NZ				2016-09-18T00:00:00	18	9	2016	PRESERVED_SPECIMEN		A E Wright
1843441211	-30.2296	-178.436			Convolvulaceae	Ipomoea	Ipomoea cairica	Ipomoea cairica (L.) Sweet	Ipomoea cairica (L.) Sweet		NZ				2011-05-21T00:00:00	21	5	2011	PRESERVED_SPECIMEN		P J de Lange
1095633271	-30.2278	-50.2644	10	0	Convolvulaceae	Ipomoea	Ipomoea cairica	Ipomoea cairica (L.) Sweet	Ipomoea cairica	(L.) Sweet	BR	Canal entre Lagoas Azul e Cerquinha.	Rio Grande do Sul		2012-03-11T00:00:00	11	3	2012	PRESERVED_SPECIMEN	MBM - HerbÃ¡rio do Museu BotÃ¢nico Municipal	Gonzatti, F.
1089257559	-30.2278	-50.2644	10	0	Convolvulaceae	Ipomoea	Ipomoea cairica	Ipomoea cairica (L.) Sweet	Ipomoea cairica	(L.) Sweet	BR	Canal entre as Lagoas Azul e Cerquinha- proximo Ã	Rio Grande do Sul		2012-03-11T00:00:00	11	3	2012	PRESERVED_SPECIMEN	EAC - HerbÃ¡rio Prisco Bezerra	Gonzatti, F.
1095361147	-30.2206	-51.075			Convolvulaceae	Ipomoea	Ipomoea batatas	Ipomoea batatas (L.) Poir., 1804	Ipomoea batatas	(L.) Poir.	BR	Lami Propriedade Salvador Silva.	Rs		2014-08-11T00:00:00	11	8	2014	PRESERVED_SPECIMEN	ICN - HerbÃ¡rio do Instituto de CiÃªncias Naturais	Amaro, FS
1095361115	-30.2206	-51.075			Convolvulaceae	Ipomoea	Ipomoea batatas	Ipomoea batatas (L.) Poir., 1804	Ipomoea batatas	(L.) Poir.	BR	Lami Propriedade Salvador Silva.	Rs		2014-08-11T00:00:00	11	8	2014	PRESERVED_SPECIMEN	ICN - HerbÃ¡rio do Instituto de CiÃªncias Naturais	Amaro, FS
1095361105	-30.2206	-51.075			Convolvulaceae	Ipomoea	Ipomoea batatas	Ipomoea batatas (L.) Poir., 1804	Ipomoea batatas	(L.) Poir.	BR	Lami Propriedade Salvador Silva.	Rs		2014-08-11T00:00:00	11	8	2014	PRESERVED_SPECIMEN	ICN - HerbÃ¡rio do Instituto de CiÃªncias Naturais	Amaro, FS
1095361102	-30.2206	-51.075			Convolvulaceae	Ipomoea	Ipomoea batatas	Ipomoea batatas (L.) Poir., 1804	Ipomoea batatas	(L.) Poir.	BR	Lami Propriedade Salvador Silva.	Rs		2014-08-11T00:00:00	11	8	2014	PRESERVED_SPECIMEN	ICN - HerbÃ¡rio do Instituto de CiÃªncias Naturais	Amaro, FS
2830074719	-30.2203	149.811	240		Convolvulaceae	Ipomoea	Ipomoea biflora	Ipomoea plebeia R.Br.	Ipomoea plebeia		AU	Alongside Newell Highway 0.41 km N of intersection with Murrumbilla Lane.	New South Wales		2017-04-29T00:00:00	29	4	2017	PRESERVED_SPECIMEN		Hosking, J.R.
2828937333	-30.2203	149.811	240		Convolvulaceae	Ipomoea	Ipomoea biflora	Ipomoea plebeia R.Br.	Ipomoea plebeia		AU	Alongside Newell Highway 0.41 km N of intersection with Murrumbilla Lane.	New South Wales		2017-04-29T00:00:00	29	4	2017	PRESERVED_SPECIMEN		Hosking, J.R.
2827199653	-30.2203	149.811	240		Convolvulaceae	Ipomoea	Ipomoea biflora	Ipomoea plebeia R.Br.	Ipomoea plebeia		AU	Alongside Newell Highway 0.41 km N of intersection with Murrumbilla Lane	New South Wales		2017-04-29T00:00:00	29	4	2017	PRESERVED_SPECIMEN		Hosking, J.R.
2438072930	-30.2203	149.811	240		Convolvulaceae	Ipomoea	Ipomoea biflora	Ipomoea plebeia R.Br.	Ipomoea plebeia		AU	Alongside Newell Highway 0.41 km N of intersection with Murrumbilla Lane.	New South Wales		2017-04-29T00:00:00	29	4	2017	PRESERVED_SPECIMEN		Hosking, J.R.
2436208027	-30.2203	149.811	240		Convolvulaceae	Ipomoea	Ipomoea biflora	Ipomoea plebeia R.Br.	Ipomoea plebeia		AU	Alongside Newell Highway 0.41 km N of intersection with Murrumbilla Lane.	New South Wales		2017-04-29T00:00:00	29	4	2017	PRESERVED_SPECIMEN		Hosking, J.R.
1420239430	-30.22	-57.86			Convolvulaceae	Ipomoea	Ipomoea alba	Ipomoea alba L.	Ipomoea alba L.		AR	Sur de Cambai	Corrientes						PRESERVED_SPECIMEN		Nicora, E. G.
1095339556	-30.2003	-57.5044			Convolvulaceae	Ipomoea	Ipomoea indica	Ipomoea indica Merr.	Ipomoea indica	(Burm.) Merr.	BR	Parque Estadual do Espinilho	Rs		2007-12-07T00:00:00	7	12	2007	PRESERVED_SPECIMEN	ICN - HerbÃ¡rio do Instituto de CiÃªncias Naturais	Ferreira, PPA
2830473776	-30.2	148.083			Convolvulaceae	Ipomoea	Ipomoea lonchophylla	Ipomoea lonchophylla J.M.Black	Ipomoea lonchophylla		AU	13 miles S of Walgett.	New South Wales		1974-03-16T00:00:00	16	3	1974	PRESERVED_SPECIMEN		Cunningham, G.M.
2828187738	-30.2	138.57			Convolvulaceae	Ipomoea	Ipomoea lonchophylla	Ipomoea lonchophylla J.M.Black	Ipomoea lonchophylla		AU	Mount Lyndhurst.	South Australia		1899-03-01T00:00:00	1	3	1899	PRESERVED_SPECIMEN		Koch, M.
2430955433	-30.1986	138.568			Convolvulaceae	Ipomoea	Ipomoea lonchophylla	Ipomoea lonchophylla J.M.Black	Ipomoea lonchophylla		AU	Mt Lyndhurst	South Australia						PRESERVED_SPECIMEN
1500374779	-30.1914	-52.3736			Convolvulaceae	Ipomoea	Ipomoea indivisa	Ipomoea indivisa Hallier	Ipomoea indivisa	(Vell.) Hallier f.	BR	. estrada RS 290, Pantano Grande sentido BagÃ©	Rio Grande do Sul		2013-05-16T00:00:00	16	5	2013	PRESERVED_SPECIMEN	UEC - HerbÃ¡rio da Universidade Estadual de Campinas	Monge, M
1095339684	-30.1847	-52.3733			Convolvulaceae	Ipomoea	Ipomoea nil	Ipomoea nil (L.) Roth	Ipomoea nil	(L.) Roth	BR		Rs		2008-03-10T00:00:00	10	3	2008	PRESERVED_SPECIMEN	ICN - HerbÃ¡rio do Instituto de CiÃªncias Naturais	Ferreira, PPA
1095339656	-30.1847	-52.3733			Convolvulaceae	Ipomoea	Ipomoea alba	Ipomoea alba L.	Ipomoea alba	L.	BR		Rs		2008-03-10T00:00:00	10	3	2008	PRESERVED_SPECIMEN	ICN - HerbÃ¡rio do Instituto de CiÃªncias Naturais	Ferreira, PPA
1930185793	-30.1816	-55.1011			Convolvulaceae	Ipomoea	Ipomoea nitida	Ipomoea nitida Griseb.	Ipomoea nitida Griseb.	Griseb.	BR	BR 290	Rio Grande do Sul		2012-02-10T00:00:00	10	2	2012	PRESERVED_SPECIMEN	The New York Botanical Garden	P. P. A. Ferreira
1095353247	-30.1814	-55.1347			Convolvulaceae	Ipomoea	Ipomoea nitida	Ipomoea nitida Griseb.	Ipomoea nitida	Griseb.	BR	BR 290	Rs		2012-02-10T00:00:00	10	2	2012	PRESERVED_SPECIMEN	ICN - HerbÃ¡rio do Instituto de CiÃªncias Naturais	Ferreira, PPA; et al.
1931783075	-30.1811	-50.2056	2	0	Convolvulaceae	Ipomoea	Ipomoea imperati	Ipomoea imperati (Vahl) Griseb.	Ipomoea imperati	(Vahl) Griseb.	BR	Salinas.	Rio Grande do Sul		2012-05-03T00:00:00	3	5	2012	PRESERVED_SPECIMEN	CRI - HerbÃ¡rio Pe. Dr. Raulino Reitz	M. Verdi; C.P. Batista
1095353255	-30.18	-57.6281			Convolvulaceae	Ipomoea	Ipomoea cairica	Ipomoea cairica (L.) Sweet	Ipomoea cairica	(L.) Sweet	BR	Ilha Brasileira	Rs		2012-02-07T00:00:00	7	2	2012	PRESERVED_SPECIMEN	ICN - HerbÃ¡rio do Instituto de CiÃªncias Naturais	Ferreira, PPA; et al.
1095353234	-30.18	-57.6281			Convolvulaceae	Ipomoea	Ipomoea bonariensis	Ipomoea bonariensis Hook.	Ipomoea bonariensis	Hook.	BR	Ilha Brasileira	Rs		2012-02-07T00:00:00	7	2	2012	PRESERVED_SPECIMEN	ICN - HerbÃ¡rio do Instituto de CiÃªncias Naturais	Ferreira, PPA; et al.
1095365761	-30.1797	-51.3925			Convolvulaceae	Ipomoea	Ipomoea procumbens	Ipomoea procumbens Mart. & Choisy	Ipomoea procumbens	Mart. & Choisy	BR	Fazenda SÃ£o Maximiano	Rs		2007-11-27T00:00:00	27	11	2007	PRESERVED_SPECIMEN	ICN - HerbÃ¡rio do Instituto de CiÃªncias Naturais	Ferreira, PPA
1095341665	-30.1797	-51.3925			Convolvulaceae	Ipomoea	Ipomoea cairica	Ipomoea cairica (L.) Sweet	Ipomoea cairica	(L.) Sweet	BR	Fazenda SÃ£o Maximiano (Coord. da sede: 30Â°10'47" S e 51Â°23'33" W)	Rs		2008-11-28T00:00:00	28	11	2008	PRESERVED_SPECIMEN	ICN - HerbÃ¡rio do Instituto de CiÃªncias Naturais	Durigon, J
1095341664	-30.1797	-51.3925			Convolvulaceae	Ipomoea	Ipomoea bonariensis	Ipomoea bonariensis Hook.	Ipomoea bonariensis	Hook.	BR	Fazenda SÃ£o Maximiano (Coord. da sede: 30Â°10'47" S e 51Â°23'33" W)	Rs		2009-01-21T00:00:00	21	1	2009	PRESERVED_SPECIMEN	ICN - HerbÃ¡rio do Instituto de CiÃªncias Naturais	Durigon, J
1095339574	-30.1797	-51.3925			Convolvulaceae	Ipomoea	Ipomoea alba	Ipomoea alba L.	Ipomoea alba	L.	BR	Fazenda SÃ£o Maximiano	Rs		2006-04-18T00:00:00	18	4	2006	PRESERVED_SPECIMEN	ICN - HerbÃ¡rio do Instituto de CiÃªncias Naturais	Matzenbacher, NI
1095339554	-30.1797	-51.3925			Convolvulaceae	Ipomoea	Ipomoea procumbens	Ipomoea procumbens Mart. & Choisy	Ipomoea procumbens	Mart. & Choisy	BR	Fazenda SÃ£o Maximiano	Rs		2006-04-18T00:00:00	18	4	2006	PRESERVED_SPECIMEN	ICN - HerbÃ¡rio do Instituto de CiÃªncias Naturais	Matzenbacher, NI
1095339544	-30.1797	-51.3925			Convolvulaceae	Ipomoea	Ipomoea bonariensis	Ipomoea bonariensis Hook.	Ipomoea bonariensis	Hook.	BR	Fazenda SÃ£o Maximiano	Rs		2008-01-16T00:00:00	16	1	2008	PRESERVED_SPECIMEN	ICN - HerbÃ¡rio do Instituto de CiÃªncias Naturais	Ferreira, PPA
1853941373	-30.1778	-51.1106			Convolvulaceae	Ipomoea	Ipomoea chodatiana	Ipomoea uruguayensis Meisn.	Ipomoea uruguayensis	Meisn.	BR	Morro SÃ£o Pedro, Lami	Rs	1	2016-11-23T00:00:00	23	11	2016	PRESERVED_SPECIMEN	MPUC - HerbÃ¡rio do Museu da PontifÃ­cia Universidade CatÃ³lica do Rio Grande do Sul
1840923674	-30.1778	-51.1106			Convolvulaceae	Ipomoea	Ipomoea cairica	Ipomoea cairica (L.) Sweet	Ipomoea cairica	(L.) Sweet	BR	Morro SÃ£o Pedro, Lami	Rs	1	2012-02-14T00:00:00	14	2	2012	PRESERVED_SPECIMEN	MPUC - HerbÃ¡rio do Museu da PontifÃ­cia Universidade CatÃ³lica do Rio Grande do Sul
1095349212	-30.1706	-57.5492	62	0	Convolvulaceae	Ipomoea	Ipomoea grandifolia	Ipomoea grandifolia (Dammer) O'Donell	Ipomoea grandifolia	(Dammer) O'Donell	BR	Parque do Espinilho Fazenda SÃ£o Pedro S30o10.247' W57o32.950'	Rs		2011-04-22T00:00:00	22	4	2011	PRESERVED_SPECIMEN	ICN - HerbÃ¡rio do Instituto de CiÃªncias Naturais	Pasini, E; Aita, AM
2438162420	-30.1667	138.717			Convolvulaceae	Ipomoea	Ipomoea lonchophylla	Ipomoea lonchophylla J.M.Black	Ipomoea lonchophylla		AU	Mount Lyndhurst.	South Australia		1899-03-01T00:00:00	1	3	1899	PRESERVED_SPECIMEN		Koch, M.
2437600730	-30.1667	138.717			Convolvulaceae	Ipomoea	Ipomoea lonchophylla	Ipomoea lonchophylla J.M.Black	Ipomoea lonchophylla		AU	Mount Lyndhurst.	South Australia		1899-03-01T00:00:00	1	3	1899	PRESERVED_SPECIMEN		Koch, M.
1095364641	-30.1547	-52.1119			Convolvulaceae	Ipomoea	Ipomoea bonariensis	Ipomoea bonariensis Hook.	Ipomoea bonariensis	Hook.	BR		Rs		2010-11-30T00:00:00	30	11	2010	PRESERVED_SPECIMEN	ICN - HerbÃ¡rio do Instituto de CiÃªncias Naturais	Ferreira, PPA; Durigon, J; Dettke, GA
2827202927	-30.15	153.233			Convolvulaceae	Ipomoea	Ipomoea cairica	Ipomoea cairica (L.) Sweet	Ipomoea cairica		AU	Groper Island, Solitary Group, 18 km NE of Coffs Harbour	New South Wales		1974-02-23T00:00:00	23	2	1974	PRESERVED_SPECIMEN		Heatwole, H.
2854135849	-30.1497	115.1			Convolvulaceae	Ipomoea	Ipomoea indica	Ipomoea indica Merr.	Ipomoea indica		AU	12 Baxter Way, Padbury,	Western Australia		1999-10-02T00:00:00	2	10	1999	PRESERVED_SPECIMEN		Mills, J.N.
1077418514	-30.1325	-50.1853	2	0	Convolvulaceae	Ipomoea	Ipomoea imperati	Ipomoea imperati (Vahl) Griseb.	Ipomoea imperati	(Vahl) Griseb.	BR	Salinas.	Rio Grande do Sul		2012-05-03T00:00:00	3	5	2012	PRESERVED_SPECIMEN	FURB - HerbÃ¡rio Dr. Roberto Miguel Klein	Verdi, M.; Batista, C.P.
1077418503	-30.1325	-50.1853	2	0	Convolvulaceae	Ipomoea	Ipomoea pes-caprae	Ipomoea pes-caprae (L.) R.Brown	Ipomoea pes-caprae	(L.) R.Br.	BR	Salinas.	Rio Grande do Sul		2012-05-03T00:00:00	3	5	2012	PRESERVED_SPECIMEN	FURB - HerbÃ¡rio Dr. Roberto Miguel Klein	Verdi, M.; Batista, C.P.
1095365765	-30.1275	-50.5917			Convolvulaceae	Ipomoea	Ipomoea tiliacea	Ipomoea tiliacea (Willd.) Choisy	Ipomoea tiliacea	(Willd.) Choisy	BR	RS040 Km57	Rs		2008-02-15T00:00:00	15	2	2008	PRESERVED_SPECIMEN	ICN - HerbÃ¡rio do Instituto de CiÃªncias Naturais	Ferreira, PPA
1095364725	-30.1264	-51.72			Convolvulaceae	Ipomoea	Ipomoea procumbens	Ipomoea procumbens Mart. & Choisy	Ipomoea procumbens	Mart. & Choisy	BR		Rs		2010-12-17T00:00:00	17	12	2010	PRESERVED_SPECIMEN	ICN - HerbÃ¡rio do Instituto de CiÃªncias Naturais	Ferreira, PPA; Durigon, J
1095364701	-30.1264	-51.72			Convolvulaceae	Ipomoea	Ipomoea procumbens	Ipomoea procumbens Mart. & Choisy	Ipomoea procumbens	Mart. & Choisy	BR		Rs		2011-01-04T00:00:00	4	1	2011	PRESERVED_SPECIMEN	ICN - HerbÃ¡rio do Instituto de CiÃªncias Naturais	Ferreira, PPA; Durigon, J
616286575	-30.125	30.875			Convolvulaceae	Ipomoea	Ipomoea wightii	Ipomoea wightii var. wightii	Ipomoea wightii var. wightii		ZA	Not available			1998-06-29T00:00:00	29	6	1998	PRESERVED_SPECIMEN		Khumalo, C.E.
616286522	-30.125	30.875			Convolvulaceae	Ipomoea	Ipomoea indica	Ipomoea indica Merr.	Ipomoea indica		ZA	Not available			1995-12-07T00:00:00	7	12	1995	PRESERVED_SPECIMEN		Mhlongo, N. F.; Myeza, N.R.
461999746	-30.125	30.875			Convolvulaceae	Ipomoea	Ipomoea biflora	Ipomoea plebeia subsp. africana A.Meeuse	Ipomoea plebeia subsp. africana		ZA	Not available			1967-03-25T00:00:00	25	3	1967	PRESERVED_SPECIMEN		Ward C.J.
461998797	-30.125	30.875			Convolvulaceae	Ipomoea	Ipomoea indica	Ipomoea indica Merr.	Ipomoea indica		ZA	Not available			1979-01-18T00:00:00	18	1	1979	PRESERVED_SPECIMEN		Arnold T.H.
461998782	-30.125	30.875			Convolvulaceae	Ipomoea	Ipomoea indica	Ipomoea indica Merr.	Ipomoea indica		ZA	Not available			1970-01-03T00:00:00	3	1	1970	PRESERVED_SPECIMEN		Strey R.G.
461998779	-30.125	30.875			Convolvulaceae	Ipomoea	Ipomoea indica	Ipomoea indica Merr.	Ipomoea indica		ZA	Not available			1947-09-10T00:00:00	10	9	1947	PRESERVED_SPECIMEN		Bruce E.A.
461998771	-30.125	30.875			Convolvulaceae	Ipomoea	Ipomoea indica	Ipomoea indica Merr.	Ipomoea indica		ZA	Not available			1930-06-19T00:00:00	19	6	1930	PRESERVED_SPECIMEN		Watt J.M.; Breyer-Brandwijk M.G.
461997821	-30.125	30.875			Convolvulaceae	Ipomoea	Ipomoea alba	Ipomoea alba L.	Ipomoea alba		ZA	Not available			1970-04-05T00:00:00	5	4	1970	PRESERVED_SPECIMEN		Strey R.G.
1095364567	-30.1047	-51.7172			Convolvulaceae	Ipomoea	Ipomoea bonariensis	Ipomoea bonariensis Hook.	Ipomoea bonariensis	Hook.	BR		Rs		2010-11-30T00:00:00	30	11	2010	PRESERVED_SPECIMEN	ICN - HerbÃ¡rio do Instituto de CiÃªncias Naturais	Ferreira, PPA; Durigon, J; Dettke, GA
1090606703	-30.1012	-51.3281			Convolvulaceae	Ipomoea	Ipomoea cairica	Ipomoea cairica (L.) Sweet	Ipomoea cairica	(L.) Sweet	BR	.	Rs	1	1990-12-19T00:00:00	19	12	1990	PRESERVED_SPECIMEN	MPUC - HerbÃ¡rio do Museu da PontifÃ­cia Universidade CatÃ³lica do Rio Grande do Sul
2829734904	-30.1	148.97			Convolvulaceae	Ipomoea	Ipomoea lonchophylla	Ipomoea lonchophylla J.M.Black	Ipomoea lonchophylla		AU	Burren Junction.	New South Wales		1937-03-19T00:00:00	19	3	1937	PRESERVED_SPECIMEN
1451674428	-30.0984	148.968			Convolvulaceae	Ipomoea	Ipomoea lonchophylla	Ipomoea lonchophylla J.M.Black	Ipomoea lonchophylla		AU	locality withheld	New South Wales		1937-03-19T00:00:00	19	3	1937	PRESERVED_SPECIMEN		NSWOBS-05825
2830355520	-30.0833	153.2			Convolvulaceae	Ipomoea	Ipomoea indica	Ipomoea indica Merr.	Ipomoea indica		AU	Woolgoolga Beach, North of Coffs Harbour.	New South Wales		1978-09-12T00:00:00	12	9	1978	PRESERVED_SPECIMEN		Wace, N.M.
1095339520	-30.08	-51.6158			Convolvulaceae	Ipomoea	Ipomoea cairica	Ipomoea cairica (L.) Sweet	Ipomoea cairica	(L.) Sweet	BR		Rs		2007-10-05T00:00:00	5	10	2007	PRESERVED_SPECIMEN	ICN - HerbÃ¡rio do Instituto de CiÃªncias Naturais	Ferreira, PPA
1095347811	-30.0706	-51.0222			Convolvulaceae	Ipomoea	Ipomoea grandifolia	Ipomoea grandifolia (Dammer) O'Donell	Ipomoea grandifolia	(Dammer) O'Donell	BR	Bairro TarumÃ£ regiÃ£o de entorno do Lago TarumÃ£. -30.070821 -51.022482	Rs		2009-02-16T00:00:00	16	2	2009	PRESERVED_SPECIMEN	ICN - HerbÃ¡rio do Instituto de CiÃªncias Naturais	Silva Filho, PJS
1095347766	-30.07	-51.0194			Convolvulaceae	Ipomoea	Ipomoea indica	Ipomoea indica Merr.	Ipomoea indica	(Burm.) Merr.	BR	Bairro TarumÃ£ regiÃ£o de entorno do Lago TarumÃ£. -30.07006 -51.019478	Rs		2008-10-26T00:00:00	26	10	2008	PRESERVED_SPECIMEN	ICN - HerbÃ¡rio do Instituto de CiÃªncias Naturais	Silva Filho, PJS
1095347778	-30.0689	-51.0214			Convolvulaceae	Ipomoea	Ipomoea cairica	Ipomoea cairica (L.) Sweet	Ipomoea cairica	(L.) Sweet	BR	Bairro TarumÃ£ regiÃ£o de entorno do Lago TarumÃ£. -30.068927 -51.021538	Rs		2008-10-26T00:00:00	26	10	2008	PRESERVED_SPECIMEN	ICN - HerbÃ¡rio do Instituto de CiÃªncias Naturais	Silva Filho, PJS
2005966560	-30.0683	-51.1222	92	0	Convolvulaceae	Ipomoea	Ipomoea cairica	Ipomoea cairica (L.) Sweet	Ipomoea cairica	(L.) Sweet	BR	Morro Santana, Anel viÃ¡rio, Campus do Vale, UFRGS	Rs		2006-11-01T00:00:00		11	2006	PRESERVED_SPECIMEN	ICN - HerbÃ¡rio do Instituto de CiÃªncias Naturais	Seger, GDS
2827247469	-30.0667	153.2			Convolvulaceae	Ipomoea	Ipomoea cairica	Ipomoea cairica (L.) Sweet	Ipomoea cairica		AU	Arrawarra	New South Wales		1973-02-01T00:00:00	1	2	1973	PRESERVED_SPECIMEN		Wissmann, H.J.
2827132953	-30.0667	153.2			Convolvulaceae	Ipomoea	Ipomoea pes-caprae	Ipomoea pes-caprae subsp. brasiliensis (L.) Ooststr.	Ipomoea pes-caprae subsp. brasiliensis		AU	Arrawarra Headland	New South Wales		1973-02-01T00:00:00	1	2	1973	PRESERVED_SPECIMEN		Wissmann, H.J.
1095347764	-30.0667	-51.0228			Convolvulaceae	Ipomoea	Ipomoea alba	Ipomoea alba L.	Ipomoea alba	L.	BR	Bairro TarumÃ£ regiÃ£o de entorno do Lago TarumÃ£. -30.06668 -51.02304	Rs		2008-12-01T00:00:00		12	2008	PRESERVED_SPECIMEN	ICN - HerbÃ¡rio do Instituto de CiÃªncias Naturais	Silva Filho, PJS
1095339678	-30.0653	-51.5525			Convolvulaceae	Ipomoea	Ipomoea indivisa	Ipomoea indivisa Hallier	Ipomoea indivisa	(Vell.) Hallier f.	BR	BR290 Km134	Rs		2008-03-10T00:00:00	10	3	2008	PRESERVED_SPECIMEN	ICN - HerbÃ¡rio do Instituto de CiÃªncias Naturais	Ferreira, PPA
1095339675	-30.0653	-51.5525			Convolvulaceae	Ipomoea	Ipomoea grandifolia	Ipomoea grandifolia (Dammer) O'Donell	Ipomoea grandifolia	(Dammer) O'Donell	BR	BR290 Km134	Rs		2008-03-10T00:00:00	10	3	2008	PRESERVED_SPECIMEN	ICN - HerbÃ¡rio do Instituto de CiÃªncias Naturais	Ferreira, PPA
1095339625	-30.0653	-51.5525			Convolvulaceae	Ipomoea	Ipomoea indica	Ipomoea indica Merr.	Ipomoea indica	(Burm.) Merr.	BR	BR290 Km134	Rs		2008-03-10T00:00:00	10	3	2008	PRESERVED_SPECIMEN	ICN - HerbÃ¡rio do Instituto de CiÃªncias Naturais	Ferreira, PPA
1095345421	-30.0644	-50.1581			Convolvulaceae	Ipomoea	Ipomoea pes-caprae	Ipomoea pes-caprae (L.) Roth	Ipomoea pes-caprae	Roth	BR		Rs		2010-01-25T00:00:00	25	1	2010	PRESERVED_SPECIMEN	ICN - HerbÃ¡rio do Instituto de CiÃªncias Naturais	Ferreira, PPA; Dettke, GA
1095356959	-30.0539	-51.1311			Convolvulaceae	Ipomoea	Ipomoea riograndensis	Ipomoea riograndensis P.P.A.Ferreira & Miotto	Ipomoea riograndensis	P.P.A.Ferreira & Miotto	BR	Morro Santana, na parte alta	Rs		2007-12-13T00:00:00	13	12	2007	PRESERVED_SPECIMEN	ICN - HerbÃ¡rio do Instituto de CiÃªncias Naturais	Ferreira, PPA
2417209823	-30.0533	-51.1771			Convolvulaceae	Ipomoea	Ipomoea cairica	Ipomoea cairica (L.) Sweet	Ipomoea cairica	(L.) Sweet	BR	Jardim BotÃ¢nico de Porto Alegre	Rio Grande do Sul		2019-04-01T00:00:00		4	2019	PRESERVED_SPECIMEN	HAS - HerbÃ¡rio Alarich Rudolf Holger Schultz	Piovesani, W. S.
1077431989	-30.0532	-51.1246			Convolvulaceae	Ipomoea	Ipomoea indica	Ipomoea congesta R.Br.	Ipomoea congesta	R. Br.	BR	Morro da Agronomia (Santana)	Rio Grande do Sul		1978-04-01T00:00:00		4	1978	PRESERVED_SPECIMEN	HAS - HerbÃ¡rio Alarich Rudolf Holger Schultz	Oliveira, M.
2027488664	-30.0517	-51.1781			Convolvulaceae	Ipomoea	Ipomoea triloba	Ipomoea triloba L.	Ipomoea triloba	L.	BR	Jardim BotÃ¢nico de Porto Alegre, Zona de ConservaÃ§Ã£o in situ	Rio Grande do Sul		2017-04-01T00:00:00		4	2017	PRESERVED_SPECIMEN	HAS - HerbÃ¡rio Alarich Rudolf Holger Schultz	Piovesani, W. S.
2027488663	-30.0517	-51.1781			Convolvulaceae	Ipomoea	Ipomoea indica	Ipomoea indica Merr.	Ipomoea indica	(Burm.) Merr. f.	BR	Jardim BotÃ¢nico de Porto Alegre, Zona de ConservaÃ§Ã£o in situ	Rio Grande do Sul		2018-03-01T00:00:00		3	2018	PRESERVED_SPECIMEN	HAS - HerbÃ¡rio Alarich Rudolf Holger Schultz	Piovesani, W. S.
2027488644	-30.0517	-51.1781			Convolvulaceae	Ipomoea	Ipomoea triloba	Ipomoea triloba L.	Ipomoea triloba	L.	BR	Jardim BotÃ¢nico de Porto Alegre	Rio Grande do Sul		2017-03-01T00:00:00		3	2017	PRESERVED_SPECIMEN	HAS - HerbÃ¡rio Alarich Rudolf Holger Schultz	Piovesani, W. S.
684434526	-30.05	-51.13			Convolvulaceae	Ipomoea	Ipomoea riograndensis	Ipomoea riograndensis P.P.A.Ferreira & Miotto	Ipomoea riograndensis P.P.A. Ferreira & Miotto		BR	Porto Alegre	Rio Grande do Sul						PRESERVED_SPECIMEN		Ferreira, P.P.A.
684434522	-30.05	-51.13			Convolvulaceae	Ipomoea	Ipomoea riograndensis	Ipomoea riograndensis P.P.A.Ferreira & Miotto	Ipomoea riograndensis P.P.A. Ferreira & Miotto		BR	Porto Alegre	Rio Grande do Sul						PRESERVED_SPECIMEN		Ferreira, P.P.A.
684434520	-30.05	-51.13			Convolvulaceae	Ipomoea	Ipomoea riograndensis	Ipomoea riograndensis P.P.A.Ferreira & Miotto	Ipomoea riograndensis P.P.A. Ferreira & Miotto		BR	Porto Alegre	Rio Grande do Sul						PRESERVED_SPECIMEN		Ferreira, P.P.A.
684434518	-30.05	-51.13			Convolvulaceae	Ipomoea	Ipomoea riograndensis	Ipomoea riograndensis P.P.A.Ferreira & Miotto	Ipomoea riograndensis P.P.A. Ferreira & Miotto		BR	Porto Alegre	Rio Grande do Sul						PRESERVED_SPECIMEN		Ferreira, P.P.A.
1077419421	-30.0453	-50.1839	2	0	Convolvulaceae	Ipomoea	Ipomoea tiliacea	Ipomoea tiliacea (Willd.) Choisy	Ipomoea tiliacea	(Willd.) Choisy	BR	Lagoa do Gentil.	Rio Grande do Sul		2012-05-31T00:00:00	31	5	2012	PRESERVED_SPECIMEN	FURB - HerbÃ¡rio Dr. Roberto Miguel Klein	Verdi, M.
1095339690	-30.045	-51.3547			Convolvulaceae	Ipomoea	Ipomoea nil	Ipomoea nil (L.) Roth	Ipomoea nil	(L.) Roth	BR	BR290 entre os Km114 e 115	Rs		2008-03-10T00:00:00	10	3	2008	PRESERVED_SPECIMEN	ICN - HerbÃ¡rio do Instituto de CiÃªncias Naturais	Ferreira, PPA
1095339676	-30.045	-51.3547			Convolvulaceae	Ipomoea	Ipomoea fimbriosepala	Ipomoea fimbriosepala Choisy	Ipomoea fimbriosepala	Choisy	BR	BR290 entre os Km114 e 115	Rs		2008-03-10T00:00:00	10	3	2008	PRESERVED_SPECIMEN	ICN - HerbÃ¡rio do Instituto de CiÃªncias Naturais	Ferreira, PPA
1090599196	-30.0394	-52.8939			Convolvulaceae	Ipomoea	Ipomoea cairica	Ipomoea cairica (L.) Sweet	Ipomoea cairica	(L.) Sweet	BR	.	Rs	1	1988-01-21T00:00:00	21	1	1988	PRESERVED_SPECIMEN	MPUC - HerbÃ¡rio do Museu da PontifÃ­cia Universidade CatÃ³lica do Rio Grande do Sul
1090596323	-30.0394	-52.8939			Convolvulaceae	Ipomoea		Ipomoea L.	Ipomoea		BR	.	Rs	1	1978-02-17T00:00:00	17	2	1978	PRESERVED_SPECIMEN	MPUC - HerbÃ¡rio do Museu da PontifÃ­cia Universidade CatÃ³lica do Rio Grande do Sul
1077426880	-30.035	-51.2144	27	0	Convolvulaceae	Ipomoea	Ipomoea caerica	Ipomoea caerica	Ipomoea cairica	(L.) Sw.	BR	Parque Farroupilha	Rio Grande do Sul		1974-09-01T00:00:00		9	1974	PRESERVED_SPECIMEN	HAS - HerbÃ¡rio Alarich Rudolf Holger Schultz	Soares, Z.
2829406124	-30.032	136.984			Convolvulaceae	Ipomoea	Ipomoea lonchophylla	Ipomoea lonchophylla J.M.Black	Ipomoea lonchophylla		AU	N of Olympic Dam	South Australia		1989-01-21T00:00:00	21	1	1989	PRESERVED_SPECIMEN		Bates, R.
2828339174	-30.02	153.2			Convolvulaceae	Ipomoea	Ipomoea pes-caprae	Ipomoea pes-caprae subsp. brasiliensis (L.) Ooststr.	Ipomoea pes-caprae subsp. brasiliensis		AU	Corindi Beach, 8 miles N of Woolgoolga.	New South Wales		1956-04-30T00:00:00	30	4	1956	PRESERVED_SPECIMEN		Constable, E.F.
2828264910	-30.02	148.12			Convolvulaceae	Ipomoea	Ipomoea lonchophylla	Ipomoea lonchophylla J.M.Black	Ipomoea lonchophylla		AU	Walgett.	New South Wales		1984-01-19T00:00:00	19	1	1984	PRESERVED_SPECIMEN		Fraser, P.
1090609452	-30.0191	-51.2372			Convolvulaceae	Ipomoea	Ipomoea purpurea	Ipomoea purpurea (L.) Roth	Ipomoea purpurea	(L.) Roth	BR	Morro Santana	Rs	1	1977-03-29T00:00:00	29	3	1977	PRESERVED_SPECIMEN	MPUC - HerbÃ¡rio do Museu da PontifÃ­cia Universidade CatÃ³lica do Rio Grande do Sul
1090609451	-30.0191	-51.2372			Convolvulaceae	Ipomoea	Ipomoea chodatiana	Ipomoea uruguayensis Meisn.	Ipomoea uruguayensis	Meisn.	BR	Bairro GlÃ³ria	Rs	1	1977-05-24T00:00:00	24	5	1977	PRESERVED_SPECIMEN	MPUC - HerbÃ¡rio do Museu da PontifÃ­cia Universidade CatÃ³lica do Rio Grande do Sul
1090609383	-30.0191	-51.2372			Convolvulaceae	Ipomoea	Ipomoea rubriflora	Ipomoea coccinea L.	Ipomoea coccinea	L.	BR	Morro Santana	Rs	1	1977-04-12T00:00:00	12	4	1977	PRESERVED_SPECIMEN	MPUC - HerbÃ¡rio do Museu da PontifÃ­cia Universidade CatÃ³lica do Rio Grande do Sul
1090608373	-30.0191	-51.2372			Convolvulaceae	Ipomoea	Ipomoea alba	Calonyction speciosum Choisy	Calonyction speciosum	Choisy	BR	Morro Santana	Rs	2	1977-04-15T00:00:00	15	4	1977	PRESERVED_SPECIMEN	MPUC - HerbÃ¡rio do Museu da PontifÃ­cia Universidade CatÃ³lica do Rio Grande do Sul
1090608356	-30.0191	-51.2372			Convolvulaceae	Ipomoea	Ipomoea quamoclit	Quamoclit vulgaris Choisy	Quamoclit vulgaris	Choisy	BR	Morro Santana	Rs	2	1977-05-07T00:00:00	7	5	1977	PRESERVED_SPECIMEN	MPUC - HerbÃ¡rio do Museu da PontifÃ­cia Universidade CatÃ³lica do Rio Grande do Sul
1090607740	-30.0191	-51.2372			Convolvulaceae	Ipomoea	Ipomoea tiliacea	Ipomoea tiliacea (Willd.) Choisy	Ipomoea tiliacea	(Willd.) Choisy	BR	Bairro Lami, Reserva BiolÃ³gica do Lami	Rs	1	2011-04-01T00:00:00	1	4	2011	PRESERVED_SPECIMEN	MPUC - HerbÃ¡rio do Museu da PontifÃ­cia Universidade CatÃ³lica do Rio Grande do Sul	et.al.
1090605993	-30.0191	-51.2372			Convolvulaceae	Ipomoea	Ipomoea purpurea	Ipomoea purpurea (L.) Roth	Ipomoea purpurea	(L.) Roth	BR	Bairro Jardim BotÃ¢nico	Rs	1					PRESERVED_SPECIMEN	MPUC - HerbÃ¡rio do Museu da PontifÃ­cia Universidade CatÃ³lica do Rio Grande do Sul
1090605979	-30.0191	-51.2372			Convolvulaceae	Ipomoea	Ipomoea indica	Ipomoea indica Merr.	Ipomoea indica	(Burm.) Merr	BR	Bairro Santana, rua Luis Manuel s/nÂ°, terreno baldio	Rs	1					PRESERVED_SPECIMEN	MPUC - HerbÃ¡rio do Museu da PontifÃ­cia Universidade CatÃ³lica do Rio Grande do Sul
1090598683	-30.0191	-51.2372			Convolvulaceae	Ipomoea	Ipomoea cairica	Ipomoea cairica (L.) Sweet	Ipomoea cairica	(L.) Sweet	BR	Morro Santana	Rs	1	1944-03-08T00:00:00	8	3	1944	PRESERVED_SPECIMEN	MPUC - HerbÃ¡rio do Museu da PontifÃ­cia Universidade CatÃ³lica do Rio Grande do Sul
1090598664	-30.0191	-51.2372			Convolvulaceae	Ipomoea	Ipomoea lobata	Mina lobata Cerv.	Mina lobata	Cerv.	BR	Morro Santana	Rs	1	1944-05-12T00:00:00	12	5	1944	PRESERVED_SPECIMEN	MPUC - HerbÃ¡rio do Museu da PontifÃ­cia Universidade CatÃ³lica do Rio Grande do Sul
1090595729	-30.0191	-51.2372			Convolvulaceae	Ipomoea	Ipomoea batatas	Ipomoea batatas (L.) Lam.	Ipomoea batatas	(L.) Lam.	BR	Morro Santana	Rs	1	1972-08-14T00:00:00	14	8	1972	PRESERVED_SPECIMEN	MPUC - HerbÃ¡rio do Museu da PontifÃ­cia Universidade CatÃ³lica do Rio Grande do Sul
1090595695	-30.0191	-51.2372			Convolvulaceae	Ipomoea	Ipomoea cairica	Ipomoea cairica (L.) Sweet	Ipomoea cairica	(L.) Sweet	BR	Morro Santana	Rs	1	1972-08-24T00:00:00	24	8	1972	PRESERVED_SPECIMEN	MPUC - HerbÃ¡rio do Museu da PontifÃ­cia Universidade CatÃ³lica do Rio Grande do Sul
1090594909	-30.0191	-51.2372			Convolvulaceae	Ipomoea	Ipomoea cairica	Ipomoea cairica (L.) Sweet	Ipomoea cairica	(L.) Sweet	BR	Morro Santana	Rs	1	1978-11-14T00:00:00	14	11	1978	PRESERVED_SPECIMEN	MPUC - HerbÃ¡rio do Museu da PontifÃ­cia Universidade CatÃ³lica do Rio Grande do Sul
1090594049	-30.0191	-51.2372			Convolvulaceae	Ipomoea		Ipomoea L.	Ipomoea		BR	Morro Santana	Rs	1	1975-09-02T00:00:00	2	9	1975	PRESERVED_SPECIMEN	MPUC - HerbÃ¡rio do Museu da PontifÃ­cia Universidade CatÃ³lica do Rio Grande do Sul
1090594020	-30.0191	-51.2372			Convolvulaceae	Ipomoea		Ipomoea L.	Ipomoea		BR	Morro Santana	Rs	1	1977-04-14T00:00:00	14	4	1977	PRESERVED_SPECIMEN	MPUC - HerbÃ¡rio do Museu da PontifÃ­cia Universidade CatÃ³lica do Rio Grande do Sul
1090594004	-30.0191	-51.2372			Convolvulaceae	Ipomoea		Ipomoea L.	Ipomoea		BR	Morro Santana	Rs	1	1977-05-20T00:00:00	20	5	1977	PRESERVED_SPECIMEN	MPUC - HerbÃ¡rio do Museu da PontifÃ­cia Universidade CatÃ³lica do Rio Grande do Sul
1090593723	-30.0191	-51.2372			Convolvulaceae	Ipomoea	Ipomoea rubriflora	Ipomoea coccinea L.	Ipomoea coccinea	L.	BR	Morro Santana	Rs	1	1977-04-05T00:00:00	5	4	1977	PRESERVED_SPECIMEN	MPUC - HerbÃ¡rio do Museu da PontifÃ­cia Universidade CatÃ³lica do Rio Grande do Sul
1325700652	-30.0167	29.8333	579	579	Convolvulaceae	Ipomoea	Ipomoea purpurea	Ipomoea purpurea (L.) Roth	Ipomoea purpurea (L.) Roth	(L.) Roth	ZA	Creighton, Ixopo district,4 miles eastwards on Creighton road from Donnybrook.	KwaZulu-Natal		1963-03-27T00:00:00	27	3	1963	PRESERVED_SPECIMEN		Edwards, D.
1259476692	-30.0167	-64.6333			Convolvulaceae	Ipomoea	Ipomoea stuckertii	Ipomoea stuckertii O'Donell	Ipomoea stuckertii O'Donell	O'Donell	AR	Salinas Grandes: Entre San JosÃ© y Lucio V. Mansilla	CÃ³rdoba		1964-03-25T00:00:00	25	3	1964	PRESERVED_SPECIMEN	Missouri Botanical Garden	Armando T. Hunziker
1451674483	-30.0151	148.118			Convolvulaceae	Ipomoea	Ipomoea lonchophylla	Ipomoea lonchophylla J.M.Black	Ipomoea lonchophylla		AU	locality withheld	New South Wales		1984-01-19T00:00:00	19	1	1984	PRESERVED_SPECIMEN		NSWOBS-05363
1451548861	-30.0151	153.201			Convolvulaceae	Ipomoea	Ipomoea pes-caprae	Ipomoea pes-caprae subsp. brasiliensis (L.) Ooststr.	Ipomoea pes-caprae subsp. brasiliensis		AU	locality withheld	New South Wales		1956-04-30T00:00:00	30	4	1956	PRESERVED_SPECIMEN		NSWOBS-03073
1077427357	-30.0107	-51.2183	21	0	Convolvulaceae	Ipomoea	Ipomoea triloba	Ipomoea triloba L.	Ipomoea triloba	L.	BR	Ilha do PavÃ£o	Rio Grande do Sul		1975-03-01T00:00:00		3	1975	PRESERVED_SPECIMEN	HAS - HerbÃ¡rio Alarich Rudolf Holger Schultz	Aguiar, L.; Soares, Z.; Backes, A.
1848906280	-30	26			Convolvulaceae	Ipomoea	Ipomoea transvaalensis	Ipomoea transvaalensis A.Meeuse	Ipomoea transvaalensis A.Meeuse		ZA	Prov. Transvaal. Dist. Waterberg. Between Hermanusdooms and Elmeston, 33. S from Vaalwater			1959-01-07T00:00:00	7	1	1959	PRESERVED_SPECIMEN		Meeuse, A.D.J. (no. 10423)
1228583578	-30	-54			Convolvulaceae	Ipomoea	Ipomoea indivisa	Ipomoea indivisa Hallier	Ipomoea indivisa (Vell.) Hallier f.		BR		Rio Grande do Sul		1989-04-21T00:00:00	21	4	1989	PRESERVED_SPECIMEN	The Field Museum of Natural History	M. R. Ritter
1228538934	-30	-54			Convolvulaceae	Ipomoea	Ipomoea chodatiana	Ipomoea uruguayensis Meisn.	Ipomoea uruguayensis Meisn.		BR		Rio Grande do Sul		1979-12-10T00:00:00	10	12	1979	PRESERVED_SPECIMEN	The Field Museum of Natural History	O. L. Bueno
1228490445	-30	26			Convolvulaceae	Ipomoea	Ipomoea ommanneyi	Ipomoea ommanneyi Rendle	Ipomoea ommannei Rendle		ZA				1902-01-01T00:00:00			1902	PRESERVED_SPECIMEN	The Field Museum of Natural History	H. T. Ommanney
1228471336	-30	-54			Convolvulaceae	Ipomoea	Ipomoea cairica	Ipomoea cairica (L.) Sweet	Ipomoea cairica (L.) Sweet		BR		Rio Grande do Sul		1954-12-30T00:00:00	30	12	1954	PRESERVED_SPECIMEN	The Field Museum of Natural History	J. da Costa Sacco
1095339596	-29.9989	-50.1292			Convolvulaceae	Ipomoea	Ipomoea pes-caprae	Ipomoea pes-caprae (L.) Roth	Ipomoea pes-caprae	Roth	BR		Rs		2007-12-18T00:00:00	18	12	2007	PRESERVED_SPECIMEN	ICN - HerbÃ¡rio do Instituto de CiÃªncias Naturais	Ferreira, PPA
1077427356	-29.9872	-51.2623	4	0	Convolvulaceae	Ipomoea	Ipomoea alba	Calonyction bona-nox (L.) Bojer	Calonyction bona-nox	(L.) Boj.	BR	Ilha do PavÃ£o	Rio Grande do Sul		1975-03-01T00:00:00		3	1975	PRESERVED_SPECIMEN	HAS - HerbÃ¡rio Alarich Rudolf Holger Schultz	Aguiar, L.; Soares, Z.
1325700665	-29.9833	30.95	1.5	1.5	Convolvulaceae	Ipomoea	Ipomoea alba	Ipomoea alba L.	Ipomoea alba L.	L.	ZA	Isipingo Beach, Natal. Isipingo Beach.	KwaZulu-Natal		1950-11-05T00:00:00	5	11	1950	PRESERVED_SPECIMEN		Ward, C.J.
1325700661	-29.9833	30.9333	4.5	4.5	Convolvulaceae	Ipomoea	Ipomoea indica	Ipomoea congesta R.Br.	Ipomoea congesta R.Br.	R.Br.	ZA	Isipingo North, Isipingo North.	KwaZulu-Natal		1948-05-22T00:00:00	22	5	1948	PRESERVED_SPECIMEN		Ward, C.J.
1325700630	-29.9833	30.9333	6	6	Convolvulaceae	Ipomoea	Ipomoea indica	Ipomoea congesta R.Br.	Ipomoea congesta R.Br.	R.Br.	ZA	Isipingo North, Isipingo North, Natal.	KwaZulu-Natal		1948-05-22T00:00:00	22	5	1948	PRESERVED_SPECIMEN		Ward, C.J.
1420239432	-29.98	-59.28			Convolvulaceae	Ipomoea	Ipomoea alba	Ipomoea alba L.	Ipomoea alba L.		AR	Esquina.	Corrientes						PRESERVED_SPECIMEN		Krapovickas, A.
416955530	-29.98	-59.28			Convolvulaceae	Ipomoea	Ipomoea chiliantha	Ipomoea chiliantha Hallier f.	Ipomoea chiliantha Hallier f.		AR	Isla frente a CuruzÃº ChalÃ­	Corrientes						PRESERVED_SPECIMEN		Burkart, A.
2828672487	-29.97	146.87			Convolvulaceae	Ipomoea	Ipomoea lonchophylla	Ipomoea lonchophylla J.M.Black	Ipomoea lonchophylla		AU	Brewarrina.	New South Wales		1930-03-01T00:00:00	1	3	1930	PRESERVED_SPECIMEN		Seddon
1213528211	-29.9662	-50.2269	15	0	Convolvulaceae	Ipomoea	Ipomoea tiliacea	Ipomoea tiliacea (Willd.) Choisy	Ipomoea tiliacea	(Willd.) Choisy	BR	PrÃ³ximo Ã Lagoa da Emboaba	Rio Grande do Sul		2015-04-18T00:00:00	18	4	2015	PRESERVED_SPECIMEN	HUCS - HerbÃ¡rio da Universidade de Caxias do Sul	Gonzatti, F.
2512697081	-29.9661	-50.2269	15	0	Convolvulaceae	Ipomoea	Ipomoea tiliacea	Ipomoea tiliacea (Willd.) Choisy	Ipomoea tiliacea	(Willd.) Choisy	BR	Lagoa da Emboaba, prÃ³ximo Ã lagoa	Rio Grande do Sul		2015-04-18T00:00:00	18	4	2015	PRESERVED_SPECIMEN	MBM - HerbÃ¡rio do Museu BotÃ¢nico Municipal	Gonzatti, F.; Valduga, E.; Valduga, E.
1451674372	-29.9651	146.868			Convolvulaceae	Ipomoea	Ipomoea lonchophylla	Ipomoea lonchophylla J.M.Black	Ipomoea lonchophylla		AU	locality withheld	New South Wales		1930-03-01T00:00:00	1	3	1930	PRESERVED_SPECIMEN		NSWOBS-13456
1095345433	-29.9575	-50.1111			Convolvulaceae	Ipomoea	Ipomoea pes-caprae	Ipomoea pes-caprae (L.) Roth	Ipomoea pes-caprae	Roth	BR	29Â° 57' 27.5"S 50Â° 06' 40.9"W	Rs		2010-01-28T00:00:00	28	1	2010	PRESERVED_SPECIMEN	ICN - HerbÃ¡rio do Instituto de CiÃªncias Naturais	Ferreira, PPA; Dettke, GA
1135824158	-29.9562	-50.224	21	0	Convolvulaceae	Ipomoea	Ipomoea chodatiana	Ipomoea uruguayensis Meisn.	Ipomoea uruguayensis	Meisn.	BR	Butiazal	Rio Grande do Sul		2014-11-29T00:00:00	29	11	2014	PRESERVED_SPECIMEN	HUCS - HerbÃ¡rio da Universidade de Caxias do Sul	Gonzatti, F.
1095339604	-29.9561	-51.0225			Convolvulaceae	Ipomoea	Ipomoea indica	Ipomoea indica Merr.	Ipomoea indica	(Burm.) Merr.	BR	BR 290, Free Way	Rs		2007-12-18T00:00:00	18	12	2007	PRESERVED_SPECIMEN	ICN - HerbÃ¡rio do Instituto de CiÃªncias Naturais	Ferreira, PPA
1095339594	-29.9561	-51.0225			Convolvulaceae	Ipomoea	Ipomoea alba	Ipomoea alba L.	Ipomoea alba	L.	BR	BR 290, Free Way	Rs		2007-12-18T00:00:00	18	12	2007	PRESERVED_SPECIMEN	ICN - HerbÃ¡rio do Instituto de CiÃªncias Naturais	Ferreira, PPA
1077427452	-29.9522	-51.2751	4	0	Convolvulaceae	Ipomoea	Ipomoea alba	Calonyction bona-nox (L.) Bojer	Calonyction bona-nox	(L.) Boj.	BR		Rio Grande do Sul		1975-04-01T00:00:00		4	1975	PRESERVED_SPECIMEN	HAS - HerbÃ¡rio Alarich Rudolf Holger Schultz	Rosa, Z.; Aguiar, L.
1090610598	-29.9433	-51.7181			Convolvulaceae	Ipomoea	Ipomoea cairica	Ipomoea cairica (L.) Sweet	Ipomoea cairica	(L.) Sweet	BR	AES - RS	Rs	1	2002-11-24T00:00:00	24	11	2002	PRESERVED_SPECIMEN	MPUC - HerbÃ¡rio do Museu da PontifÃ­cia Universidade CatÃ³lica do Rio Grande do Sul	Lopes
2452735088	-29.9425	-53.0975			Convolvulaceae	Ipomoea	Ipomoea fimbriosepala	Ipomoea fimbriosepala Choisy	Ipomoea fimbriosepala	Choisy	BR		Rio Grande do Sul		2018-06-01T00:00:00		6	2018	PRESERVED_SPECIMEN	HAS - HerbÃ¡rio Alarich Rudolf Holger Schultz	Ferreira, P.P.A.; Nilson, A.D., Molz, M. & Fagundes, N.F.
2252412458	-29.9403	-67.1097			Convolvulaceae	Ipomoea	Ipomoea amnicola	Ipomoea amnicola Morong	Ipomoea amnicola Morong		AR	Los Colorados.	La Rioja		2015-11-16T00:00:00	16	11	2015	PRESERVED_SPECIMEN		Cocucci, A. A.
2452735095	-29.935	-51.5492			Convolvulaceae	Ipomoea	Ipomoea fimbriosepala	Ipomoea fimbriosepala Choisy	Ipomoea fimbriosepala	Choisy	BR		Rio Grande do Sul		2018-08-01T00:00:00		8	2018	PRESERVED_SPECIMEN	HAS - HerbÃ¡rio Alarich Rudolf Holger Schultz	Ferreira, P.P.A.; Nilson, A.D., Molz, M. & Fagundes, N.F.
2830709339	-29.9167	146.133			Convolvulaceae	Ipomoea	Ipomoea lonchophylla	Ipomoea lonchophylla J.M.Black	Ipomoea lonchophylla		AU	20 miles N of Bourke on N Collerina Road.	New South Wales		1974-03-05T00:00:00	5	3	1974	PRESERVED_SPECIMEN		Cunningham, G.M.
2830700311	-29.9167	146.133			Convolvulaceae	Ipomoea	Ipomoea lonchophylla	Ipomoea lonchophylla J.M.Black	Ipomoea lonchophylla		AU	20 miles N of Bourke on N Collerina Road.	New South Wales		1974-03-05T00:00:00	5	3	1974	PRESERVED_SPECIMEN		Cunningham, G.M.
2252400177	-29.9017	-64.6417			Convolvulaceae	Ipomoea	Ipomoea stuckertii	Ipomoea stuckertii O'Donell	Ipomoea stuckertii O'Donell		AR	Salinas Grandes, sobre la Ruta nÂº 60 (km nÂº 894), entre San JosÃ© y Lucio V. Mansilla	CÃ³rdoba		1970-02-22T00:00:00	22	2	1970	PRESERVED_SPECIMEN		Hunziker, A. T. | Ariza Espinar, L.
2252398446	-29.9014	-64.6439			Convolvulaceae	Ipomoea	Ipomoea stuckertii	Ipomoea stuckertii O'Donell	Ipomoea stuckertii O'Donell		AR	Salinas Grandes: Entre San JosÃ© y Lucio V. Mansilla	CÃ³rdoba		1964-03-25T00:00:00	25	3	1964	PRESERVED_SPECIMEN		Hunziker, A. T.
1095348758	-29.8958	-50.35			Convolvulaceae	Ipomoea	Ipomoea tiliacea	Ipomoea tiliacea (Willd.) Choisy	Ipomoea tiliacea	(Willd.) Choisy	BR	BR 290 Freeway km 7 Lagoa dos Barros	Rs		2011-02-23T00:00:00	23	2	2011	PRESERVED_SPECIMEN	ICN - HerbÃ¡rio do Instituto de CiÃªncias Naturais	Ferreira, PPA; Miotto, STS; Durigon, J
1077420824	-29.8958	-50.35			Convolvulaceae	Ipomoea	Ipomoea tiliacea	Ipomoea tiliacea (Willd.) Choisy	Ipomoea tiliacea	(Willd.) Choisy	BR	BR 290, Freeway, Km 7, Lagoa dos Barros.	Rio Grande do Sul		2011-02-23T00:00:00	23	2	2011	PRESERVED_SPECIMEN	FURB - HerbÃ¡rio Dr. Roberto Miguel Klein	Ferreira, P.P.; Miotto, S.T.S. & Durigon, J.
1095339592	-29.8947	-51.0069			Convolvulaceae	Ipomoea	Ipomoea indica	Ipomoea indica Merr.	Ipomoea indica	(Burm.) Merr.	BR		Rs		2007-12-20T00:00:00	20	12	2007	PRESERVED_SPECIMEN	ICN - HerbÃ¡rio do Instituto de CiÃªncias Naturais	Ferreira, PPA
1095339563	-29.8894	-50.6883			Convolvulaceae	Ipomoea	Ipomoea grandifolia	Ipomoea grandifolia (Dammer) O'Donell	Ipomoea grandifolia	(Dammer) O'Donell	BR	BR 290, Free Way	Rs		2007-12-18T00:00:00	18	12	2007	PRESERVED_SPECIMEN	ICN - HerbÃ¡rio do Instituto de CiÃªncias Naturais	Ferreira, PPA
[truncated: 70,677 more rows]

## Sheet: Argyreia
gbifID	decimalLatitude	decimalLongitude	elevation	family	genus	species	scientificName	verbatimScientificName	verbatimScientificNameAuthorship	countryCode	locality	stateProvince	eventDate	day	month	year	basisOfRecord	institutionCode	collectionCode	identifiedBy	recordedBy	issue
[truncated: 1,555 more rows]

[truncated: 2 more sheets: Stictocardia, Turbina]
