# Supplementary material for: Diversification of ergot alkaloids and heritable fungal symbionts in morning glories
Source: Commun Biol. 2021 Dec 6;4:1362. doi: 10.1038/s42003-021-02870-z (PMC8648897; doi:10.1038/s42003-021-02870-z)
Supplement: Supplementary file 8 — Supplementary Data 6 [file 42003_2021_2870_MOESM8_ESM.txt]

((((Ipomoea_papilio:0.05715649917,(Ipomoea_simonsiana:0.04586766987,Ipomoea_leucanthemum:0.04555750288)51:0.00688131339)99:0.05250263712,(Ipomoea_coptica:0.1428014688,(((((((Ipomoea_longifolia:0.01100292257,(Ipomoea_reticulata:0.007629831453,Ipomoea_saopaulista:0.004035881431)93:0.01164411057)36:0.002915338186,((Ipomoea_saintronanensis:0.04376120707,((Ipomoea_abrupta:0.0140098888,(Ipomoea_calobra:0.03082522134,(Ipomoea_costata:0.006018834139,Ipomoea_polpha:0.004596769696)65:0.003031021406)34:1.0000005e-06)67:0.004613173039,(((Ipomoea_marmorata:0.00475663396,Ipomoea_prismatosyphon:0.006553920227)75:0.002272957015,(Ipomoea_longituba:0.008906154192,Ipomoea_lapidosa:0.004798309492)75:0.002197272985)90:0.006830576162,(Ipomoea_albivenia:1.0000005e-06,Ipomoea_verbascoidea:0.006999812205)100:0.02390348008)94:0.01217940806)29:0.002213793363)8:1.0000005e-06,(((((Ipomoea_pauciflora:0.006961401758,Ipomoea_populina:1.0000005e-06)90:0.007012191221,(Ipomoea_wolcottiana:0.006617399704,(Ipomoea_murucoides:0.00747041461,Ipomoea_intrapilosa:0.01408300412)62:0.00451378752)67:0.002726773543)46:0.0008094761535,Ipomoea_arborescens:0.03043675649)94:0.01822569727,(Ipomoea_carnea:0.006956593128,(Ipomoea_praecana:0.0153663479,(Ipomoea_bombycina:0.03907097433,((((Ipomoea_hieronymi:0.004637588082,(Ipomoea_jalapa:0.009352701541,Ipomoea_haenkeana:0.002235583669)64:0.002327618342)59:0.0022613525,Ipomoea_opulifolia:0.009234751771)52:1.0000005e-06,Ipomoea_paludosa:1.0000005e-06)31:1.0000005e-06,Ipomoea_malvaeoides:0.002263126936)95:0.01049304465)74:0.007020297358)53:0.005831279775)26:0.002164579678)4:1.0000005e-06,Ipomoea_campanulata:0.03078694478)7:0.002309138885)2:1.0000005e-06)28:0.006287486337,((Ipomoea_ternata:0.01412360378,((Ipomoea_eggersiana:0.01234541801,Ipomoea_aurantiaca:0.04260290386)19:0.00182857333,((((Ipomoea_clausa:0.01651802879,(Ipomoea_argentea:0.006987689879,(Ipomoea_bonariensis:0.007075094174,Ipomoea_platensis:0.00945365291)57:0.002412006116)43:0.00465639845)15:1.0000005e-06,(Ipomoea_schomburgkii:0.009413278939,Ipomoea_mauritiana:0.02380496905)73:0.006022788466)8:1.0000005e-06,Ipomoea_batatoides:0.009453797028)12:0.002306576291,Ipomoea_repanda:0.01670507206)6:1.0000005e-06)23:0.002311646569)27:0.003211467875,(Ipomoea_peteri:0.01238803044,Ipomoea_heterodoxa:0.02884948764)59:0.005091200554)23:0.00207735934)94:0.02508177782,((Ipomoea_sepacuitensis:0.02358026106,Ipomoea_setosa:0.02917927109)97:0.02744473959,(Ipomoea_splendor-sylvae:0.03073509048,(((Ipomoea_lacunosa:0.002710013949,((Ipomoea_tiliacea:0.01668294496,Ipomoea_triloba:0.005444291165)17:1.0000005e-06,(((Ipomoea_x_leucantha:1.0000005e-06,(Ipomoea_grandifolia:0.005461928629,Ipomoea_cynanchifolia:1.0000005e-06)43:0.00273376109)47:0.005452263398,Ipomoea_ramosissima:1.0000005e-06)25:0.002708536644,Ipomoea_cordatotriloba:0.002717318774)4:1.0000005e-06)4:1.0000005e-06)17:1.0000005e-06,Ipomoea_batatas:0.002704388872)51:0.002936917765,Ipomoea_trifida:0.002496012298)100:0.02596942508)99:0.0536668986)54:0.004528795379)83:0.02247972397,(((((Ipomoea_plummerae:0.008252170698,Ipomoea_capillacea:0.006514284829)100:0.06781912052,(Ipomoea_aculeata:0.08616198649,((((Ipomoea_tuboides:0.03352739388,Ipomoea_leucotricha:0.01613074538)50:0.005615911874,((Ipomoea_chiriquensis:0.03065377271,Ipomoea_decasperma:0.02266016852)8:1.0000005e-06,Ipomoea_orizabensis:0.0280022484)37:0.002886138744)100:0.0596443137,((Ipomoea_villifera:0.03286628355,(((Ipomoea_pubescens:0.0197629088,Ipomoea_purpurea:0.0130465769)97:0.02285482413,Ipomoea_nil:0.005478058872)26:0.005164299505,((Ipomoea_lindheimeri:0.0201389548,Ipomoea_hederacea:0.002605892196)42:0.002678247501,Ipomoea_indica:0.01077633018)16:1.0000005e-06)42:0.01230076758)90:0.02575394021,(Ipomoea_mirandina:0.002525999324,Ipomoea_parasitica:1.0000005e-06)100:0.05141545507)47:0.01350241973)40:0.01340967785,((Ipomoea_barbatisepala:0.06976005095,(Ipomoea_cardiophylla:0.002628237892,(Ipomoea_tricolor:0.005440435788,Ipomoea_marginisepala:0.01115443221)93:0.005367366792)100:0.06394981959)100:0.07440406347,(Ipomoea_stans:0.0116321957,(Ipomoea_muricata:0.01019075165,(Ipomoea_alba:0.01546349443,Ipomoea_santillanii:0.01037494541)21:1.0000005e-06)98:0.0289197599)13:1.0000005e-06)18:0.003468432849)43:0.01083372302)51:0.009456946883)32:0.007544701798,(Ipomoea_dumetorum:0.0798667619,((Ipomoea_bracteata:0.05204840813,(Ipomoea_microsepala:0.01856522928,Ipomoea_minutiflora:0.05002775124)100:0.07095360969)97:0.05445784235,((Ipomoea_costellata:0.001628697273,Ipomoea_ternifolia:0.003378369332)100:0.0903792275,((Ipomoea_lobata:0.0175996466,((Ipomoea_rubriflora:1.0000005e-06,(Ipomoea_coccinea:0.007339605763,Ipomoea_cristulata:1.0000005e-06)59:0.002431086403)90:0.007638957806,((Ipomoea_neei:0.01525415732,(Ipomoea_hederifolia:0.01734678012,Ipomoea_lutea:0.008206955657)73:0.006955115635)71:0.01052457884,(Ipomoea_dubia:0.001899333429,(Ipomoea_cholulensis:0.007449357487,Ipomoea_indivisa:0.004426401975)95:0.01105857001)81:0.01069413894)55:0.00275220508)60:0.005939636456)100:0.03556565889,Ipomoea_quamoclit:0.03320786375)80:0.003863759326)97:0.02112135905)65:0.01828654092)30:0.004697227689)35:0.007698792116,((Ipomoea_aristolochiifolia:0.02628519156,Ipomoea_meyeri:0.05934383221)100:0.04724484341,Ipomoea_jujuyensis:0.02099679187)42:0.00281733828)77:0.02502196496,((Ipomoea_aquatica:0.006963031196,Ipomoea_diamantinensis:0.004606229443)100:0.04024800537,((((Ipomoea_graminea:0.0395760449,Ipomoea_violacea:0.02145788042)100:0.05304866877,((Ipomoea_oenotherae:1.0000005e-06,Ipomoea_polymorpha:0.01141584454)100:0.03184605285,Ipomoea_kotschyana:0.03864921628)100:0.05241380088)38:0.003098318957,(Ipomoea_hochstetteri:0.05449297943,(Ipomoea_tenuipes:0.02173710467,Ipomoea_cairica:0.0189869191)76:0.00868237546)97:0.038429162)40:0.007415488977,(Ipomoea_lapathifolia:0.0155877537,Ipomoea_sagittifolia:0.01267224108)100:0.08981391335)38:0.003941376799)39:0.005025968068)26:0.005883193566)23:0.003457218153,(((Ipomoea_heptaphylla:0.04834040083,Ipomoea_subrevoluta:0.05528786743)100:0.05012334491,(Ipomoea_imperati:0.08577235918,(Ipomoea_squamosa:0.06636763505,Ipomoea_acanthocarpa:0.03634187648)100:0.04400373854)89:0.02549794958)32:0.00942285514,(((Ipomoea_pinifolia:1.0000005e-06,Ipomoea_squamisepala:0.007520185502)100:0.0290273869,(Ipomoea_incarnata:0.101629887,Ipomoea_maurandioides:0.07280834095)77:0.02529776113)17:1.0000005e-06,(((Ipomoea_amnicola:0.02543630049,Ipomoea_syringifolia:0.02145825918)52:0.00794858819,((Ipomoea_asarifolia:0.0384892719,(Ipomoea_argillicola:0.01135878397,((Ipomoea_gracilis:0.006832723433,Ipomoea_brassii:0.002249371826)96:0.001217518279,Ipomoea_muelleri:0.01675597936)100:0.01772620636)71:0.00873028542)77:0.008809187352,(Ipomoea_pes-caprae:0.0682047673,(Ipomoea_setifera:0.02124422456,Ipomoea_fimbriosepala:0.02430205384)99:0.02374780377)82:0.009186688913)99:0.03209919282)27:0.002847579537,((Ipomoea_sagittata:0.02981655336,(Ipomoea_leptophylla:0.01686468703,Ipomoea_pandurata:0.01292475221)100:0.03816140773)42:0.003061654461,Ipomoea_philomega:0.03052056607)39:0.00522058155)28:0.005200181509)92:0.02677655232)13:0.002786258284)66:0.02029791842,(Ipomoea_bolusiana:0.04461767858,(Ipomoea_keraudreniae:1.0000005e-06,Ipomoea_welwitschii:0.0370316908)95:0.02060825136)73:0.02020380314)35:0.004770827678)92:0.0297163911)19:0.003600855357,((((((((Ipomoea_eriocarpa:0.05220898946,(Ipomoea_fulvicaulis:0.002234784182,(Ipomoea_coscinosperma:1.0000005e-06,Ipomoea_tenuirostris:0.004500170943)35:1.0000005e-06)99:0.008808826899)76:0.01372305125,Ipomoea_biflora:0.03226193556)41:0.004281075455,((Stictocardia_mojangensis:0.0244301844,Ipomoea_shupangensis:0.01846023847)73:0.01390862821,(Ipomoea_stenobasis:0.05680456776,(Ipomoea_stenosiphon:0.01339767417,((Stictocardia_tiliifolia:0.002253121125,Stictocardia_macalusoi:1.0000005e-06)96:0.005792930189,(Stictocardia_beraviensis:0.002327834524,Stictocardia_laxiflora:1.0000005e-06)53:0.0009729411567)97:0.01133059894)95:0.007454101536)83:0.01287889337)36:0.00811211633)8:0.002738334881,(Ipomoea_linosepala:0.1091354881,(Ipomoea_chloroneura:0.02524385436,(Ipomoea_crepidiformis:0.04261308271,(Ipomoea_argentaurata:0.01031306441,Ipomoea_heterotricha:0.02859962737)100:0.05301297985)96:0.01366263531)100:0.03677099361)50:0.01423839475)31:0.005009441051,(Ipomoea_pileata:0.005078618544,Ipomoea_involucrata:0.01334607299)100:0.05772210064)34:0.002606746062,(Ipomoea_pes-tigridis:0.02649339771,((Ipomoea_wightii:0.03084188737,((((Ipomoea_holubii:0.0390789226,Argyreia_nervosa:0.07722025209)18:1.0000005e-06,(Ipomoea_porphyrea:0.0224688603,(((Argyreia_kleiniana:0.01686050597,Argyreia_hookeri:0.02115474552)99:0.02049065371,((Argyreia_ridleyi:0.01399734376,(Argyreia_roseopurpurea:0.01866228424,Argyreia_henryi:0.03492230076)90:0.00483774627)75:0.004832917667,((Argyreia_splendens:0.009326797921,(Argyreia_mollis:0.009363957673,Argyreia_osyrensis:0.02087302044)100:0.01040359594)89:0.007174608571,(Argyreia_obtusifolia:0.009465222686,Argyreia_wallichii:1.0000005e-06)100:0.009295062158)94:0.009250988875)48:0.00229740169)38:0.001620512101,(Argyreia_cuneata:0.004650091325,Argyreia_capitiformis:1.0000005e-06)98:0.01984945568)95:0.010569187)67:0.004805852256)46:0.004906658847,(Ipomoea_abutiloides:0.002372763832,Ipomoea_sericosepala:0.006698108447)100:0.04017140581)43:0.001633403091,((Ipomoea_cicatricosa:0.006131857556,(Ipomoea_kituiensis:1.0000005e-06,Ipomoea_spathulata:1.0000005e-06)100:0.007599146847)49:0.004616841321,(Ipomoea_adenioides:0.03345166798,Ipomoea_urbaniana:0.02507296627)80:0.002909899415)96:0.01820597767)96:0.01714579964)60:0.003196641548,(Ipomoea_dichroa:0.009814958101,Ipomoea_ficifolia:0.02115191933)70:0.005989771314)64:0.002441034747)85:0.01293149196)25:0.002449356425,(Ipomoea_shirambensis:0.04757300647,((Ipomoea_blepharophylla:0.009989332878,Ipomoea_barteri:0.004929932487)100:0.07043709433,(Ipomoea_crassipes:0.06957867616,Ipomoea_rubens:0.06013167734)55:0.01292872138)44:0.01878171561)26:0.002837199275)41:0.006456252567,((((Ipomoea_pedicellaris:0.01884296232,Ipomoea_echinocalyx:0.07113949687)100:0.0409527731,(Ipomoea_clavata:0.05905611337,(Ipomoea_corymbosa:0.1286649579,Ipomoea_lindenii:0.06002468864)84:0.02750732452)86:0.0177936303)90:0.01974125085,(Ipomoea_ochracea:1.0000005e-06,Ipomoea_obscura:0.002256314796)100:0.03232149052)47:0.001896472815,Ipomoea_regnellii:0.06387722952)93:0.03217721388)35:0.007336943205)100:0.04039574539,(Merremia_verruculosa:0.07000357529,(Merremia_incisa:0.01449703288,(Merremia_hederacea:0.002718048022,Merremia_gemella:0.007288227181)100:0.04785021824)94:0.01602130343)100:0.04039574539);
