# Supplementary material for: Diversification of ergot alkaloids and heritable fungal symbionts in morning glories
Source: Commun Biol. 2021 Dec 6;4:1362. doi: 10.1038/s42003-021-02870-z (PMC8648897; doi:10.1038/s42003-021-02870-z)
Supplement: Supplementary file 9 — Supplementary Data 7 [file 42003_2021_2870_MOESM9_ESM.csv]

Species	Alkaloid.positive	Number_of_Accessions	Average_Ergot_Alkaloid_Concentration_(�g/g)	Notes
Ipomoea_diamantinensis	N	4		Eich+
Ipomoea_saintronanensis	N	1
Ipomoea_batatas	N
Argyreia_splendens	Y	1	877.6
Argyreia_capitiformis	N	2
Argyreia_nervosa	Y	2	46
Ipomoea_eriocarpa	N	5
Stictocardia_tiliifolia	Y	2	1213.9
Stictocardia_beraviensis	Y	2	1133.2
Ipomoea_holubii	N	1
Ipomoea_lutea	N	1
Ipomoea_ternifolia	N	2
Ipomoea_sepacuitensis	N	1
Argyreia_cuneata	Y
Argyreia_henryi	Y	2	67
Merremia_verruculosa	N
Merremia_gemella	N
Merremia_incisa	N
Stictocardia_macalusoi	Y	1	1601.3
Ipomoea_hederacea	N	5
Ipomoea_violacea	N	5
Merremia_hederacea	N
Ipomoea_abrupta	Y	1	26.6
Ipomoea_abutiloides	Y	2	248.8
Ipomoea_acanthocarpa	N	4
Ipomoea_aculeata	Y	1	529.2
Ipomoea_adenioides	Y	1	9
Ipomoea_alba	N	1
Ipomoea_albivenia	N	2
Ipomoea_amnicola	Y	8	430.1
Ipomoea_aquatica	Y	4	99.7
Ipomoea_arborescens	N	2
Ipomoea_argentaurata	N	2
Ipomoea_argentea	N	2
Ipomoea_argillicola	Y	6	113.7
Ipomoea_aristolochiifolia	N	3		Eich+
Ipomoea_asarifolia	Y
Ipomoea_aurantiaca	Y	2	6.2
Ipomoea_barbatisepala	Y	2	56.6
Ipomoea_barteri	N	2
Ipomoea_batatoides	Y	3	3634
Ipomoea_biflora	N	18
Ipomoea_blepharophylla	N	1
Ipomoea_bolusiana	N	2
Ipomoea_bombycina	N	2
Ipomoea_bonariensis	N	1
Ipomoea_bracteata	N			Eich-
Ipomoea_brassii	Y	1	19.9
Stictocardia_laxiflora	Y
Ipomoea_cairica	N	8
Ipomoea_calobra	N	1
Ipomoea_campanulata	N	1
Ipomoea_capillacea	N	4
Ipomoea_cardiophylla	Y
Ipomoea_carnea	N	11
Ipomoea_chiriquensis	N	1
Ipomoea_chloroneura	N			Eich-
Ipomoea_cholulensis	N	2
Ipomoea_cicatricosa	Y	3	748.6
Ipomoea_clausa	N	1
Ipomoea_clavata	N	5
Ipomoea_coccinea	N	2
Ipomoea_coptica	N	6
Ipomoea_cordatotriloba	N	4
Ipomoea_corymbosa	Y
Ipomoea_coscinosperma	N	2
Ipomoea_costata	N	2		Eich+
Ipomoea_costellata	N	6
Ipomoea_crassipes	N	1
Ipomoea_crepidiformis	N	1
Ipomoea_cristulata	N	3
Ipomoea_cynanchifolia	N			Eich-
Ipomoea_decasperma	N	1
Ipomoea_dichroa	N	6
Ipomoea_dubia	N	3
Ipomoea_dumetorum	N	4		Eich+
Ipomoea_echinocalyx	N	1
Ipomoea_eggersiana	N	1
Ipomoea_ficifolia	N	2
Ipomoea_fimbriosepala	Y	2	103.6
Ipomoea_fulvicaulis	N	3
Ipomoea_gracilis	Y	2	131.6
Ipomoea_graminea	Y	2	1.2
Ipomoea_grandifolia	N	1
Ipomoea_haenkeana	N	1
Ipomoea_hederifolia	N	5
Ipomoea_heptaphylla	N	4
Ipomoea_heterodoxa	N	2
Ipomoea_heterotricha	N	3
Ipomoea_hieronymi	N	1
Argyreia_hookeri	Y
Ipomoea_hochstetteri	N	3
Ipomoea_imperati	N	9		Eich+
Ipomoea_incarnata	Y	1	22.9
Ipomoea_indica	N	6
Ipomoea_indivisa	Y	2	45.9
Ipomoea_intrapilosa	N	2
Ipomoea_involucrata	N	2
Ipomoea_jalapa	N	2
Ipomoea_jujuyensis	Y
Ipomoea_keraudreniae	N	1
Ipomoea_kituiensis	Y	3	1265.1
Argyreia_kleiniana	N	1
Ipomoea_kotschyana	N	4
Ipomoea_lacunosa	N	1
Ipomoea_lapathifolia	N	4
Ipomoea_lapidosa	N	1
Ipomoea_leptophylla	Y	24	27.5
Ipomoea_x_leucantha	N	1
Ipomoea_leucanthemum	N	1
Ipomoea_leucotricha	Y	1	31.1
Ipomoea_lindenii	Y	2	87.1
Ipomoea_lindheimeri	N	3
Ipomoea_linosepala	N	3
Ipomoea_lobata	N			Eich?
Ipomoea_longifolia	N	2
Ipomoea_longituba	N	1
Ipomoea_malvaeoides	N	2
Ipomoea_marginisepala	Y
Ipomoea_marmorata	N	1
Ipomoea_maurandioides	Y	4	321.1
Ipomoea_mauritiana	Y	6	7.2
Ipomoea_meyeri	N	3
Ipomoea_microsepala	N			Eich-
Ipomoea_minutiflora	N	4		Eich+
Ipomoea_mirandina	N			Eich-
Stictocardia_mojangensis	N	1
Ipomoea_muelleri	Y	15	97.3
Ipomoea_muricata	N	7
Ipomoea_murucoides	N	7
Ipomoea_neei	N	3
Ipomoea_nil	N	7
Ipomoea_obscura	N	5
Argyreia_obtusifolia	Y	4	94.2
Ipomoea_ochracea	N	6
Ipomoea_oenotherae	N	1
Ipomoea_opulifolia	N	1
Ipomoea_orizabensis	N	1		Eich+
Argyreia_osyrensis	Y	1	117.1
Ipomoea_paludosa	N	1
Ipomoea_pandurata	N	5
Ipomoea_papilio	N	3
Ipomoea_parasitica	Y	12	919.3
Ipomoea_pauciflora	N	5
Ipomoea_pedicellaris	N	5		Eich+
Ipomoea_pes-caprae	Y	101	11.4
Ipomoea_pes-tigridis	N	4
Ipomoea_peteri	N	2
Ipomoea_philomega	Y	5	136.3
Ipomoea_pileata	Y	6	12
Ipomoea_pinifolia	N	1
Ipomoea_platensis	N	1
Ipomoea_plummerae	N	1
Ipomoea_polpha	N	1
Ipomoea_polymorpha	N	9
Ipomoea_populina	N	2
Ipomoea_porphyrea	Y	1	43.5
Ipomoea_praecana	N	4
Ipomoea_prismatosyphon	Y	2	1.7
Ipomoea_pubescens	N	2
Ipomoea_purpurea	N	5
Ipomoea_quamoclit	N	8
Ipomoea_ramosissima	N	5
Ipomoea_regnellii	N	1
Ipomoea_repanda	N	1
Ipomoea_reticulata	N			Eich-
Argyreia_ridleyi	Y
Argyreia_roseopurpurea	Y	1	181.8
Ipomoea_rubens	N	6
Ipomoea_rubriflora	N	1
Ipomoea_sagittata	N	4
Ipomoea_sagittifolia	N	6
Ipomoea_santillanii	N	1
Ipomoea_saopaulista	N	2
Ipomoea_schomburgkii	N	2
Argyreia_mollis	Y
Ipomoea_sericosepala	Y	3	54.9
Ipomoea_setifera	Y	5	67.8
Ipomoea_setosa	N	4
Ipomoea_shirambensis	N	4
Ipomoea_shupangensis	N	1
Ipomoea_simonsiana	N	2
Ipomoea_spathulata	Y	2	67.3
Ipomoea_splendor-sylvae	N	4
Ipomoea_squamisepala	N	1
Ipomoea_squamosa	N	4
Ipomoea_stans	Y	2	23.7
Argyreia_wallichii	Y
Ipomoea_stenobasis	Y	2	7.9
Ipomoea_stenosiphon	N	4
Ipomoea_subrevoluta	N	1
Ipomoea_syringifolia	Y	2	142.2
Ipomoea_tenuipes	N	2
Ipomoea_tenuirostris	N	4
Ipomoea_ternata	N	1
Ipomoea_tiliacea	N	1
Ipomoea_tricolor	Y	2	164.5
Ipomoea_trifida	N	3
Ipomoea_triloba	N	7
Ipomoea_tuboides	N	1
Ipomoea_urbaniana	Y	5	2858.3
Ipomoea_verbascoidea	N	6
Ipomoea_villifera	N	1
Ipomoea_welwitschii	N	1
Ipomoea_wightii	N	4
Ipomoea_wolcottiana	N	2
