# Supplementary material for: Diversification of ergot alkaloids and heritable fungal symbionts in morning glories
Source: Commun Biol. 2021 Dec 6;4:1362. doi: 10.1038/s42003-021-02870-z (PMC8648897; doi:10.1038/s42003-021-02870-z)
Supplement: Supplementary file 10 — Supplementary Data 8 [file 42003_2021_2870_MOESM10_ESM.xlsx]

## Sheet: pPCA data - all clades
Species	Alkaloid.positive	Number_of_Accessions	lysergic acid amides	chanoclavine	ergobalansine	ergosine	lysergol	cycloclavine	clade
Ipomoea_barbatisepala	Y	2	0.8459	0.1541	0	0	0	0	4
Ipomoea_tricolor	Y	2	0.9851	0.0149	0	0	0	0	4
Ipomoea_amnicola	Y	8	0.0205	0.1839	0.7891	0.005	0.0015	0	15
Ipomoea_argillicola	Y	6	0.6245	0.0952	0.2803	0	0	0	15
Ipomoea_brassii	Y	1	0.6281	0.1457	0.2261	0	0	0	15
Ipomoea_fimbriosepala	Y	2	0.2258	0.0973	0.6769	0	0	0	15
Ipomoea_gracilis	Y	2	0.3837	0.2449	0.3643	0.0072	0	0	15
Ipomoea_leptophylla	Y	24	0.5912	0.4082	0	0.0006	0	0	15
Ipomoea_muelleri	Y	15	0.4259	0.0578	0.5163	0	0	0	15
Ipomoea_pes-caprae	Y	101	0.67	0.1524	0.1771	0.0005	0	0	15
Ipomoea_philomega	Y	5	0.8569	0	0.0081	0.135	0	0	15
Ipomoea_setifera	Y	5	0.5053	0.0505	0.4442	0	0	0	15
Ipomoea_syringifolia	Y	2	0.0141	0.0179	0.9634	0.0046	0	0	15
Argyreia_henryi	Y	2	0.9975	0	0.0025	0	0	0	17
Argyreia_nervosa	Y	2	0.5239	0.0098	0	0.0554	0.4109	0	17
Argyreia_obtusifolia	Y	4	0.0855	0.1746	0.0281	0.7118	0	0	17
Argyreia_osyrensis	Y	1	0	0	0.0854	0.9146	0	0	17
Argyreia_roseopurpurea	Y	1	0.1414	0.044	0.0237	0.791	0	0	17
Argyreia_splendens	Y	1	0.3244	0	0.0122	0.6634	0	0	17
Ipomoea_abutiloides	Y	2	0	0.0016	0.0121	0.9863	0	0	17
Ipomoea_adenioides	Y	1	0.1111	0	0.2111	0.6778	0	0	17
Ipomoea_cicatricosa	Y	3	0.0859	0.0409	0.001	0	0	0.8722	17
Ipomoea_kituiensis	Y	3	0.038	0.0146	0.0033	0.8605	0.0836	0	17
Ipomoea_porphyrea	Y	1	0.3149	0	0.0598	0.6253	0	0	17
Ipomoea_sericosepala	Y	3	0.2294	0.0995	0.0443	0.0619	0.5649	0	17
Ipomoea_spathulata	Y	2	0	0	0.0744	0.9256	0	0	17
Ipomoea_urbaniana	Y	5	0.0094	0.0113	0.0081	0.9706	0.0007	0	17
Stictocardia_beraviensis	Y	2	0.0566	0.0023	0	0	0.9411	0	18
Stictocardia_macalusoi	Y	1	0.0016	0.0016	0	0	0.9968	0	18
Stictocardia_tiliifolia	Y	2	0.0423	0.0286	0	0	0.9291	0	18
Ipomoea_abrupta	Y	1	0.3258	0.1086	0.5655	0	0	0	#N/A
Ipomoea_aculeata	Y	1	0.9949	0.0051	0	0	0	0	#N/A
Ipomoea_aquatica	Y	4	0.3636	0.0737	0.5627	0	0	0	#N/A
Ipomoea_aurantiaca	Y	2	0	0	1	0	0	0	#N/A
Ipomoea_batatoides	Y	3	0	0.0474	0.1618	0.0188	0.772	0	#N/A
Ipomoea_graminea	Y	2	0	1	0	0	0	0	#N/A
Ipomoea_incarnata	Y	1	0.7555	0.2445	0	0	0	0	#N/A
Ipomoea_indivisa	Y	2	0.0328	0.1376	0.8297	0	0	0	#N/A
Ipomoea_leucotricha	Y	1	0.9226	0.0774	0	0	0	0	#N/A
Ipomoea_lindenii	Y	2	0	0.1171	0.8829	0	0	0	#N/A
Ipomoea_maurandioides	Y	4	0.2181	0.1558	0.626	0	0	0	#N/A
Ipomoea_mauritiana	Y	6	0.6944	0	0.3056	0	0	0	#N/A
Ipomoea_parasitica	Y	12	0.0115	0.1062	0.1514	0.1157	0.6152	0	#N/A
Ipomoea_pileata	Y	6	0	0	0.0672	0.8403	0.0924	0	#N/A
Ipomoea_prismatosyphon	Y	2	0	0	1	0	0	0	#N/A
Ipomoea_stans	Y	2	0.0634	0.8393	0.0254	0	0.0719	0	#N/A
Ipomoea_stenobasis	Y	2	0.3418	0.6582	0	0	0	0	#N/A

## Sheet: pPCA data - pes-caprae clade
Name	lysergic_acid_amides	chanoclavine	ergobalansine	ergosine	lysergol
Ipomoea_amnicola1	0.00716846	0.206292	0.784548	0	0.00199124
Ipomoea_amnicola2	0.00744589	0.197403	0.792727	0	0.00242424
Ipomoea_amnicola3	0.00715465	0.23115	0.759356	0	0.00233902
Ipomoea_amnicola4	0	0	0.988513	0.0114869	0
Ipomoea_amnicola5	0.223018	0.133238	0.643744	0	0
Ipomoea_amnicola6	0	0.0326087	0.608696	0.358696	0
Ipomoea_amnicola7	0	0.33346	0.642261	0.0242792	0
Ipomoea_argillicola1	0.67562	0.0863177	0.238062	0	0
Ipomoea_argillicola2	0.767857	0.0580357	0.174107	0	0
Ipomoea_argillicola3	0.433198	0.0698381	0.496964	0	0
Ipomoea_argillicola4	0.585421	0.23918	0.175399	0	0
Ipomoea_argillicola5	0.565022	0.109865	0.325112	0	0
Ipomoea_argillicola6	0.256757	0.168919	0.574324	0	0
Ipomoea_brassii	0.628141	0.145729	0.226131	0	0
Ipomoea_fimbriosepala1	0.878788	0.0454545	0.0757576	0	0
Ipomoea_fimbriosepala2	0	0.115259	0.884741	0	0
Ipomoea_gracilis1	0.386442	0.246649	0.366909	0	0
Ipomoea_gracilis2	0	0	0	1	0
Ipomoea_leptophylla1	0.535813	0.464187	0	0	0
Ipomoea_leptophylla2	0.628352	0.371648	0	0	0
Ipomoea_leptophylla3	0.548287	0.451713	0	0	0
Ipomoea_leptophylla4	0.46371	0.53629	0	0	0
Ipomoea_leptophylla5	0.437811	0.562189	0	0	0
Ipomoea_leptophylla6	0.568421	0.431579	0	0	0
Ipomoea_leptophylla7	0.612335	0.387665	0	0	0
Ipomoea_leptophylla8	0.603448	0.396552	0	0	0
Ipomoea_leptophylla9	0.606178	0.393822	0	0	0
Ipomoea_leptophylla10	0.605839	0.394161	0	0	0
Ipomoea_leptophylla11	0.605263	0.394737	0	0	0
Ipomoea_leptophylla12	0.605166	0.394834	0	0	0
Ipomoea_leptophylla13	0.605948	0.394052	0	0	0
Ipomoea_leptophylla14	0.607407	0.392593	0	0	0
Ipomoea_leptophylla15	0.605948	0.394052	0	0	0
Ipomoea_leptophylla16	0.607407	0.392593	0	0	0
Ipomoea_leptophylla17	0.605948	0.394052	0	0	0
Ipomoea_leptophylla18	0.607407	0.392593	0	0	0
Ipomoea_leptophylla19	0.607407	0.392593	0	0	0
Ipomoea_leptophylla20	0.607407	0.392593	0	0	0
Ipomoea_leptophylla21	0.607407	0.392593	0	0	0
Ipomoea_leptophylla22	0.607407	0.392593	0	0	0
Ipomoea_leptophylla23	0.607407	0.392593	0	0	0
Ipomoea_leptophylla24	0.962963	0	0	0.037037	0
Ipomoea_muelleri1	0.393751	0.0427726	0.563476	0	0
Ipomoea_muelleri2	0.534506	0.0744249	0.391069	0	0
Ipomoea_muelleri3	0.42	0.0390909	0.540909	0	0
Ipomoea_muelleri4	0.462252	0.0701987	0.46755	0	0
Ipomoea_muelleri5	0.568835	0.0907716	0.340393	0	0
Ipomoea_muelleri6	0.463847	0.0545703	0.481583	0	0
Ipomoea_muelleri7	0.327869	0.10929	0.562842	0	0
Ipomoea_muelleri8	0.536364	0.0363636	0.427273	0	0
Ipomoea_muelleri9	0.370166	0.0718232	0.558011	0	0
Ipomoea_muelleri10	0.40118	0.150442	0.448378	0	0
Ipomoea_muelleri11	0.217228	0.149813	0.632959	0	0
Ipomoea_muelleri12	0.65	0.08	0.27	0	0
Ipomoea_muelleri13	0.406863	0.0833333	0.509804	0	0
Ipomoea_muelleri14	0.406807	0.0470016	0.546191	0	0
Ipomoea_muelleri15	0.413284	0.0516605	0.535055	0	0
Ipomoea_pes-caprae1	0.669903	0.15534	0.126214	0.0485437	0
Ipomoea_pes-caprae2	0.6	0	0.4	0	0
Ipomoea_pes-caprae3	0.926471	0.0294118	0.0441176	0	0
Ipomoea_pes-caprae4	0.916667	0.0833333	0	0	0
Ipomoea_pes-caprae5	0.928571	0	0.0714286	0	0
Ipomoea_pes-caprae6	0.738636	0.0795455	0.181818	0	0
Ipomoea_pes-caprae7	0.826087	0.0869565	0.0869565	0	0
Ipomoea_pes-caprae8	0.967742	0	0.0322581	0	0
Ipomoea_pes-caprae9	1	0	0	0	0
Ipomoea_pes-caprae10	0.881356	0.0169492	0.101695	0	0
Ipomoea_pes-caprae11	0.666667	0	0.333333	0	0
Ipomoea_pes-caprae12	0.290598	0.448718	0.260684	0	0
Ipomoea_pes-caprae13	1	0	0	0	0
Ipomoea_pes-caprae14	0.469565	0.504348	0.026087	0	0
Ipomoea_pes-caprae15	0.84	0.0676923	0.0923077	0	0
Ipomoea_pes-caprae16	0.702703	0.243243	0.0540541	0	0
Ipomoea_pes-caprae17	0.753521	0.183099	0.0633803	0	0
Ipomoea_pes-caprae18	0.364486	0.626168	0.00934579	0	0
Ipomoea_pes-caprae19	0.847222	0.125	0.0277778	0	0
Ipomoea_pes-caprae20	0.643836	0.328767	0.0273973	0	0
Ipomoea_pes-caprae21	0.794466	0.102767	0.102767	0	0
Ipomoea_pes-caprae22	0.171171	0.792793	0.036036	0	0
Ipomoea_pes-caprae23	0.818182	0.0606061	0.121212	0	0
Ipomoea_pes-caprae24	0.855263	0.100877	0.0438596	0	0
Ipomoea_pes-caprae25	0.902913	0.0776699	0.0194175	0	0
Ipomoea_pes-caprae26	0.817518	0.0474453	0.135036	0	0
Ipomoea_pes-caprae27	0.709265	0.0191693	0.271565	0	0
Ipomoea_pes-caprae28	0.842105	0.0578947	0.1	0	0
Ipomoea_pes-caprae29	0.846154	0.0384615	0.115385	0	0
Ipomoea_pes-caprae30	0.548387	0.0322581	0.419355	0	0
Ipomoea_pes-caprae31	0.682927	0.0487805	0.268293	0	0
Ipomoea_pes-caprae32	0.62069	0.137931	0.241379	0	0
Ipomoea_pes-caprae33	0.478261	0.0434783	0.478261	0	0
Ipomoea_pes-caprae34	0.820359	0.0718563	0.107784	0	0
Ipomoea_pes-caprae35	0.663594	0	0.336406	0	0
Ipomoea_pes-caprae36	0.535714	0.0571429	0.407143	0	0
Ipomoea_pes-caprae37	0.461538	0.153846	0.384615	0	0
Ipomoea_pes-caprae38	0.863158	0.0210526	0.115789	0	0
Ipomoea_pes-caprae39	1	0	0	0	0
Ipomoea_pes-caprae40	0.6	0.0608696	0.33913	0	0
Ipomoea_pes-caprae41	0.741379	0.112069	0.146552	0	0
Ipomoea_pes-caprae42	0.488372	0.0232558	0.488372	0	0
Ipomoea_pes-caprae43	0.654135	0.293233	0.0526316	0	0
Ipomoea_pes-caprae44	0.666667	0.307692	0.025641	0	0
Ipomoea_pes-caprae45	0.75	0.166667	0.0833333	0	0
Ipomoea_pes-caprae46	0.275362	0.681159	0.0434783	0	0
Ipomoea_pes-caprae47	0.648	0.304	0.048	0	0
Ipomoea_pes-caprae48	0.627273	0.3	0.0727273	0	0
Ipomoea_pes-caprae49	0.731707	0.182927	0.0853659	0	0
Ipomoea_pes-caprae50	0.537313	0.38806	0.0746269	0	0
Ipomoea_pes-caprae51	0.790323	0.0967742	0.112903	0	0
Ipomoea_pes-caprae52	0.630597	0.0485075	0.320896	0	0
Ipomoea_pes-caprae53	0.806147	0.0520095	0.141844	0	0
Ipomoea_pes-caprae54	0.837662	0.0519481	0.11039	0	0
Ipomoea_pes-caprae55	0.765625	0.117188	0.117188	0	0
Ipomoea_pes-caprae56	0.853333	0.04	0.106667	0	0
Ipomoea_pes-caprae57	0.797414	0.0387931	0.163793	0	0
Ipomoea_pes-caprae58	0.76699	0.0485437	0.184466	0	0
Ipomoea_pes-caprae59	0.816568	0.056213	0.127219	0	0
Ipomoea_pes-caprae60	0.671233	0.0136986	0.315068	0	0
Ipomoea_pes-caprae61	0.576923	0.0192308	0.403846	0	0
Ipomoea_pes-caprae62	0.807018	0.0350877	0.157895	0	0
Ipomoea_pes-caprae63	0.615385	0	0.384615	0	0
Ipomoea_pes-caprae64	0.776471	0.105882	0.117647	0	0
Ipomoea_pes-caprae65	0.763158	0.0789474	0.157895	0	0
Ipomoea_pes-caprae66	0.692308	0.0879121	0.21978	0	0
Ipomoea_pes-caprae67	0.748148	0.0592593	0.192593	0	0
Ipomoea_pes-caprae68	0.833333	0.0833333	0.0833333	0	0
Ipomoea_pes-caprae69	0.806122	0.0714286	0.122449	0	0
Ipomoea_pes-caprae70	0.838095	0.0857143	0.0761905	0	0
Ipomoea_pes-caprae71	0.636364	0.0909091	0.272727	0	0
Ipomoea_pes-caprae72	0.584615	0.0923077	0.323077	0	0
Ipomoea_pes-caprae73	0.5	0.1	0.4	0	0
Ipomoea_pes-caprae74	0.58	0.12	0.3	0	0
Ipomoea_pes-caprae75	0.509615	0.144231	0.346154	0	0
Ipomoea_pes-caprae76	0.382609	0.26087	0.356522	0	0
Ipomoea_pes-caprae77	0.754491	0.0658683	0.179641	0	0
Ipomoea_pes-caprae78	0.591398	0.0967742	0.311828	0	0
Ipomoea_pes-caprae79	0.688889	0.0888889	0.222222	0	0
Ipomoea_pes-caprae80	0.6	0.1	0.3	0	0
Ipomoea_pes-caprae81	0.547445	0.0656934	0.386861	0	0
Ipomoea_pes-caprae82	0.8625	0.05	0.0875	0	0
Ipomoea_pes-caprae83	0.864865	0.0720721	0.0630631	0	0
Ipomoea_pes-caprae84	0.836364	0.030303	0.133333	0	0
Ipomoea_pes-caprae85	0.821429	0	0.178571	0	0
Ipomoea_pes-caprae86	0.785714	0.0357143	0.178571	0	0
Ipomoea_pes-caprae87	0.833333	0	0.166667	0	0
Ipomoea_pes-caprae88	0.258278	0.44702	0.294702	0	0
Ipomoea_pes-caprae89	0.516129	0.16129	0.322581	0	0
Ipomoea_pes-caprae90	0	0.714286	0.285714	0	0
Ipomoea_pes-caprae91	1	0	0	0	0
Ipomoea_pes-caprae92	1	0	0	0	0
Ipomoea_pes-caprae93	0.854545	0.0909091	0.0545455	0	0
Ipomoea_philomega	0.856933	0	0.00807043	0.134996	0
Ipomoea_setifera1	0	0	1	0	0
Ipomoea_setifera2	0.844156	0.155844	0	0	0
Ipomoea_setifera3	0.438942	0.0223881	0.53867	0	0
Ipomoea_setifera4	0.544799	0.0700309	0.38517	0	0
Ipomoea_syringifolia1	0.0141593	0.0180531	0.967788	0	0
Ipomoea_syringifolia2	0	0	0.35	0.65	0
