# Supplementary material for: Diversification of ergot alkaloids and heritable fungal symbionts in morning glories
Source: Commun Biol. 2021 Dec 6;4:1362. doi: 10.1038/s42003-021-02870-z (PMC8648897; doi:10.1038/s42003-021-02870-z)
Supplement: Supplementary file 11 — Supplementary Data 9 [file 42003_2021_2870_MOESM11_ESM.csv]

Species	Number of Accessions	Number of Accessions with Ergot Alkaloids	Ergot Positive	Total seed mass	Average Seed Mass	log seed mass	n seeds	Average Ergot Alkaloid Concentration	ergine	LAH*	ergonovine	chanoclavine	ergobalansine	ergosine	lysergol	cycloclavine	agroclavine	Average Latitude	ITS
A. capitiformis	2	0	N	75	37.5	1.574031268	2											19.1	Y
A. henryi	2	2	Y	96	48	1.681241237	2	67	56.75	0	4.15	0	0.15	0	0	0	5.85	19.1	Y
A. hirsuta	1	0	N	110	110	2.041392685	1											7.5	N
A. hirsutissima	1	0	N	34	34	1.531478917	1											22.2	N
A. kleiniana	1	0	N	79	79	1.897627091	1											7.5	Y
A. nervosa	2	2	Y	130	43.33	1.636822098	3	46	10.1	0	14	0.45	0	2.55	18.9	0	0	20.55	Y
A. obtusifolia	4	2	Y	201	50.25	1.701136066	4	94.2	7.5	0	0.55	16.45	2.65	67.05	0	0	0	22.1	Y
A. osyrensis	1	1	Y	27	27	1.431363764	1	117.1	0	0	0	0	10	107.1	0	0	0	13	Y
A. roseopurpurea	1	1	Y	99	99	1.995635195	1	181.8	25.7	0	0	8	4.3	143.8	0	0	0	7.6	Y
A. splendens	1	1	Y	153	153	2.184691431	1	877.6	284.6	0	0	0	10.7	582.1	0	0	0.2	24.3	Y
D. dissectus	1	0	N	13	4.33	0.636822098	3											-19	N
I. � leucantha	1	0	N	6	6	0.77815125	1											23.4	Y
I. abrupta	1	1	Y	30	30	1.477121255	1	26.7	3.5	3.3	1.9	2.9	15.1	0	0	0	0	-13.5	Y
I. abutiloides	2	1	Y	188	94	1.973127854	2	248.8	0	0	0	0.4	3	245.4	0	0	0	4.2	Y
I. acanthocarpa	4	0	N	154	38.5	1.58546073	4											13.525	Y
I. aculeata	1	1	Y	137	137	2.136720567	1	529.3	268.1	0	258.5	2.7	0	0	0	0	0	-23.2	Y
I. adenioides	1	1	Y	39	39	1.591064607	1	9	0.8	0.2	0	0	1.9	6.1	0	0	0	-22.1	Y
I. alba	1	0	N	215	215	2.33243846	1												Y
I. albivenia	2	0	N	143	71.5	1.854306042	2											-17	Y
I. alexandrae	1	0	N	36	36	1.556302501	1												N
I. amnicola	8	7	Y	191	17.36	1.239640682	11	430.1	7.8	0	1	79.1	339.3	2.2	0.7	0	0.1	18.3	Y
I. anisomeres	2	0	N	39	19.5	1.290034611	2											-4.1	N
I. antonschmidii	1	1	Y	29	29	1.462397998	1	22.9	7.1	3	3.2	1.3	8.3	0	0	0	0	-18.7	N
I. aquatica	4	2	Y	180	36	1.556302501	5	99.7	15.6	15.1	5.55	7.35	56.1	0	0	0	0	2.7	Y
I. arborescens	2	0	N	105	52.5	1.720159303	2											23.3	Y
I. argentaurata	2	0	N	31	7.75	0.889301703	4											9.1	Y
I. argentea	2	0	N	21	5.25	0.720159303	4											-14	Y
I. argillicola	6	6	Y	588	65.33	1.815134817	9	113.8	10.4	19.4	41.3	10.8	31.9	0	0	0	0	-20.3	Y
I. aristolochiifolia	3	0	N	53	10.6	1.025305865	5											11.9	Y
I. aurantiaca	2	1	Y	44	11	1.041392685	4	6.2	0	0	0	0	6.2	0	0	0	0	11.8	Y
I. barbatisepala	2	2	Y	47	23.5	1.371067862	2	56.2	34.6	3.6	9.3	8.7	0	0	0	0	0	31.8	Y
I. barteri	2	0	N	119	23.8	1.376576957	5											-15.5	Y
I. batatoides	3	1	Y	116	29	1.462397998	4	3634.1	0	0	0	172.1	588.1	68.5	2805.4	0	0	-2.1	Y
I. biflora	18	0	N	260	10.4	1.017033339	25											-8.15	Y
I. blepharophylla	1	0	N	14	14	1.146128036	1											9	Y
I. bolusiana	2	0	N	44	22	1.342422681	2											-22.6	Y
I. bombycina	2	0	N	59	19.67	1.293730757	3											5	Y
I. bonariensis	1	0	N	33	33	1.51851394	1											-27.1	Y
I. brassii	1	1	Y	29	29	1.462397998	1	19.9	6.8	5.6	0.1	2.9	4.5	0	0	0	0	-18.6	Y
I. cairica	8	0	N	324	32.4	1.51054501	10											1.2625	Y
I. calantha	2	0	N	56	28	1.447158031	2											9.7	N
I. calobra	1	0	N	99	99	1.995635195	1											-25.4	Y
I. campanulata	1	0	N	9	9	0.954242509	1											18.8	Y
I. capillacea	4	0	N	46	3.29	0.516629796	14											12.9	Y
I. carnea	11	0	N	860	66.15	1.820555099	13											6.945454545	Y
I. cavalcantei	1	0	N	20	20	1.301029996	1											-5.3	N
I. chiriquensis	1	0	N	30	30	1.477121255	1												Y
I. cholulensis	2	0	N	32	10.67	1.028028724	3											18.3	Y
I. chrysochaetia	2	2	Y	30	7.5	0.875061263	4	19.5	0	0	0	0	0	19.5	0	0	0	8.6	N
I. cicatricosa	3	2	Y	109	36.33	1.560305243	3	242.2	5.6	14.1	1.1	9.9	0.3	0	0	211.2	0	1.9	Y
I. clausa	1	0	N	8	8	0.903089987	1											19	Y
I. clavata	5	0	N	740	148	2.170261715	5											14	Y
I. coccinea	2	0	N	48	12	1.079181246	4											45.8	Y
I. coptica	6	0	N	77	7	0.84509804	11											-9.1	Y
I. cordatotriloba	4	0	N	83	13.83	1.140926842	6											29.925	Y
I. coscinosperma	2	0	N	27	6.75	0.829303773	4											8.6	Y
I. costata	2	0	N	228	114	2.056904851	2											-15.1	Y
I. costellata	6	0	N	67	4.79	0.679946767	14											27.2	Y
I. crassipes	1	0	N	10	5	0.698970004	2											-8.8	Y
I. crepidiformis	1	0	N	35	17.5	1.243038049	2											-4.9	Y
I. cristulata	3	0	N	34	11.33	1.054357662	3											33	Y
I. decasperma	1	0	N	14	14	1.146128036	1											24	Y
I. diamantinensis	4	0	N	399	99.75	1.998912904	4											-23.8	Y
I. dichroa	6	0	N	92	9.2	0.963787827	10											-4.333333333	Y
I. digitata	3	0	N	78	26	1.414973348	3											-1.583333333	N
I. dubia	3	0	N	42	10.5	1.021189299	4											-6	Y
I. dumetorum	4	0	N	96	24	1.380211242	4											3.7	Y
I. durangensis	1	0	N	9	9	0.954242509	1											24	N
I. echinocalyx	1	0	N	204	204	2.309630167	1											-18.1	Y
I. eggersiana	1	0	N	14	14	1.146128036	1											17.7	Y
I. eriocarpa	5	0	N	62	5.17	0.713210443	12											-3.5	Y
I. ficifolia	2	0	N	25	8.33	0.920818754	3											-11.4	Y
I. fimbriosepala	2	2	Y	77	38.5	1.58546073	2	102.8	5.1	14.2	4	10	69.6	0	0	0	0	-28.1	Y
I. fulvicaulis	3	0	N	58	14.5	1.161368002	4											-11.53333333	Y
I. gracilis	2	2	Y	59	19.67	1.293730757	3	131.5	10.3	21.8	18.4	32.2	47.9	1	0	0	0	-19.8	Y
I. graminea	2	1	Y	62	31	1.491361694	2	1.2	0	0	0	1.2	0	0	0	0	0	-14	Y
I. grandifolia	1	0	N	17	17	1.230448921	1											-25.6	Y
I. haenkeana	1	0	N	16	8	0.903089987	2											-17.8	Y
I. hederacea	5	0	N	197	28.14	1.449368186	7											36	Y
I. hederifolia	5	0	N	97	9.7	0.986771734	10											0.4	Y
I. heptaphylla	4	0	N	79	15.8	1.198657087	5											-0.45	Y
I. heterodoxa	2	0	N	16	3.2	0.505149978	5											20.5	Y
I. heterotricha	3	0	N	34	8.5	0.929418926	4											11.3	Y
I. hieronymi	1	0	N	33	33	1.51851394	1											-31.1	Y
I. hildebrandtii	3	3	Y	412	103	2.012837225	4	1500.9	1.1	5.8	4.2	3.7	0	0	0	1486.2	0	1	N
I. hochstetteri	3	0	N	81	27	1.431363764	3											-13.6	Y
I. holubii	1	0	N	58	58	1.763427994	1											-24.1	Y
I. imperati	9	0	N	633	70.33	1.847161201	9											15.7	Y
I. incarnata	1	1	Y	20	20	1.301029996	1	22.9	4.4	7.4	5.5	5.6	0	0	0	0	0	-12	Y
I. indica	6	0	N	193	24.13	1.382467322	8											16.8	Y
I. indivisa	2	1	Y	23	7.67	0.884606581	3	45.8	0.9	0	0.6	6.3	38	0	0	0	0	-14.4	Y
I. intrapilosa	2	0	N	158	79	1.897627091	2											20.5	Y
I. involucrata	2	0	N	109	36.33	1.560305243	3											5.9	Y
I. jalapa	2	0	N	63	31.5	1.498310554	2											14.8	Y
I. keraudreniae	1	0	N	19	19	1.278753601	1											-20	Y
I. killipiana	1	1	Y	22	11	1.041392685	2	778	0.8	0	0	0	0	0	0	777.2	0	8.6	N
I. kituiensis	3	3	Y	303	101	2.004321374	3	1196.7	23.3	13.2	3.7	15.4	3.5	910.1	88.4	0	139.1	-0.3	Y
I. kotschyana	4	0	N	61	3.81	0.581209852	16											13.4	Y
I. lacunosa	1	0	N	19	19	1.278753601	1											30	Y
I. lapathifolia	4	0	N	40	5.71	0.756961951	7											-8	Y
I. lapidosa	1	0	N	123	123	2.089905111	1											1	Y
I. leptophylla	24	24	Y	1931	77.24	1.887842265	25	27.5	6.5	3.6	6.1	11.2	0	0	0	0	0	40.6	Y
I. leucanthemum	1	0	N	21	10.5	1.021189299	2											-13.5	Y
I. leucotricha	1	1	Y	23	23	1.361727836	1	31	28.6	0	0	2.4	0	0	0	0	0	10.3	Y
I. lindenii	2	1	Y	55	27.5	1.439332694	2	87.1	0	0	0	10.2	76.9	0	0	0	0	11.7	Y
I. lindheimeri	3	0	N	121	40.33	1.605664116	3											30.6	Y
I. linosepala	3	0	N	28	4.67	0.669006781	6											-8.733333333	Y
I. lonchophylla	6	0	N	110	18.33	1.263241435	6											-23.7	N
I. longifolia	2	0	N	235	117.5	2.070037867	2											24.8	Y
I. longituba	1	0	N	28	28	1.447158031	1											-23.4	Y
I. lutea	1	0	N	11	11	1.041392685	1											17.4	Y
I. luteoviridis	1	0	N	17	5.67	0.753327667	3											19.9	N
I. malvaeoides	2	0	N	60	30	1.477121255	2											-25.2	Y
I. marmorata	1	0	N	213	213	2.328379603	1											8.6	Y
I. maurandioides	4	2	Y	79	13.17	1.119475841	6	321.2	16.2	26.9	27.1	50.1	201.1	0	0	0	0	-14.6	Y
I. mauritiana	6	1	Y	142	15.78	1.198045835	9	7.2	2.7	0	2.3	0	2.2	0	0	0	0	3.4	Y
I. meyeri	3	0	N	39	4.88	0.68797462	8											11.7	Y
I. minutiflora	4	0	N	80	2.29	0.359021943	35											15.3	Y
I. mombassana	2	0	N	32	6.4	0.806179974	5											-6.7	N
I. muelleri	15	15	Y	816	48	1.681241237	17	97.3	13.6	23.3	4.4	5.6	50.2	0	0	0	0	-19.7	Y
I. muricata	7	0	N	1043	149	2.173186268	7											26.85714286	Y
I. murucoides	7	0	N	1080	154.29	2.188325715	7											4.9	Y
I. neei	3	0	N	36	12	1.079181246	3											16	Y
I. nil	7	0	N	269	24.45	1.388359595	11											17.7	Y
I. obscura	5	0	N	152	19	1.278753601	8											-7.9	Y
I. ochracea	6	0	N	182	20.22	1.305828879	9											5.533333333	Y
I. oenotherae	1	0	N	18	6	0.77815125	3											0.1	Y
I. opulifolia	1	0	N	56	56	1.748188027	1											-17.6	Y
I. orizabensis	1	0	N	56	56	1.748188027	1												Y
I. paludosa	1	0	N	10	10	1	1												Y
I. pandurata	5	0	N	133	22.17	1.345700391	6											35.5	Y
I. papilio	3	0	N	51	8.5	0.929418926	6											-18	Y
I. parasitica	12	7	Y	510	42.5	1.62838893	12	919	0	0	10.6	97.6	139.2	106.3	565.4	0	0	15.2	Y
I. passifloroides	1	0	N	37	9.25	0.966141733	4											19.3	N
I. pauciflora	5	0	N	368	73.6	1.866877814	5											16.7	Y
I. pedicellaris	5	0	N	654	93.43	1.970479708	7											24.4	Y
I. pes-caprae	101	94	Y	11151.08333	110.41	2.042995688	101	10.9	3.5	2.3	1.5	1.7	1.9	0	0	0	0	17.9	Y
I. pes-tigridis	4	0	N	134	22.33	1.348953548	6											14.6	Y
I. peteri	2	0	N	14	7	0.84509804	2											16.9	Y
I. philomega	5	1	Y	70	14	1.146128036	5	136.3	73.6	43.2	0	0	1.1	18.4	0	0	0	12.3	Y
I. pileata	6	1	Y	173	10.81	1.03392612	16	11.9	0	0	0	0	0.8	10	1.1	0	0	2.8	Y
I. pinifolia	1	0	N	160	80	1.903089987	2											-15.8	Y
I. platensis	1	0	N	10	5	0.698970004	2											-29.2	Y
I. plummerae	1	0	N	17	17	1.230448921	1											-16.5	Y
I. polpha	1	0	N	99	99	1.995635195	1											-17.1	Y
I. polymorpha	9	0	N	110	5.5	0.740362689	20											-8.422222222	Y
I. populina	2	0	N	130	65	1.812913357	2											13.2	Y
I. porphyrea	1	1	Y	83	83	1.919078092	1	43.5	12.4	1.1	0.2	0	2.6	27.2	0	0	0	-22.2	Y
I. praecana	4	0	N	269	53.8	1.730782276	5											13.6	Y
I. praematura	1	0	N	10	10	1	1												N
I. prismatosyphon	2	1	Y	142	71	1.851258349	2	1.7	0	0	0	0	1.7	0	0	0	0	-3.1	Y
I. pubescens	2	0	N	94	47	1.672097858	2											26.2	Y
I. purpurea	5	0	N	194	24.25	1.384711743	8											11.4	Y
I. quamoclit	8	0	N	134	11.17	1.047923552	12											14.4	Y
I. racemigera	3	0	N	156	39	1.591064607	4											-23.3	N
I. racemosa	2	2	Y	143	71.5	1.854306042	2	1068.3	3.6	0	621.8	3.9	16.5	422.6	0	0	0	20.6	N
I. ramosissima	5	0	N	84	7	0.84509804	12											5.6	Y
I. recta	2	0	N	18	4.5	0.653212514	4											-13.6	N
I. regnellii	1	0	N	31	31	1.491361694	1											7.9	Y
I. repanda	1	0	N	8	8	0.903089987	1											16.2	Y
I. rubens	6	0	N	143	23.83	1.377184787	6											9.116666667	Y
I. rubriflora	1	0	N	9	9	0.954242509	1											-24.2	Y
I. sagittata	4	0	N	204	51	1.707570176	4											29.5	Y
I. sagittifolia	6	0	N	152	10.13	1.005752329	15											-0.95	Y
I. saintronanensis	1	0	N	156	156	2.193124598	1												Y
I. santillanii	1	0	N	182	182	2.260071388	1											13.8	Y
I. saopaulista	2	0	N	17	4.25	0.62838893	4											-11.3	Y
I. schomburgkii	2	0	N	35	17.5	1.243038049	2											8.9	Y
I. sepacuitensis	1	0	N	178	178	2.250420002	1											17.2	Y
I. sericosepala	3	3	Y	133	44.33	1.646730386	3	54.9	9.7	0.6	2.3	5.5	2.4	3.4	31	0	0	-10.1	Y
I. setifera	5	4	Y	160	26.67	1.425968732	6	67.8	15.3	16.4	2.6	3.4	30.1	0	0	0	0	8.5	Y
I. setosa	4	0	N	316	79	1.897627091	4											13.8	Y
I. shirambensis	4	0	N	74	18.5	1.267171728	4											-12.8	Y
I. shupangensis	1	0	N	35	35	1.544068044	1											-8.3	Y
I. simonsiana	2	0	N	31	7.75	0.889301703	4											-15.2	Y
I. spathulata	2	1	Y	78	39	1.591064607	2	67.2	0	0	0	0	5	62.2	0	0	0	5.2	Y
I. splendor-sylvae	4	0	N	58	7.25	0.860338007	8											12.025	Y
I. squamisepala	1	0	N	15	7.5	0.875061263	2											25.2	Y
I. squamosa	4	0	N	96	24	1.380211242	4											13.7	Y
I. stans	2	2	Y	94	47	1.672097858	2	23.7	0	0	1.5	19.9	0.6	0	1.7	0	0	18.9	Y
I. steeri	2	0	N	21	10.5	1.021189299	2											19.2	N
I. stenobasis	2	2	Y	71	35.5	1.550228353	2	7.9	2.4	0	0.4	5.2	0	0	0	0	0	7.7	Y
I. stenosiphon	4	0	N	509	127.25	2.104657791	4											-10.95	Y
I. suaveolens	2	0	N	10	2	0.301029996	5											15.3	N
I. subrevoluta	1	0	N	71	71	1.851258349	1											-14.8	Y
I. sulphurea	1	0	N	9	9	0.954242509	1												N
I. syringifolia	2	2	Y	41	13.67	1.135662602	3	142.3	1.5	0	0.6	2.6	137.1	0.7	0	0	0	-25.9	Y
I. tenuipes	2	0	N	36	18	1.255272505	2											-15.5	Y
I. tenuirostris	4	0	N	68	7.56	0.878266403	9											2.4	Y
I. ternata	1	0	N	12	12	1.079181246	1											18.1	Y
I. ternifolia	2	0	N	24	6	0.77815125	4											18.8	Y
I. tiliacea	1	0	N	12	6	0.77815125	2											11.1	Y
I. tricolor	2	2	Y	107	26.75	1.427323786	4	164.5	95	65.2	1.9	2.5	0	0	0	0	0	9.7	Y
I. trifida	3	0	N	23	3.83	0.583576586	6											13.4	Y
I. triloba	7	0	N	150	12.5	1.096910013	12											13.3	Y
I. tuboides	1	0	N	105	105	2.021189299	1												Y
I. urbaniana	5	4	Y	157	31.4	1.496929648	5	2858.3	13.4	12.2	1.3	32.4	23	2773	1.9	0	1.2	-4.3	Y
I. verbascoidea	6	0	N	337	56.17	1.74947865	6											-19	Y
I. villifera	1	0	N	41	41	1.612783857	1											15.3	Y
I. violacea	5	0	N	860	172	2.235528447	5											-4.2	Y
I. welwitschii	1	0	N	15	15	1.176091259	1											-13.5	Y
I. wightii	4	0	N	51	10.2	1.008600172	5											-7.1	Y
I. wolcottiana	2	0	N	69	34.5	1.537819095	2											16.5	Y
J. paniculata	2	0	N	31	15.5	1.190331698	2											-20.2	N
M. hirta	1	0	N	36	36	1.556302501	1											23.2	N
P. shirensis	3	1	Y	35	8.75	0.942008053	4	55.9	0	0	0	0	2.3	53.6	0	0	0	-15.3	N
S. beraviensis	2	2	Y	83	27.67	1.441956838	3	1133.2	0	0	64.2	2.6	0	0	1066.5	0	0	-7.8	Y
S. macalusoi	1	1	Y	209	209	2.320146286	1	1601.4	0	0	2.6	2.6	0	0	1596.2	0	0	18	Y
S. mojangensis	1	0	N	7	7	0.84509804	1											-18.6	Y
S. tiliifolia	2	2	Y	466	233	2.367355921	2	1213.8	0	0	51.4	34.7	0	0	1127.8	0	0	11	Y
